# Supplementary material for: Transcriptional blood signatures for active and amphotericin B treated visceral leishmaniasis in India
Source: PLoS Negl Trop Dis. 2019 Aug 16;13(8):e0007673. doi: 10.1371/journal.pntd.0007673 (PMC6713396; doi:10.1371/journal.pntd.0007673)
Supplement: S1 Data — (XLSX) [file pntd.0007673.s001.xlsx]

## Sheet: active_caseVShealthy
ArrayAddress	TargetID	logFC	AveExpr	t	P.Value	adj.P.Val	B	SymbolReannotated	EntrezReannotated	CodingZone	IlluminaID	DEFINITION
3990170	IFI27	4.24908	10.3998	5.75676	1.42748e-06	9.64496e-05	5.23689	IFI27	3429	Transcriptomic	ILMN_2058782	Homo sapiens interferon, alpha-inducible protein 27 (IFI27), transcript variant 2, mRNA.
4890181	RAP1GAP	3.1129	9.31981	3.28075	0.00229092	0.0160953	-1.73775	RAP1GAP	5909	Transcriptomic	ILMN_1776519	Homo sapiens RAP1 GTPase activating protein (RAP1GAP), mRNA.
3780187	GYPB	3.06035	9.599	5.85412	1.05647e-06	8.06821e-05	5.52403	GYPB	2994	Transcriptomic	ILMN_1683093	Homo sapiens glycophorin B (MNS blood group) (GYPB), mRNA.
5220615	RHD	2.8708	6.63061	5.04959	1.26496e-05	0.000394564	3.1575	RHD	6007	Transcriptomic	ILMN_1651373	Homo sapiens Rh blood group, D antigen (RHD), transcript variant 1, mRNA.
1450358	HBD	2.76649	9.85181	5.89117	9.42147e-07	7.46881e-05	5.6333	HBD	3045	Transcriptomic	ILMN_1815527	Homo sapiens hemoglobin, delta (HBD), mRNA.
1230376	ALAS2	2.68948	10.5563	5.01281	1.4161e-05	0.000423615	3.05009	ALAS2	212	Transcriptomic	ILMN_1708323	Homo sapiens aminolevulinate, delta-, synthase 2 (ALAS2), nuclear gene encoding mitochondrial protein, transcript variant 2, mRNA.
2190139	CA1	2.62172	11.3243	5.04876	1.26817e-05	0.000395002	3.15509	CA1	759	Transcriptomic	ILMN_1652431	Homo sapiens carbonic anhydrase I (CA1), mRNA.
50192	DARC	2.57712	7.35275	6.73402	7.04653e-08	1.86427e-05	8.10627	DARC	2532	Transcriptomic	ILMN_1723684	Homo sapiens Duffy blood group, chemokine receptor (DARC), transcript variant 2, mRNA.
3060682	BPGM	2.51808	9.18877	5.0766	1.16425e-05	0.000372679	3.23646	BPGM	669	Transcriptomic	ILMN_2352921	Homo sapiens 2,3-bisphosphoglycerate mutase (BPGM), transcript variant 1, mRNA.
5910019	C1QB	2.47123	8.19499	6.22471	3.36472e-07	4.22205e-05	6.61562	C1QB	713	Transcriptomic	ILMN_1796409	Homo sapiens complement component 1, q subcomponent, B chain (C1QB), mRNA.
6620630	XK	2.46435	8.68772	5.44892	3.6965e-06	0.000171473	4.32946	XK	7504	Transcriptomic	ILMN_1759117	Homo sapiens X-linked Kx blood group (McLeod syndrome) (XK), mRNA.
1580435	TGM2	2.36474	8.171	7.05316	2.66796e-08	1.25285e-05	9.03115	TGM2	7052	Transcriptomic	ILMN_1705750	Homo sapiens transglutaminase 2 (C polypeptide, protein-glutamine-gamma-glutamyltransferase) (TGM2), transcript variant 1, mRNA.
3850373	RHCE	2.29278	5.77343	5.90746	8.95879e-07	7.28615e-05	5.68134	RHCE	6006	Transcriptomic	ILMN_2408663	Homo sapiens Rh blood group, CcEe antigens (RHCE), transcript variant 4, mRNA.
3520300	GYPE	2.29071	5.74605	6.69167	8.02016e-08	2.02431e-05	7.98294	GYPE	2996	Transcriptomic	ILMN_1812163	Homo sapiens glycophorin E (GYPE), transcript variant 1, mRNA.
2450647	KRT1	2.28309	9.62136	4.20367	0.000163679	0.00228787	0.729536	KRT1	3848	Transcriptomic	ILMN_1735712	Homo sapiens keratin 1 (KRT1), mRNA.
5050333	RHAG	2.26819	6.56817	6.34339	2.33465e-07	3.43858e-05	6.96424	RHAG	6005	Transcriptomic	ILMN_1811410	Homo sapiens Rh-associated glycoprotein (RHAG), mRNA.
3840156	TMCC2	2.22514	7.78919	5.93117	8.32597e-07	6.98184e-05	5.75123	TMCC2	9911	Transcriptomic	ILMN_1659024	Homo sapiens transmembrane and coiled-coil domain family 2 (TMCC2), mRNA.
1990110	TRIM10	2.19231	8.19211	5.31784	5.53991e-06	0.000228495	3.94382	TRIM10	10107	Transcriptomic	ILMN_1746788	Homo sapiens tripartite motif-containing 10 (TRIM10), transcript variant 2, mRNA.
7380195	BZRPL1	2.17685	6.03067	6.58191	1.12228e-07	2.28187e-05	7.6627	TSPO2	222642	Transcriptomic	ILMN_1669208	Homo sapiens benzodiazapine receptor (peripheral)-like 1 (BZRPL1), mRNA.
5890113	FLCN	2.16207	7.06742	5.00492	1.45079e-05	0.000428197	3.02707	FLCN	201163	Transcriptomic	ILMN_1814952	Homo sapiens folliculin (FLCN), transcript variant 2, mRNA.
3390338	KLF1	2.14231	8.00243	6.09573	5.00849e-07	5.23721e-05	6.23613	KLF1	10661	Transcriptomic	ILMN_1707304	Homo sapiens Kruppel-like factor 1 (erythroid) (KLF1), mRNA.
3140520	TMOD1	2.13867	9.45922	4.64208	4.38935e-05	0.000908883	1.97513	TMOD1	7111	Transcriptomic	ILMN_1736911	Homo sapiens tropomodulin 1 (TMOD1), mRNA.
7550292	SELENBP1	2.12461	10.5724	4.40707	8.91989e-05	0.00147953	1.30321	SELENBP1	8991	Transcriptomic	ILMN_1680652	Homo sapiens selenium binding protein 1 (SELENBP1), mRNA.
1440341	C1QC	2.12278	5.69401	5.93128	8.32302e-07	6.98184e-05	5.75157	C1QC	714	Transcriptomic	ILMN_1785902	Homo sapiens complement component 1, q subcomponent, C chain (C1QC), mRNA.
1170300	MT1G	2.10815	6.36671	5.47836	3.37518e-06	0.000163611	4.41616	MT1G	4495	Transcriptomic	ILMN_1715401	Homo sapiens metallothionein 1G (MT1G), mRNA.
4850398	TXNDC5	2.09717	7.10128	6.53732	1.2867e-07	2.5004e-05	7.53237	TXNDC5	81567	Transcriptomic	ILMN_2403965	Homo sapiens thioredoxin domain containing 5 (TXNDC5), transcript variant 2, mRNA.
3130220	TMEM158	2.0947	10.1649	4.80432	2.67977e-05	0.000652384	2.44363	TMEM158	25907	Transcriptomic	ILMN_1792455	Homo sapiens transmembrane protein 158 (TMEM158), mRNA.
6040468	KEL	2.09349	7.13952	5.35254	4.97743e-06	0.000209386	4.04585	KEL	3792	Transcriptomic	ILMN_1738468	Homo sapiens Kell blood group, metallo-endopeptidase (KEL), mRNA.
10681	LOC100131164	2.08768	10.3283	4.213	0.000159207	0.00224248	0.755684	SLC4A1	6521	Transcriptomic	ILMN_3285762	PREDICTED: Homo sapiens similar to anion exchanger (LOC100131164), mRNA.
7160139	LOC389293	2.08131	7.04779	5.20838	7.76275e-06	0.000284104	3.62241	ISCA1	81689	Transcriptomic	ILMN_1675421	PREDICTED: Homo sapiens similar to HESB like domain containing 2, transcript variant 1 (LOC389293), mRNA.
1500010	CDC20	2.05705	8.01667	5.70619	1.66905e-06	0.000106853	5.08775	CDC20	991	Transcriptomic	ILMN_1663390	Homo sapiens cell division cycle 20 homolog (S. cerevisiae) (CDC20), mRNA.
5890138	TRIM58	2.03225	9.114	4.41772	8.63937e-05	0.00144818	1.33345	OR2W3	343171	Transcriptomic	ILMN_1705458	Homo sapiens tripartite motif-containing 58 (TRIM58), mRNA.
130181	ANKRD22	2.02884	8.03294	5.44115	3.78629e-06	0.000174304	4.30658	ANKRD22	118932	Transcriptomic	ILMN_1799848	Homo sapiens ankyrin repeat domain 22 (ANKRD22), mRNA.
3780100	OSBP2	2.01858	9.44767	3.64007	0.000842395	0.00760615	-0.808753	OSBP2	23762	Transcriptomic	ILMN_1781966	Homo sapiens oxysterol binding protein 2 (OSBP2), transcript variant 1, mRNA.
4850332	TIMD4	2.01757	5.69722	5.65215	1.97258e-06	0.000118132	4.92838	TIMD4	91937	Transcriptomic	ILMN_1750678	Homo sapiens T-cell immunoglobulin and mucin domain containing 4 (TIMD4), mRNA.
540647	TMEM56	2.01683	6.52326	5.03896	1.30691e-05	0.000401375	3.12645	TMEM56	148534	Transcriptomic	ILMN_1782429	Homo sapiens transmembrane protein 56 (TMEM56), mRNA.
6100424	HEMGN	2.01348	7.25623	3.91216	0.000385443	0.0042511	-0.0767712	HEMGN	55363	Transcriptomic	ILMN_1680094	Homo sapiens hemogen (HEMGN), transcript variant 1, mRNA.
5560400	SLC14A1	2.00172	7.04613	4.77775	2.90586e-05	0.000686754	2.36669	SLC14A1	6563	Transcriptomic	ILMN_1805561	Homo sapiens solute carrier family 14 (urea transporter), member 1 (Kidd blood group) (SLC14A1), mRNA.
6980148	FLCN	1.99553	7.65066	4.72546	3.40736e-05	0.000765837	2.21549	FLCN	201163	Transcriptomic	ILMN_1655525	Homo sapiens folliculin (FLCN), transcript variant 2, mRNA.
1010154	LOC643008	1.99063	6.71993	5.56023	2.62077e-06	0.000140708	4.65739	C17orf109	643008	Transcriptomic	ILMN_1690616	PREDICTED: Homo sapiens PP12104, transcript variant 1 (LOC643008), mRNA.
2000086	ISCA1L	1.99031	8.95027	5.02704	1.35559e-05	0.00041044	3.09165	ISCA1	81689	Transcriptomic	ILMN_1672024	Homo sapiens iron-sulfur cluster assembly 1 homolog (S. cerevisiae)-like (ISCA1L), mRNA.
990288	FHL2	1.97171	8.70558	5.04672	1.27616e-05	0.000396367	3.14911	FHL2	2274	Transcriptomic	ILMN_2355831	Homo sapiens four and a half LIM domains 2 (FHL2), transcript variant 2, mRNA.
3190608	SLC6A9	1.96921	6.54927	4.78645	2.82978e-05	0.000675425	2.39189	SLC6A9	6536	Transcriptomic	ILMN_1714445	Homo sapiens solute carrier family 6 (neurotransmitter transporter, glycine), member 9 (SLC6A9), transcript variant 3, mRNA.
460010	TSPAN7	1.94966	6.20156	4.65479	4.22335e-05	0.000881564	2.01171	TSPAN7	7102	Transcriptomic	ILMN_2120695	Homo sapiens tetraspanin 7 (TSPAN7), mRNA.
4760164	TOR2A	1.93462	6.71119	4.02459	0.000277591	0.00335109	0.231758	TOR2A	27433	Transcriptomic	ILMN_2177832	Homo sapiens torsin family 2, member A (TOR2A), mRNA.
1510017	LOC388588	1.9288	11.6487	4.00123	0.000297247	0.00353206	0.167399	LOC388588	388588	Transcriptomic	ILMN_1749834	PREDICTED: Homo sapiens hypothetical LOC388588, transcript variant 2 (LOC388588), mRNA.
3840400	GMPR	1.91119	10.6925	4.27981	0.000130515	0.00194435	0.943325	GMPR	2766	Transcriptomic	ILMN_1729487	Homo sapiens guanosine monophosphate reductase (GMPR), mRNA.
580739	FBLN1	1.9086	7.02968	5.21521	7.6011e-06	0.000281947	3.64245	FBLN1	2192	Transcriptomic	ILMN_1700541	Homo sapiens fibulin 1 (FBLN1), transcript variant C, mRNA.
3990619	TOP2A	1.90535	6.4852	5.43942	3.80656e-06	0.000174871	4.30149	TOP2A	7153	Transcriptomic	ILMN_1686097	Homo sapiens topoisomerase (DNA) II alpha 170kDa (TOP2A), mRNA.
7320246	HEMGN	1.90517	7.84916	3.76798	0.000584659	0.00579213	-0.467386	HEMGN	55363	Transcriptomic	ILMN_2413537	Homo sapiens hemogen (HEMGN), transcript variant 2, mRNA.
7510709	CEP55	1.90356	6.85049	5.12264	1.01063e-05	0.000337784	3.37117	CEP55	55165	Transcriptomic	ILMN_1747016	Homo sapiens centrosomal protein 55kDa (CEP55), mRNA.
7050370	ANKRD9	1.90313	9.92108	5.40985	4.1705e-06	0.000186517	4.21445	ANKRD9	122416	Transcriptomic	ILMN_2048607	Homo sapiens ankyrin repeat domain 9 (ANKRD9), mRNA.
4150270	ANKRD22	1.9022	9.01469	5.80354	1.23528e-06	8.722e-05	5.37486	ANKRD22	118932	Transcriptomic	ILMN_2132599	Homo sapiens ankyrin repeat domain 22 (ANKRD22), mRNA.
5960674	PRDX2	1.89994	7.99031	5.65657	1.94579e-06	0.000117707	4.94142	PRDX2	7001	Transcriptomic	ILMN_2382829	Homo sapiens peroxiredoxin 2 (PRDX2), nuclear gene encoding mitochondrial protein, transcript variant 3, mRNA.
7610615	SLC6A10P	1.89949	9.48175	4.98914	1.52271e-05	0.000440259	2.98103	SLC6A10P	386757	Transcriptomic	ILMN_1704446	Homo sapiens solute carrier family 6 (neurotransmitter transporter, creatine), member 10 (pseudogene) (SLC6A10P) on chromosome 16.
6110025	FHL2	1.88768	7.87331	5.22622	7.34757e-06	0.0002755	3.67477	FHL2	2274	Transcriptomic	ILMN_1668411	Homo sapiens four and a half LIM domains 2 (FHL2), transcript variant 4, mRNA.
270152	SLC7A5	1.88437	8.22155	5.12473	1.00417e-05	0.000337681	3.37727	SLC7A5	8140	Transcriptomic	ILMN_1720373	Homo sapiens solute carrier family 7 (cationic amino acid transporter, y+ system), member 5 (SLC7A5), mRNA.
5360070	CCNB2	1.88017	6.75455	5.6601	1.9247e-06	0.000117401	4.95181	CCNB2	9133	Transcriptomic	ILMN_1801939	Homo sapiens cyclin B2 (CCNB2), mRNA.
2570131	HPS1	1.8755	9.76287	5.16085	8.9858e-06	0.00031172	3.48306	HPS1	3257	Transcriptomic	ILMN_2267787	Homo sapiens Hermansky-Pudlak syndrome 1 (HPS1), transcript variant 3, mRNA.
1450280	NCAPG	1.86373	6.24839	5.07581	1.16709e-05	0.000373044	3.23414	NCAPG	64151	Transcriptomic	ILMN_1751444	Homo sapiens non-SMC condensin I complex, subunit G (NCAPG), mRNA.
2350661	TSTA3	1.85388	8.97048	5.45742	3.60075e-06	0.000169676	4.35448	TSTA3	7264	Transcriptomic	ILMN_1697777	Homo sapiens tissue specific transplantation antigen P35B (TSTA3), mRNA.
4730403	HMBS	1.84707	5.76663	5.67628	1.83077e-06	0.000113639	4.99954	HMBS	3145	Transcriptomic	ILMN_1694476	Homo sapiens hydroxymethylbilane synthase (HMBS), transcript variant 2, mRNA.
4900309	MGC13057	1.84204	9.74927	5.31364	5.61209e-06	0.000228638	3.93148	C2orf88	84281	Transcriptomic	ILMN_1787526	Homo sapiens hypothetical protein MGC13057 (MGC13057), mRNA.
3420372	RBM38	1.83974	10.1622	5.11882	1.02257e-05	0.000340739	3.35998	RBM38	55544	Transcriptomic	ILMN_1704079	Homo sapiens RNA binding motif protein 38 (RBM38), transcript variant 1, mRNA.
2760500	CD38	1.83733	7.6879	6.7463	6.78712e-08	1.83998e-05	8.14201	CD38	952	Transcriptomic	ILMN_2233783	Homo sapiens CD38 molecule (CD38), mRNA.
3710553	SMOX	1.82144	9.67466	4.54788	5.83744e-05	0.00110695	1.70476	SMOX	54498	Transcriptomic	ILMN_2367258	Homo sapiens spermine oxidase (SMOX), transcript variant 2, mRNA.
1780538	SLC6A8	1.81262	7.67637	4.85999	2.26093e-05	0.000579634	2.60514	SLC6A8	6535	Transcriptomic	ILMN_1806349	Homo sapiens solute carrier family 6 (neurotransmitter transporter, creatine), member 8 (SLC6A8), mRNA.
5390747	SPTB	1.8013	5.93477	4.67556	3.96536e-05	0.000847341	2.07153	SPTB	6710	Transcriptomic	ILMN_1782845	Homo sapiens spectrin, beta, erythrocytic (SPTB), transcript variant 2, mRNA.
7320377	LOC284422	1.79133	8.61444	4.42277	8.50918e-05	0.00143623	1.34782	C19orf77	284422	Transcriptomic	ILMN_1774375	PREDICTED: Homo sapiens similar to HSPC323 (LOC284422), mRNA.
7320021	HMBS	1.78483	10.552	6.36518	2.18328e-07	3.32935e-05	7.02817	HMBS	3145	Transcriptomic	ILMN_1726306	Homo sapiens hydroxymethylbilane synthase (HMBS), transcript variant 1, mRNA.
1570139	HPS1	1.78297	8.45813	5.11295	1.04118e-05	0.000344839	3.34281	HPS1	3257	Transcriptomic	ILMN_1741483	Homo sapiens Hermansky-Pudlak syndrome 1 (HPS1), transcript variant 1, mRNA.
3460161	RAB3IL1	1.78205	9.09372	4.78832	2.81373e-05	0.000674527	2.39729	RAB3IL1	5866	Transcriptomic	ILMN_1741632	Homo sapiens RAB3A interacting protein (rabin3)-like 1 (RAB3IL1), mRNA.
3890082	YPEL4	1.76443	6.17644	5.8415	1.09847e-06	8.30113e-05	5.48683	YPEL4	219539	Transcriptomic	ILMN_1726624	Homo sapiens yippee-like 4 (Drosophila) (YPEL4), mRNA.
4730196	TK1	1.76314	6.78259	7.07859	2.47014e-08	1.25285e-05	9.10447	TK1	7083	Transcriptomic	ILMN_1806037	Homo sapiens thymidine kinase 1, soluble (TK1), mRNA.
6330184	HBBP1	1.76052	5.69655	4.74816	3.17992e-05	0.000731182	2.28109	HBBP1	NA	Transcriptomic	ILMN_1653814	Homo sapiens hemoglobin, beta pseudogene 1 (HBBP1), non-coding RNA.
730221	PTPLA	1.76019	7.67643	6.10093	4.92875e-07	5.23352e-05	6.25144	PTPLA	9200	Transcriptomic	ILMN_1725791	Homo sapiens protein tyrosine phosphatase-like (proline instead of catalytic arginine), member A (PTPLA), mRNA.
10333	LOC731682	1.74474	5.75915	2.82398	0.00765513	0.0396382	-2.84165	HLA-DQA1	3117	Transcriptomic	ILMN_1791534	PREDICTED: Homo sapiens similar to HLA class II histocompatibility antigen, DQ(1) alpha chain precursor (DC-4 alpha chain) (LOC731682), mRNA.
770682	MGC29506	1.74152	9.08064	6.57548	1.1446e-07	2.28493e-05	7.64393	MZB1	51237	Transcriptomic	ILMN_2193233	Homo sapiens hypothetical protein MGC29506 (MGC29506), mRNA.
2680189	LAG3	1.73288	8.8562	5.51613	3.00342e-06	0.000152667	4.52743	LAG3	3902	Transcriptomic	ILMN_1813338	Homo sapiens lymphocyte-activation gene 3 (LAG3), mRNA.
290475	CTNNAL1	1.72775	7.20097	4.54215	5.93937e-05	0.00112285	1.68836	CTNNAL1	8727	Transcriptomic	ILMN_1721901	Homo sapiens catenin (cadherin-associated protein), alpha-like 1 (CTNNAL1), mRNA.
1980768	SIAH2	1.72559	10.2649	5.53661	2.81926e-06	0.000147043	4.58777	SIAH2	6478	Transcriptomic	ILMN_1801313	Homo sapiens seven in absentia homolog 2 (Drosophila) (SIAH2), mRNA.
5220095	DLGAP5	1.71815	6.49906	5.17101	8.70913e-06	0.00030648	3.51285	DLGAP5	9787	Transcriptomic	ILMN_3239771	Homo sapiens discs, large (Drosophila) homolog-associated protein 5 (DLGAP5), mRNA.
1780356	HAGH	1.71531	9.3019	4.56603	5.52599e-05	0.00106071	1.75674	HAGH	3029	Transcriptomic	ILMN_2379520	Homo sapiens hydroxyacylglutathione hydrolase (HAGH), nuclear gene encoding mitochondrial protein, transcript variant 1, mRNA.
7610433	SLC1A5	1.70761	9.1151	5.63513	2.07915e-06	0.000122652	4.87819	SLC1A5	6510	Transcriptomic	ILMN_1707720	Homo sapiens solute carrier family 1 (neutral amino acid transporter), member 5 (SLC1A5), mRNA.
2320170	CDC45L	1.70736	6.72459	4.85042	2.32802e-05	0.000593052	2.57735	CDC45	8318	Transcriptomic	ILMN_1670238	Homo sapiens CDC45 cell division cycle 45-like (S. cerevisiae) (CDC45L), mRNA.
1240328	RILP	1.70509	6.81446	7.07698	2.4822e-08	1.25285e-05	9.09983	RILP	83547	Transcriptomic	ILMN_1800172	Homo sapiens Rab interacting lysosomal protein (RILP), mRNA.
160167	LOC340515	1.69394	5.19689	6.12945	4.51365e-07	5.03123e-05	6.33538	LOC340515	340515	Transcriptomic	ILMN_1668427	PREDICTED: Homo sapiens hypothetical protein LOC340515 (LOC340515), mRNA.
2070224	BUB1	1.68642	5.62813	5.18183	8.42385e-06	0.000299319	3.54456	BUB1	699	Transcriptomic	ILMN_2202948	Homo sapiens BUB1 budding uninhibited by benzimidazoles 1 homolog (yeast) (BUB1), mRNA.
5690187	EPB42	1.68599	11.6582	3.93915	0.000356326	0.004023	-0.00300309	EPB42	2038	Transcriptomic	ILMN_1814397	Homo sapiens erythrocyte membrane protein band 4.2 (EPB42), mRNA.
5270148	PLEK2	1.68466	8.84614	3.83816	0.000477644	0.0049827	-0.277997	PLEK2	26499	Transcriptomic	ILMN_1811470	Homo sapiens pleckstrin 2 (PLEK2), mRNA.
3180209	ANK1	1.68394	6.95071	4.59557	5.05361e-05	0.00100065	1.84147	ANK1	286	Transcriptomic	ILMN_1684694	Homo sapiens ankyrin 1, erythrocytic (ANK1), transcript variant 5, mRNA.
2690408	ZNF611	1.68285	5.42881	4.19057	0.000170164	0.00235016	0.692877	ZNF611	81856	Transcriptomic	ILMN_1757900	Homo sapiens zinc finger protein 611 (ZNF611), mRNA.
940722	CTNNAL1	1.67974	7.37794	4.31731	0.000116698	0.00179956	1.04906	CTNNAL1	8727	Transcriptomic	ILMN_2136446	Homo sapiens catenin (cadherin-associated protein), alpha-like 1 (CTNNAL1), mRNA.
240221	DLGAP5	1.67962	6.33586	5.15136	9.25201e-06	0.00031844	3.45526	DLGAP5	9787	Transcriptomic	ILMN_1749829	Homo sapiens discs, large (Drosophila) homolog-associated protein 5 (DLGAP5), mRNA.
7200678	TFDP2	1.67699	7.38734	6.3766	2.10792e-07	3.28283e-05	7.06167	TFDP2	7029	Transcriptomic	ILMN_2116639	Homo sapiens transcription factor Dp-2 (E2F dimerization partner 2) (TFDP2), mRNA.
6480091	DNAJA4	1.67406	9.40581	5.90818	8.93881e-07	7.28615e-05	5.68347	DNAJA4	55466	Transcriptomic	ILMN_1776998	Homo sapiens DnaJ (Hsp40) homolog, subfamily A, member 4 (DNAJA4), mRNA.
5090754	KIAA0101	1.67302	7.13844	5.12814	9.93696e-06	0.000334671	3.38726	KIAA0101	9768	Transcriptomic	ILMN_2285996	Homo sapiens KIAA0101 (KIAA0101), transcript variant 1, mRNA.
10379	ST6GALNAC4	1.66615	9.99824	5.92977	8.36205e-07	6.98184e-05	5.7471	ST6GALNAC4	27090	Transcriptomic	ILMN_1687857	Homo sapiens ST6 (alpha-N-acetyl-neuraminyl-2,3-beta-galactosyl-1, 3)-N-acetylgalactosaminide alpha-2,6-sialyltransferase 4 (ST6GALNAC4), transcript variant 1, mRNA.
4060064	HMMR	1.66544	6.21903	4.77037	2.97191e-05	0.000698718	2.34533	HMMR	3161	Transcriptomic	ILMN_1781942	Homo sapiens hyaluronan-mediated motility receptor (RHAMM) (HMMR), transcript variant 2, mRNA.
1230682	BIRC5	1.66337	6.26329	4.36606	0.000100867	0.00162864	1.1869	BIRC5	332	Transcriptomic	ILMN_2349459	Homo sapiens baculoviral IAP repeat-containing 5 (BIRC5), transcript variant 1, mRNA.
1440433	HIST3H2BB	1.66044	5.64481	6.49396	1.46975e-07	2.59092e-05	7.40554	HIST3H2BB	128312	Transcriptomic	ILMN_1764986	Homo sapiens histone cluster 3, H2bb (HIST3H2BB), mRNA.
6280170	PDCD1	1.65921	6.88972	7.35109	1.08565e-08	8.91611e-06	9.88626	PDCD1	5133	Transcriptomic	ILMN_1806725	Homo sapiens programmed cell death 1 (PDCD1), mRNA.
6330133	BPGM	1.64621	5.42544	5.12931	9.90127e-06	0.000333982	3.39068	BPGM	669	Transcriptomic	ILMN_2352926	Homo sapiens 2,3-bisphosphoglycerate mutase (BPGM), transcript variant 1, mRNA.
7000132	ST6GALNAC4	1.64541	9.48433	5.7363	1.5207e-06	0.00010028	5.17655	ST6GALNAC4	27090	Transcriptomic	ILMN_2413064	Homo sapiens ST6 (alpha-N-acetyl-neuraminyl-2,3-beta-galactosyl-1, 3)-N-acetylgalactosaminide alpha-2,6-sialyltransferase 4 (ST6GALNAC4), transcript variant 1, mRNA.
3800021	LOC647506	1.64448	8.46209	5.27121	6.39639e-06	0.000253993	3.80684	abParts	50802	Transcriptomic	ILMN_3240375	PREDICTED: Homo sapiens hypothetical LOC647506 (LOC647506), mRNA.
6520356	GJC2	1.64117	6.71341	8.76594	1.72079e-10	1.88934e-06	13.8071	GJC2	57165	Transcriptomic	ILMN_1723048	Homo sapiens gap junction protein, gamma 2, 47kDa (GJC2), mRNA.
4260368	UBE2C	1.63811	7.41961	6.3346	2.39867e-07	3.46528e-05	6.93844	UBE2C	11065	Transcriptomic	ILMN_2301083	Homo sapiens ubiquitin-conjugating enzyme E2C (UBE2C), transcript variant 3, mRNA.
6270553	CXCL10	1.63088	7.31879	4.01623	0.000284475	0.00340982	0.20871	CXCL10	3627	Transcriptomic	ILMN_1791759	Homo sapiens chemokine (C-X-C motif) ligand 10 (CXCL10), mRNA.
6550064	PRDX2	1.62424	8.41311	5.38212	4.54325e-06	0.000197704	4.13284	PRDX2	7001	Transcriptomic	ILMN_1767766	Homo sapiens peroxiredoxin 2 (PRDX2), nuclear gene encoding mitochondrial protein, transcript variant 3, mRNA.
4150563	C16ORF35	1.6203	8.90558	4.47784	7.21065e-05	0.00127899	1.5046	C16orf35	8131	Transcriptomic	ILMN_1733581	Homo sapiens chromosome 16 open reading frame 35 (C16orf35), mRNA.
1400673	CDCA5	1.61993	7.15252	4.82297	2.53154e-05	0.00063079	2.4977	CDCA5	113130	Transcriptomic	ILMN_1683450	Homo sapiens cell division cycle associated 5 (CDCA5), mRNA.
2350274	AHSP	1.61618	12.9136	5.17	8.73635e-06	0.000306946	3.50987	AHSP	51327	Transcriptomic	ILMN_1696512	Homo sapiens alpha hemoglobin stabilizing protein (AHSP), mRNA.
770561	C20ORF108	1.61613	9.7173	3.73822	0.000636757	0.00616786	-0.547262	C20orf108	116151	Transcriptomic	ILMN_1708016	Homo sapiens chromosome 20 open reading frame 108 (C20orf108), mRNA.
1510612	MYL4	1.61151	11.3708	3.93181	0.000364025	0.00408881	-0.0230817	MYL4	4635	Transcriptomic	ILMN_1684255	Homo sapiens myosin, light chain 4, alkali; atrial, embryonic (MYL4), transcript variant 2, mRNA.
7330379	PTMS	1.61105	7.11221	9.42807	2.68564e-11	5.89739e-07	15.5494	PTMS	5763	Transcriptomic	ILMN_1721046	Homo sapiens parathymosin (PTMS), mRNA.
1230201	CTLA4	1.60486	6.02141	5.89741	9.24133e-07	7.4202e-05	5.65171	CTLA4	1493	Transcriptomic	ILMN_2261627	Homo sapiens cytotoxic T-lymphocyte-associated protein 4 (CTLA4), transcript variant 1, mRNA.
6110474	HDGF	1.60311	9.92255	7.05343	2.66578e-08	1.25285e-05	9.03193	HDGF	3068	Transcriptomic	ILMN_1765621	Homo sapiens hepatoma-derived growth factor (high-mobility group protein 1-like) (HDGF), mRNA.
5910364	TYMS	1.60296	7.2089	5.15646	9.10791e-06	0.000313973	3.47021	TYMS	7298	Transcriptomic	ILMN_1806040	Homo sapiens thymidylate synthetase (TYMS), mRNA.
4290465	HEPACAM2	1.60213	5.59504	5.08044	1.15058e-05	0.000368842	3.2477	HEPACAM2	253012	Transcriptomic	ILMN_1804593	Homo sapiens HEPACAM family member 2 (HEPACAM2), transcript variant 2, mRNA.
3140110	C18ORF10	1.60037	9.23032	4.46942	7.39576e-05	0.00130131	1.48059	C18orf10	25941	Transcriptomic	ILMN_2207328	Homo sapiens chromosome 18 open reading frame 10 (C18orf10), mRNA.
2340500	KLC3	1.58587	8.12649	3.53207	0.00114267	0.00966933	-1.09287	KLC3	147700	Transcriptomic	ILMN_1702738	Homo sapiens kinesin light chain 3 (KLC3), transcript variant 1, mRNA.
6100278	RFESD	1.58268	6.96427	6.09906	4.95729e-07	5.23352e-05	6.24593	RFESD	317671	Transcriptomic	ILMN_2100458	Homo sapiens Rieske (Fe-S) domain containing (RFESD), mRNA.
610598	CHI3L2	1.58093	8.32826	6.63802	9.45072e-08	2.18544e-05	7.82651	CHI3L2	1117	Transcriptomic	ILMN_2326273	Homo sapiens chitinase 3-like 2 (CHI3L2), transcript variant 1, mRNA.
3450369	FLJ40113	1.57178	6.68847	3.98814	0.000308854	0.00362874	0.131378	LOC161527	374650	Transcriptomic	ILMN_1740620	Homo sapiens golgi autoantigen, golgin subfamily a-like (FLJ40113), mRNA.
6250110	TNS1	1.5687	9.6039	3.48446	0.00130559	0.0107136	-1.21683	TNS1	7145	Transcriptomic	ILMN_1807919	Homo sapiens tensin 1 (TNS1), mRNA.
7000577	GYPC	1.56723	12.452	6.41302	1.88461e-07	3.04703e-05	7.16846	GYPC	2995	Transcriptomic	ILMN_1682332	Homo sapiens glycophorin C (Gerbich blood group) (GYPC), transcript variant 2, mRNA.
270068	SMOX	1.55923	9.58139	4.02509	0.000277183	0.00334872	0.233144	SMOX	54498	Transcriptomic	ILMN_1775380	Homo sapiens spermine oxidase (SMOX), transcript variant 4, mRNA.
7210647	NKD2	1.5562	5.49614	5.52449	2.92685e-06	0.000150684	4.55206	NKD2	85409	Transcriptomic	ILMN_1731206	Homo sapiens naked cuticle homolog 2 (Drosophila) (NKD2), mRNA.
3440376	FECH	1.55505	5.95152	3.91665	0.000380442	0.00421712	-0.0645085	FECH	2235	Transcriptomic	ILMN_2364305	Homo sapiens ferrochelatase (protoporphyria) (FECH), nuclear gene encoding mitochondrial protein, transcript variant 1, mRNA.
5960564	SNCA	1.5514	11.2731	3.0189	0.00462062	0.0274079	-2.38237	SNCA	6622	Transcriptomic	ILMN_1766165	Homo sapiens synuclein, alpha (non A4 component of amyloid precursor) (SNCA), transcript variant NACP140, mRNA.
5310471	UBE2C	1.54493	6.72679	6.1158	4.70774e-07	5.16886e-05	6.29521	UBE2C	11065	Transcriptomic	ILMN_1714730	Homo sapiens ubiquitin-conjugating enzyme E2C (UBE2C), transcript variant 6, mRNA.
3140750	RBM38	1.51932	12.0659	4.88846	2.07254e-05	0.000541151	2.68785	RBM38	55544	Transcriptomic	ILMN_2404049	Homo sapiens RNA binding motif protein 38 (RBM38), transcript variant 2, mRNA.
6130441	ASPM	1.5183	6.40468	4.47376	7.29963e-05	0.00128956	1.49298	ASPM	259266	Transcriptomic	ILMN_1815184	Homo sapiens asp (abnormal spindle) homolog, microcephaly associated (Drosophila) (ASPM), mRNA.
3400687	RP11-529I10.4	1.51103	7.16204	5.04596	1.2791e-05	0.000396376	3.14692	DPCD	25911	Transcriptomic	ILMN_2047112	Homo sapiens deleted in a mouse model of primary ciliary dyskinesia (RP11-529I10.4), mRNA.
4610670	EPB49	1.51034	11.3396	4.5506	5.78978e-05	0.00110076	1.71253	EPB49	2039	Transcriptomic	ILMN_1671686	Homo sapiens erythrocyte membrane protein band 4.9 (dematin) (EPB49), mRNA.
2690541	C18ORF10	1.50176	8.71384	4.357	0.000103642	0.00166001	1.16124	C18orf10	25941	Transcriptomic	ILMN_1671693	Homo sapiens chromosome 18 open reading frame 10 (C18orf10), mRNA.
6770026	AURKB	1.497	6.47469	5.9913	6.91426e-07	6.40634e-05	5.92849	AURKB	9212	Transcriptomic	ILMN_1684217	Homo sapiens aurora kinase B (AURKB), mRNA.
6860347	FAM46C	1.49413	12.4746	4.12975	0.000203713	0.00267065	0.523174	FAM46C	54855	Transcriptomic	ILMN_1713266	Homo sapiens family with sequence similarity 46, member C (FAM46C), mRNA.
1190746	ACSL6	1.49022	6.13608	5.35902	4.87888e-06	0.000208362	4.06491	ACSL6	23305	Transcriptomic	ILMN_1737418	Homo sapiens acyl-CoA synthetase long-chain family member 6 (ACSL6), transcript variant 2, mRNA.
4290411	BCL2L1	1.47308	5.85368	4.96909	1.6192e-05	0.000456183	2.92258	BCL2L1	598	Transcriptomic	ILMN_1742410	Homo sapiens BCL2-like 1 (BCL2L1), nuclear gene encoding mitochondrial protein, transcript variant 1, mRNA.
6020735	GINS2	1.47229	7.38345	4.4332	8.24688e-05	0.00140491	1.37746	GINS2	51659	Transcriptomic	ILMN_1809590	Homo sapiens GINS complex subunit 2 (Psf2 homolog) (GINS2), mRNA.
2650608	CCNA2	1.47119	7.17521	5.34201	5.14186e-06	0.000214753	4.01488	CCNA2	890	Transcriptomic	ILMN_1786125	Homo sapiens cyclin A2 (CCNA2), mRNA.
150609	LOC652493	1.46163	9.00682	5.09221	1.10975e-05	0.000358894	3.2821	abParts	3514	Transcriptomic	ILMN_1739508	PREDICTED: Homo sapiens similar to Ig kappa chain V-I region HK102 precursor (LOC652493), mRNA.
4050400	HMMR	1.46047	5.77291	3.92145	0.000375166	0.00417339	-0.0513946	HMMR	3161	Transcriptomic	ILMN_2409220	Homo sapiens hyaluronan-mediated motility receptor (RHAMM) (HMMR), transcript variant 1, mRNA.
1710278	CDC34	1.45553	9.46075	4.3251	0.000114017	0.00177316	1.07104	CDC34	997	Transcriptomic	ILMN_1713006	Homo sapiens cell division cycle 34 homolog (S. cerevisiae) (CDC34), mRNA.
2140128	SCD	1.45142	7.42153	6.11869	4.66591e-07	5.14868e-05	6.30372	SCD	6319	Transcriptomic	ILMN_1689329	Homo sapiens stearoyl-CoA desaturase (delta-9-desaturase) (SCD), mRNA.
3290435	TFDP1	1.44866	9.52313	4.67922	3.92152e-05	0.000842509	2.08208	TFDP1	7027	Transcriptomic	ILMN_1661717	Homo sapiens transcription factor Dp-1 (TFDP1), mRNA.
1090497	CREG1	1.44859	10.2529	6.24179	3.19219e-07	4.07542e-05	6.66583	CREG1	8804	Transcriptomic	ILMN_1680624	Homo sapiens cellular repressor of E1A-stimulated genes 1 (CREG1), mRNA.
6580639	ACOT7	1.44746	6.84487	6.02837	6.16632e-07	5.84431e-05	6.03772	ACOT7	11332	Transcriptomic	ILMN_2332250	Homo sapiens acyl-CoA thioesterase 7 (ACOT7), transcript variant hBACHa, mRNA.
1300427	HEPACAM2	1.44644	5.61626	5.05383	1.2486e-05	0.000392245	3.16989	HEPACAM2	253012	Transcriptomic	ILMN_2388263	Homo sapiens HEPACAM family member 2 (HEPACAM2), transcript variant 2, mRNA.
7050082	ACP5	1.44025	6.62148	5.9315	8.31739e-07	6.98184e-05	5.75221	ACP5	54	Transcriptomic	ILMN_2078599	Homo sapiens acid phosphatase 5, tartrate resistant (ACP5), mRNA.
3290161	TMEM86B	1.43909	9.86325	4.32089	0.000115458	0.00178912	1.05916	TMEM86B	255043	Transcriptomic	ILMN_2049417	Homo sapiens transmembrane protein 86B (TMEM86B), mRNA.
6450102	LOC642113	1.43356	9.2606	5.25051	6.81782e-06	0.000261956	3.74605	abParts	3514	Transcriptomic	ILMN_1652199	PREDICTED: Homo sapiens similar to Ig kappa chain V-III region HAH precursor (LOC642113), mRNA.
7380192	SEC14L4	1.43285	5.61241	4.64004	4.41656e-05	0.00091117	1.96927	SEC14L4	284904	Transcriptomic	ILMN_1742947	Homo sapiens SEC14-like 4 (S. cerevisiae) (SEC14L4), mRNA.
1260228	CLEC5A	1.4244	6.11382	4.96021	1.6639e-05	0.000463087	2.89668	CLEC5A	23601	Transcriptomic	ILMN_1780465	Homo sapiens C-type lectin domain family 5, member A (CLEC5A), mRNA.
2000091	RSPH10B	1.41581	6.30153	4.61013	4.83564e-05	0.000969734	1.88328	RSPH10B2	728194	Transcriptomic	ILMN_1742901	Homo sapiens radial spoke head 10 homolog B (Chlamydomonas) (RSPH10B), mRNA.
4880376	UBE2O	1.41359	8.63555	4.80488	2.67521e-05	0.000651997	2.44525	UBE2O	63893	Transcriptomic	ILMN_1746579	Homo sapiens ubiquitin-conjugating enzyme E2O (UBE2O), mRNA.
1070215	CAV1	1.40713	6.07402	7.48003	7.37536e-09	8.52397e-06	10.2535	CAV1	857	Transcriptomic	ILMN_2149226	Homo sapiens caveolin 1, caveolae protein, 22kDa (CAV1), mRNA.
3180367	HJURP	1.40707	5.95938	5.20083	7.94523e-06	0.000288857	3.60028	HJURP	55355	Transcriptomic	ILMN_1703906	Homo sapiens Holliday junction recognition protein (HJURP), mRNA.
7330674	KIFC1	1.40498	6.00667	4.80356	2.68596e-05	0.000653168	2.44144	KIFC1	3833	Transcriptomic	ILMN_2222008	Homo sapiens kinesin family member C1 (KIFC1), mRNA.
3840767	TSPAN7	1.40375	5.30468	4.79276	2.77589e-05	0.000667642	2.41015	TSPAN7	7102	Transcriptomic	ILMN_1809291	Homo sapiens tetraspanin 7 (TSPAN7), mRNA.
3990152	DYRK3	1.40245	5.25191	5.59175	2.37754e-06	0.000134212	4.75028	DYRK3	8444	Transcriptomic	ILMN_2400322	Homo sapiens dual-specificity tyrosine-(Y)-phosphorylation regulated kinase 3 (DYRK3), transcript variant 1, mRNA.
2760259	C19ORF62	1.39475	8.27636	7.03114	2.85217e-08	1.25285e-05	8.96761	BABAM1	29086	Transcriptomic	ILMN_2396813	Homo sapiens chromosome 19 open reading frame 62 (C19orf62), transcript variant 2, mRNA.
6350193	LOC441081	1.3942	5.56538	6.31027	2.58516e-07	3.7103e-05	6.86702	AK311627	441081	Transcriptomic	ILMN_1719579	PREDICTED: Homo sapiens similar to nuclear pore membrane protein 121 (LOC441081), mRNA.
5420474	HSPBL2	1.39214	6.48578	5.49395	3.2165e-06	0.000157987	4.46208	HSPB1	3315	Transcriptomic	ILMN_3236821	Homo sapiens heat shock 27kDa protein-like 2 pseudogene (HSPBL2), non-coding RNA.
4200152	IFRD2	1.39142	6.75605	7.1604	1.92858e-08	1.13058e-05	9.33993	IFRD2	7866	Transcriptomic	ILMN_1742031	Homo sapiens interferon-related developmental regulator 2 (IFRD2), mRNA.
5960224	PTTG3P	1.38966	7.40001	5.81411	1.19554e-06	8.62396e-05	5.40605	PTTG3	26255	Transcriptomic	ILMN_2049021	Homo sapiens pituitary tumor-transforming 3 (pseudogene) (PTTG3P), non-coding RNA.
6840286	HNMT	1.38589	6.59595	3.80057	0.000532357	0.00542209	-0.379629	HNMT	3176	Transcriptomic	ILMN_1705984	Homo sapiens histamine N-methyltransferase (HNMT), transcript variant 1, mRNA.
580358	FABP5L2	1.3784	8.51488	4.45734	7.66946e-05	0.00133662	1.44618	FABP5	2171	Transcriptomic	ILMN_3266606	PREDICTED: Homo sapiens fatty acid binding protein 5-like 2 (FABP5L2), mRNA.
2640528	C16ORF35	1.37777	10.6441	4.81528	2.59168e-05	0.000640165	2.47539	C16orf35	8131	Transcriptomic	ILMN_2369580	Homo sapiens chromosome 16 open reading frame 35 (C16orf35), transcript variant 2, mRNA.
6290358	TPX2	1.37672	5.9461	5.83468	1.1219e-06	8.32882e-05	5.4667	TPX2	22974	Transcriptomic	ILMN_1796949	Homo sapiens TPX2, microtubule-associated, homolog (Xenopus laevis) (TPX2), mRNA.
5260014	CDKN3	1.37668	5.87074	4.37253	9.89308e-05	0.00160208	1.20524	CDKN3	1033	Transcriptomic	ILMN_1666305	Homo sapiens cyclin-dependent kinase inhibitor 3 (CDK2-associated dual specificity phosphatase) (CDKN3), mRNA.
5570279	HIST1H1C	1.37661	9.96353	4.18628	0.000172342	0.00236816	0.680878	HIST1H1C	3006	Transcriptomic	ILMN_1757406	Homo sapiens histone cluster 1, H1c (HIST1H1C), mRNA.
2070288	MT1E	1.36006	9.06107	4.6529	4.24768e-05	0.000884961	2.00626	MT1E	4493	Transcriptomic	ILMN_2173611	Homo sapiens metallothionein 1E (MT1E), mRNA.
7000161	OIP5	1.36005	6.57624	4.81973	2.5567e-05	0.000633664	2.4883	OIP5	11339	Transcriptomic	ILMN_2196984	Homo sapiens Opa interacting protein 5 (OIP5), mRNA.
7040709	IGF2BP2	1.35249	10.5207	3.9394	0.000356065	0.004023	-0.00231283	IGF2BP2	10644	Transcriptomic	ILMN_1702447	Homo sapiens insulin-like growth factor 2 mRNA binding protein 2 (IGF2BP2), transcript variant 1, mRNA.
6840075	NP	1.35105	10.4868	6.33926	2.36452e-07	3.43858e-05	6.95211	PNP	4860	Transcriptomic	ILMN_2172174	Homo sapiens nucleoside phosphorylase (NP), mRNA.
5700373	TRIP13	1.34718	5.80528	4.58751	5.17833e-05	0.00101891	1.81835	TRIP13	9319	Transcriptomic	ILMN_1796589	Homo sapiens thyroid hormone receptor interactor 13 (TRIP13), mRNA.
1990300	SOCS1	1.34258	7.66442	7.58173	5.44296e-09	7.81198e-06	10.542	SOCS1	8651	Transcriptomic	ILMN_1774733	Homo sapiens suppressor of cytokine signaling 1 (SOCS1), mRNA.
610519	TPM1	1.34253	7.87881	3.98951	0.000307621	0.00362183	0.13514	TPM1	7168	Transcriptomic	ILMN_1716687	Homo sapiens tropomyosin 1 (alpha) (TPM1), transcript variant 7, mRNA.
20470	GRASP	1.34013	6.81643	5.18629	8.30899e-06	0.000296678	3.55764	GRASP	160622	Transcriptomic	ILMN_1705210	Homo sapiens GRP1 (general receptor for phosphoinositides 1)-associated scaffold protein (GRASP), mRNA.
2120689	UBXN6	1.33523	12.3739	5.54597	2.73893e-06	0.000144577	4.61534	UBXN6	80700	Transcriptomic	ILMN_1658624	Homo sapiens UBX domain protein 6 (UBXN6), mRNA.
1990255	MAF1	1.33433	8.08361	6.80326	5.7041e-08	1.73967e-05	8.30763	MAF1	84232	Transcriptomic	ILMN_1713985	Homo sapiens MAF1 homolog (S. cerevisiae) (MAF1), mRNA.
670609	RAB2B	1.33355	12.1879	5.59183	2.37692e-06	0.000134212	4.75053	RAB2B	84932	Transcriptomic	ILMN_1753002	Homo sapiens RAB2B, member RAS oncogene family (RAB2B), mRNA.
5310142	METTL7B	1.33308	5.30124	5.81531	1.19111e-06	8.62396e-05	5.4096	METTL7B	196410	Transcriptomic	ILMN_2064725	Homo sapiens methyltransferase like 7B (METTL7B), mRNA.
630725	IFNG	1.33227	7.63756	3.3989	0.0016561	0.0126712	-1.43754	IFNG	3458	Transcriptomic	ILMN_2207291	Homo sapiens interferon, gamma (IFNG), mRNA.
4210019	RIOK3	1.32805	10.8169	4.0726	0.000241085	0.00300453	0.364482	RIOK3	8780	Transcriptomic	ILMN_1724700	Homo sapiens RIO kinase 3 (yeast) (RIOK3), mRNA.
540053	FOXM1	1.32689	5.32317	6.0846	5.18358e-07	5.25105e-05	6.20335	FOXM1	2305	Transcriptomic	ILMN_2344971	Homo sapiens forkhead box M1 (FOXM1), transcript variant 2, mRNA.
2340170	TFDP2	1.32685	6.01466	5.5188	2.97876e-06	0.000152118	4.53529	TFDP2	7029	Transcriptomic	ILMN_1793671	Homo sapiens transcription factor Dp-2 (E2F dimerization partner 2) (TFDP2), mRNA.
5870307	LOC440359	1.32668	12.4313	3.96226	0.000333105	0.00382731	0.0603198	CSDAP1	8531	Transcriptomic	ILMN_1706434	PREDICTED: Homo sapiens similar to muscle Y-box protein YB2 (LOC440359), mRNA.
1510291	PTTG1	1.32575	9.50376	6.08767	5.13476e-07	5.25105e-05	6.21238	PTTG1	9232	Transcriptomic	ILMN_2042771	Homo sapiens pituitary tumor-transforming 1 (PTTG1), mRNA.
4040170	HBQ1	1.32326	12.7056	5.17382	8.63401e-06	0.000305305	3.5211	HBQ1	3049	Transcriptomic	ILMN_1696183	Homo sapiens hemoglobin, theta 1 (HBQ1), mRNA.
430356	OR2W3	1.32319	7.71399	3.45208	0.00142894	0.0114644	-1.30068	OR2W3	343171	Transcriptomic	ILMN_1811927	Homo sapiens olfactory receptor, family 2, subfamily W, member 3 (OR2W3), mRNA.
1990327	TUBB4Q	1.31859	6.069	4.95502	1.69053e-05	0.000468062	2.88158	TUBB8	347688	Transcriptomic	ILMN_1750100	Homo sapiens tubulin, beta polypeptide 4, member Q (TUBB4Q), mRNA.
2260600	CHPT1	1.31684	8.98249	3.6112	0.000914238	0.00813442	-0.885103	CHPT1	56994	Transcriptomic	ILMN_2202940	Homo sapiens choline phosphotransferase 1 (CHPT1), mRNA.
6550333	CXCR6	1.31442	7.46294	4.94139	1.76259e-05	0.000481402	2.84188	CXCR6	10663	Transcriptomic	ILMN_1674640	Homo sapiens chemokine (C-X-C motif) receptor 6 (CXCR6), mRNA.
20673	BSG	1.31418	10.8238	3.6828	0.000746001	0.00696574	-0.695284	BSG	682	Transcriptomic	ILMN_1778374	Homo sapiens basigin (Ok blood group) (BSG), transcript variant 3, mRNA.
6420242	FIS1	1.31258	11.1455	7.25729	1.43965e-08	9.8704e-06	9.61799	FIS1	51024	Transcriptomic	ILMN_1658351	Homo sapiens fission 1 (mitochondrial outer membrane) homolog (S. cerevisiae) (FIS1), nuclear gene encoding mitochondrial protein, mRNA.
6900315	CDKL1	1.30394	6.5447	4.9351	1.79689e-05	0.000487736	2.82355	CDKL1	8814	Transcriptomic	ILMN_1724183	Homo sapiens cyclin-dependent kinase-like 1 (CDC2-related kinase) (CDKL1), mRNA.
6110672	ACP1	1.30393	9.48028	4.64382	4.3663e-05	0.000906235	1.98013	ACP1	52	Transcriptomic	ILMN_2344956	Homo sapiens acid phosphatase 1, soluble (ACP1), transcript variant 4, mRNA.
1170326	POLE2	1.2975	6.35659	4.83341	2.45217e-05	0.000616806	2.52797	POLE2	5427	Transcriptomic	ILMN_1774336	Homo sapiens polymerase (DNA directed), epsilon 2 (p59 subunit) (POLE2), mRNA.
5670735	2016-03-02	1.29175	7.76065	5.50146	3.14268e-06	0.000156841	4.48421	2016-03-02	51257	Transcriptomic	ILMN_2337789	Homo sapiens membrane-associated ring finger (C3HC4) 2 (MARCH2), transcript variant 2, mRNA.
4730670	GCLC	1.29164	7.5178	5.10442	1.06888e-05	0.000350072	3.31782	GCLC	2729	Transcriptomic	ILMN_1730575	Homo sapiens glutamate-cysteine ligase, catalytic subunit (GCLC), mRNA.
3800474	ZWINT	1.29048	5.50358	4.49507	6.84593e-05	0.00123272	1.55376	ZWINT	11130	Transcriptomic	ILMN_2362549	Homo sapiens ZW10 interactor (ZWINT), transcript variant 3, mRNA.
510487	TFDP1	1.28841	9.88418	4.07945	0.000236274	0.00296477	0.383465	TFDP1	7027	Transcriptomic	ILMN_2117987	Homo sapiens transcription factor Dp-1 (TFDP1), mRNA.
1090347	UBFD1	1.28134	7.6431	4.86901	2.19946e-05	0.000566214	2.63134	UBFD1	56061	Transcriptomic	ILMN_1700811	Homo sapiens ubiquitin family domain containing 1 (UBFD1), mRNA.
6480309	LOC729870	1.28115	5.24118	5.51061	3.05508e-06	0.000153877	4.51117	BC039551	729870	Transcriptomic	ILMN_3301016	PREDICTED: Homo sapiens hypothetical LOC729870, transcript variant 2 (LOC729870), mRNA.
7610170	ITLN1	1.27821	6.79368	3.05445	0.00420716	0.025639	-2.29663	ITLN1	55600	Transcriptomic	ILMN_2165993	Homo sapiens intelectin 1 (galactofuranose binding) (ITLN1), mRNA.
4290050	ACOT7	1.27792	9.08237	5.96153	7.58048e-07	6.79427e-05	5.84073	ACOT7	11332	Transcriptomic	ILMN_1740265	Homo sapiens acyl-CoA thioesterase 7 (ACOT7), transcript variant hBACHb, mRNA.
160097	MELK	1.27642	6.02763	3.90972	0.000388183	0.0042744	-0.0834216	MELK	9833	Transcriptomic	ILMN_2212909	Homo sapiens maternal embryonic leucine zipper kinase (MELK), mRNA.
4260736	BAT3	1.27627	8.92286	6.45196	1.67209e-07	2.84631e-05	7.28256	BAG6	7917	Transcriptomic	ILMN_1705364	Homo sapiens HLA-B associated transcript 3 (BAT3), transcript variant 2, mRNA.
6760291	RNF10	1.27349	10.3029	3.83097	0.000487668	0.00506397	-0.297466	RNF10	9921	Transcriptomic	ILMN_1697529	Homo sapiens ring finger protein 10 (RNF10), mRNA.
450615	MT2A	1.27071	10.8285	6.11087	4.77997e-07	5.19621e-05	6.28068	MT2A	4502	Transcriptomic	ILMN_1686664	Homo sapiens metallothionein 2A (MT2A), mRNA.
360187	RIOK3	1.26668	11.0187	3.82456	0.000496769	0.00513435	-0.314799	RIOK3	8780	Transcriptomic	ILMN_2404135	Homo sapiens RIO kinase 3 (yeast) (RIOK3), transcript variant 1, mRNA.
2480341	CDC25A	1.26623	5.13816	5.09582	1.09748e-05	0.000357032	3.29268	CDC25A	993	Transcriptomic	ILMN_1711005	Homo sapiens cell division cycle 25 homolog A (S. pombe) (CDC25A), transcript variant 1, mRNA.
5310554	MPP1	1.2661	11.886	3.8193	0.000504372	0.00519733	-0.329034	MPP1	4354	Transcriptomic	ILMN_1733675	Homo sapiens membrane protein, palmitoylated 1, 55kDa (MPP1), mRNA.
240086	PHGDH	1.26531	8.37084	5.96973	7.39078e-07	6.70636e-05	5.8649	PHGDH	26227	Transcriptomic	ILMN_1704537	Homo sapiens phosphoglycerate dehydrogenase (PHGDH), mRNA.
7550021	TTC25	1.26502	6.72181	3.39119	0.00169178	0.0128813	-1.4573	TTC25	83538	Transcriptomic	ILMN_1710303	Homo sapiens tetratricopeptide repeat domain 25 (TTC25), mRNA.
2070646	GPR84	1.26255	6.6328	5.13378	9.766e-06	0.000330434	3.40378	GPR84	53831	Transcriptomic	ILMN_1785345	Homo sapiens G protein-coupled receptor 84 (GPR84), mRNA.
830093	MXI1	1.26103	6.65823	3.50275	0.00124053	0.0102951	-1.16931	MXI1	4601	Transcriptomic	ILMN_1670570	Homo sapiens MAX interactor 1 (MXI1), transcript variant 1, mRNA.
130093	MT1H	1.25441	5.43724	5.93267	8.28743e-07	6.98184e-05	5.75566	MT1H	4496	Transcriptomic	ILMN_2124802	Homo sapiens metallothionein 1H (MT1H), mRNA.
1580386	EPB41	1.24937	6.72398	4.17954	0.000175814	0.00240107	0.662058	EPB41	2035	Transcriptomic	ILMN_1667408	Homo sapiens erythrocyte membrane protein band 4.1 (elliptocytosis 1, RH-linked) (EPB41), transcript variant 3, mRNA.
7570181	MCM10	1.24739	5.32039	4.54052	5.96874e-05	0.00112698	1.68368	MCM10	55388	Transcriptomic	ILMN_2413898	Homo sapiens minichromosome maintenance complex component 10 (MCM10), transcript variant 2, mRNA.
2630687	CHPT1	1.24653	10.9836	3.84822	0.000463947	0.00487455	-0.250716	CHPT1	56994	Transcriptomic	ILMN_1729112	Homo sapiens choline phosphotransferase 1 (CHPT1), mRNA.
5560246	TPM1	1.242	8.07842	3.85069	0.000460656	0.00484693	-0.244041	TPM1	7168	Transcriptomic	ILMN_2360710	Homo sapiens tropomyosin 1 (alpha) (TPM1), transcript variant 3, mRNA.
4670494	HPS1	1.2417	6.93831	4.65201	4.25911e-05	0.000886501	2.00371	HPS1	3257	Transcriptomic	ILMN_2411658	Homo sapiens Hermansky-Pudlak syndrome 1 (HPS1), transcript variant 2, mRNA.
1110022	KIF11	1.23123	5.79272	4.07602	0.000238673	0.00298293	0.373952	KIF11	3832	Transcriptomic	ILMN_2143155	Homo sapiens kinesin family member 11 (KIF11), mRNA.
3390021	SDSL	1.22889	7.14089	5.83882	1.10762e-06	8.30113e-05	5.47892	SDSL	113675	Transcriptomic	ILMN_1750674	Homo sapiens serine dehydratase-like (SDSL), mRNA.
3890136	VTI1B	1.22791	8.20186	5.41714	4.07774e-06	0.000183115	4.23589	VTI1B	10490	Transcriptomic	ILMN_1693136	Homo sapiens vesicle transport through interaction with t-SNAREs homolog 1B (yeast) (VTI1B), mRNA.
3520370	MSI2	1.22663	7.20124	5.80856	1.21623e-06	8.67117e-05	5.38968	MSI2	124540	Transcriptomic	ILMN_1713088	Homo sapiens musashi homolog 2 (Drosophila) (MSI2), transcript variant 1, mRNA.
7050450	EPB41	1.21925	6.6506	3.82807	0.000491762	0.00509849	-0.305302	EPB41	2035	Transcriptomic	ILMN_2323427	Homo sapiens erythrocyte membrane protein band 4.1 (elliptocytosis 1, RH-linked) (EPB41), transcript variant 1, mRNA.
2480722	UBE2T	1.21777	6.31555	4.29458	0.000124893	0.00188231	0.984926	UBE2T	29089	Transcriptomic	ILMN_1711470	Homo sapiens ubiquitin-conjugating enzyme E2T (putative) (UBE2T), mRNA.
5870725	TTK	1.21747	5.99776	5.00693	1.44188e-05	0.000427589	3.03292	TTK	7272	Transcriptomic	ILMN_1788166	Homo sapiens TTK protein kinase (TTK), mRNA.
7400070	TBC1D22B	1.21592	8.16138	5.57539	2.50081e-06	0.000137978	4.70207	TBC1D22B	55633	Transcriptomic	ILMN_2123730	Homo sapiens TBC1 domain family, member 22B (TBC1D22B), mRNA.
6840056	MYL6B	1.21188	8.37681	6.28033	2.83484e-07	3.8426e-05	6.77908	MYL6B	140465	Transcriptomic	ILMN_1713450	Homo sapiens myosin, light chain 6B, alkali, smooth muscle and non-muscle (MYL6B), mRNA.
4060075	SPTA1	1.20784	5.79472	5.39196	4.40737e-06	0.00019434	4.16179	SPTA1	6708	Transcriptomic	ILMN_1717935	Homo sapiens spectrin, alpha, erythrocytic 1 (elliptocytosis 2) (SPTA1), mRNA.
2680605	IGJ	1.2059	9.56244	3.72993	0.000652068	0.00627191	-0.569487	IGJ	3512	Transcriptomic	ILMN_2105441	Homo sapiens immunoglobulin J polypeptide, linker protein for immunoglobulin alpha and mu polypeptides (IGJ), mRNA.
2360138	ATP6V0C	1.2045	8.46869	4.2777	0.000131336	0.00195165	0.937397	ATP6V0C	527	Transcriptomic	ILMN_1773849	PREDICTED: Homo sapiens ATPase, H+ transporting, lysosomal 16kDa, V0 subunit c (ATP6V0C), mRNA.
4150048	FABP5	1.20266	7.02572	4.34034	0.000108937	0.00172009	1.11412	FABP5	2171	Transcriptomic	ILMN_2146761	Homo sapiens fatty acid binding protein 5 (psoriasis-associated) (FABP5), mRNA.
5270338	ALAS2	1.19995	5.58863	4.79782	2.73344e-05	0.000660788	2.42479	ALAS2	212	Transcriptomic	ILMN_2271875	Homo sapiens aminolevulinate, delta-, synthase 2 (ALAS2), nuclear gene encoding mitochondrial protein, transcript variant 3, mRNA.
1770646	EXO1	1.1937	5.26497	5.17762	8.53368e-06	0.000302244	3.53223	EXO1	9156	Transcriptomic	ILMN_1673721	Homo sapiens exonuclease 1 (EXO1), transcript variant 1, mRNA.
6770438	HIST1H1B	1.19155	6.61653	3.81277	0.000513961	0.00527879	-0.34668	HIST1H1B	3009	Transcriptomic	ILMN_1653251	Homo sapiens histone cluster 1, H1b (HIST1H1B), mRNA.
4760646	TROAP	1.18907	5.6784	6.59754	1.06979e-07	2.25881e-05	7.70836	TROAP	10024	Transcriptomic	ILMN_1700337	Homo sapiens trophinin associated protein (tastin) (TROAP), mRNA.
4850674	PSAT1	1.18236	7.20505	5.10915	1.05343e-05	0.000347331	3.33168	PSAT1	29968	Transcriptomic	ILMN_1692938	Homo sapiens phosphoserine aminotransferase 1 (PSAT1), transcript variant 2, mRNA.
460382	CARM1	1.18183	11.2624	4.73227	3.33748e-05	0.000756324	2.23516	CARM1	10498	Transcriptomic	ILMN_1680134	Homo sapiens coactivator-associated arginine methyltransferase 1 (CARM1), mRNA.
4900333	HAGH	1.18129	12.1381	4.193	0.00016894	0.00234055	0.699684	HAGH	3029	Transcriptomic	ILMN_1772731	Homo sapiens hydroxyacylglutathione hydrolase (HAGH), nuclear gene encoding mitochondrial protein, transcript variant 1, mRNA.
1850193	ISCA1	1.17928	7.71427	4.7289	3.37186e-05	0.000759674	2.22543	ISCA1	81689	Transcriptomic	ILMN_1715931	Homo sapiens iron-sulfur cluster assembly 1 homolog (S. cerevisiae) (ISCA1), mRNA.
4540072	C16ORF75	1.17353	7.10012	5.95344	7.77222e-07	6.88186e-05	5.81689	C16orf75	116028	Transcriptomic	ILMN_1790537	Homo sapiens chromosome 16 open reading frame 75 (C16orf75), mRNA.
6370768	ETV7	1.17282	5.84109	5.01715	1.39738e-05	0.000419577	3.06275	ETV7	51513	Transcriptomic	ILMN_1700671	Homo sapiens ets variant 7 (ETV7), mRNA.
3440136	LOC650898	1.17037	6.0956	5.19276	8.14525e-06	0.000294647	3.57659	HPS1	3257	Transcriptomic	ILMN_1774380	PREDICTED: Homo sapiens similar to Hermansky-Pudlak syndrome 1 protein isoform b (LOC650898), mRNA.
1170056	C2ORF24	1.16942	10.9208	4.04078	0.000264715	0.00322806	0.276452	CNPPD1	27013	Transcriptomic	ILMN_1795419	Homo sapiens chromosome 2 open reading frame 24 (C2orf24), mRNA.
4480730	HBM	1.16757	13.3463	5.2312	7.23585e-06	0.00027348	3.68936	HBM	3042	Transcriptomic	ILMN_2091454	Homo sapiens hemoglobin, mu (HBM), mRNA.
3420554	PBK	1.16622	5.01241	4.32713	0.000113327	0.00176834	1.07677	PBK	55872	Transcriptomic	ILMN_1673673	Homo sapiens PDZ binding kinase (PBK), mRNA.
1850176	RSC1A1	1.16542	7.43376	6.70756	7.63999e-08	1.95077e-05	8.02922	RSC1A1	6248	Transcriptomic	ILMN_1726704	Homo sapiens regulatory solute carrier protein, family 1, member 1 (RSC1A1), mRNA.
160242	C13ORF15	1.16536	11.6366	5.3147	5.5937e-06	0.000228638	3.93461	C13orf15	28984	Transcriptomic	ILMN_1658494	Homo sapiens chromosome 13 open reading frame 15 (C13orf15), mRNA.
2940110	UHRF1	1.16424	6.88594	4.41494	8.71174e-05	0.00145366	1.32556	hNp95	29128	Transcriptomic	ILMN_1786065	Homo sapiens ubiquitin-like with PHD and ring finger domains 1 (UHRF1), transcript variant 1, mRNA.
4670138	SLC27A2	1.16393	5.48724	4.7388	3.27181e-05	0.000742975	2.25403	SLC27A2	11001	Transcriptomic	ILMN_1700831	Homo sapiens solute carrier family 27 (fatty acid transporter), member 2 (SLC27A2), mRNA.
2650239	WDR45	1.15909	6.45358	4.00231	0.000296308	0.00352472	0.170375	WDR45	11152	Transcriptomic	ILMN_2251279	Homo sapiens WD repeat domain 45 (WDR45), transcript variant 2, mRNA.
3520095	RAD23A	1.1561	10.5569	5.02407	1.36799e-05	0.0004132	3.08298	RAD23A	5886	Transcriptomic	ILMN_1751571	Homo sapiens RAD23 homolog A (S. cerevisiae) (RAD23A), mRNA.
6020170	MCM4	1.15408	6.89197	3.92162	0.000374984	0.00417339	-0.0509406	MCM4	4173	Transcriptomic	ILMN_1737205	Homo sapiens minichromosome maintenance complex component 4 (MCM4), transcript variant 1, mRNA.
1050706	CDC2	1.15394	5.72532	4.36185	0.000102147	0.00164338	1.17498	CDK1	983	Transcriptomic	ILMN_1747911	Homo sapiens cell division cycle 2, G1 to S and G2 to M (CDC2), transcript variant 1, mRNA.
7100717	RPS15A	1.15038	10.9556	6.13489	4.43845e-07	5.03051e-05	6.35141	RPS15A	6210	Transcriptomic	ILMN_2255310	Homo sapiens ribosomal protein S15a (RPS15A), transcript variant 2, mRNA.
4060176	KIF11	1.14958	6.05793	4.57253	5.41835e-05	0.00104645	1.77539	KIF11	3832	Transcriptomic	ILMN_1794539	Homo sapiens kinesin family member 11 (KIF11), mRNA.
3120400	KANK2	1.14808	5.45718	3.6939	0.000722774	0.006803	-0.66573	KANK2	25959	Transcriptomic	ILMN_1716089	Homo sapiens KN motif and ankyrin repeat domains 2 (KANK2), mRNA.
2600392	CENPA	1.14757	5.20539	4.75693	3.09616e-05	0.000719608	2.30643	CENPA	1058	Transcriptomic	ILMN_1801257	Homo sapiens centromere protein A (CENPA), transcript variant 2, mRNA.
1410653	TERF2IP	1.14434	10.8002	5.40035	4.29465e-06	0.000190903	4.18648	TERF2IP	54386	Transcriptomic	ILMN_1657983	Homo sapiens telomeric repeat binding factor 2, interacting protein (TERF2IP), mRNA.
1500553	NUSAP1	1.14407	8.46429	4.51702	6.40737e-05	0.00117994	1.61648	NUSAP1	51203	Transcriptomic	ILMN_1726720	Homo sapiens nucleolar and spindle associated protein 1 (NUSAP1), transcript variant 2, mRNA.
2640192	BNIP3L	1.14241	10.9827	3.50077	0.00124741	0.0103365	-1.17445	BNIP3L	665	Transcriptomic	ILMN_1718961	Homo sapiens BCL2/adenovirus E1B 19kDa interacting protein 3-like (BNIP3L), mRNA.
7380452	KLHDC8A	1.14042	5.42919	5.95656	7.69771e-07	6.8713e-05	5.82608	KLHDC8A	55220	Transcriptomic	ILMN_1757288	Homo sapiens kelch domain containing 8A (KLHDC8A), mRNA.
5960221	ISCA1	1.13756	8.27106	4.29969	0.000123004	0.00186278	0.99933	ISCA1	81689	Transcriptomic	ILMN_2219556	Homo sapiens iron-sulfur cluster assembly 1 homolog (S. cerevisiae) (ISCA1), mRNA.
7040327	ALDH5A1	1.13241	8.04398	4.84869	2.34033e-05	0.000594806	2.57234	ALDH5A1	7915	Transcriptomic	ILMN_2372398	Homo sapiens aldehyde dehydrogenase 5 family, member A1 (ALDH5A1), nuclear gene encoding mitochondrial protein, transcript variant 2, mRNA.
870630	CA2	1.13125	9.22407	3.05358	0.00421683	0.025657	-2.29873	CA2	760	Transcriptomic	ILMN_1662795	Homo sapiens carbonic anhydrase II (CA2), mRNA.
4490176	RGS1	1.13091	6.04233	3.05658	0.00418356	0.0255612	-2.29148	RGS1	5996	Transcriptomic	ILMN_1656011	Homo sapiens regulator of G-protein signaling 1 (RGS1), mRNA.
4290730	LGALS3BP	1.1287	6.31282	5.83035	1.13701e-06	8.37836e-05	5.45394	LGALS3BP	3959	Transcriptomic	ILMN_1659688	Homo sapiens lectin, galactoside-binding, soluble, 3 binding protein (LGALS3BP), mRNA.
1340431	MRPL42P5	1.12852	5.77865	3.71157	0.000687217	0.00654196	-0.618579	MRPL42P5	NA	Transcriptomic	ILMN_2042343	Homo sapiens mitochondrial ribosomal protein L42 pseudogene 5 (MRPL42P5), non-coding RNA.
4070017	ODC1	1.12786	10.5159	5.02888	1.34797e-05	0.000409405	3.09701	ODC1	4953	Transcriptomic	ILMN_1748591	Homo sapiens ornithine decarboxylase 1 (ODC1), mRNA.
6620397	ISCU	1.12558	9.86367	6.77489	6.21972e-08	1.77375e-05	8.22518	ISCU	23479	Transcriptomic	ILMN_1735432	Homo sapiens iron-sulfur cluster scaffold homolog (E. coli) (ISCU), nuclear gene encoding mitochondrial protein, transcript variant 1, mRNA.
4230554	REXO2	1.12346	10.5574	6.49248	1.47648e-07	2.59092e-05	7.40119	REXO2	25996	Transcriptomic	ILMN_1749009	Homo sapiens REX2, RNA exonuclease 2 homolog (S. cerevisiae) (REXO2), mRNA.
1690497	FKBP1B	1.12325	7.06119	4.45418	7.74281e-05	0.00134726	1.43717	FKBP1B	2281	Transcriptomic	ILMN_2303955	Homo sapiens FK506 binding protein 1B, 12.6 kDa (FKBP1B), transcript variant 2, mRNA.
270133	C1ORF128	1.12062	11.6067	3.66465	0.00078558	0.00724204	-0.743568	PITHD1	57095	Transcriptomic	ILMN_1784207	Homo sapiens chromosome 1 open reading frame 128 (C1orf128), mRNA.
780672	LOC100133609	1.11924	6.88587	4.28112	0.000130004	0.0019407	0.947028	2016-03-03	115123	Transcriptomic	ILMN_3237270	PREDICTED: Homo sapiens similar to membrane-associated ring finger (C3HC4) 3 (LOC100133609), mRNA.
7200603	PIP5K2A	1.11865	10.4995	3.34276	0.00193328	0.0141751	-1.58086	PIP4K2A	5305	Transcriptomic	ILMN_2152465	Homo sapiens phosphatidylinositol-4-phosphate 5-kinase, type II, alpha (PIP5K2A), mRNA.
7200270	CHEK1	1.11862	5.59358	4.53787	6.01677e-05	0.00113215	1.67609	CHEK1	1111	Transcriptomic	ILMN_1664630	Homo sapiens CHK1 checkpoint homolog (S. pombe) (CHEK1), mRNA.
7200608	HSPB1	1.11785	10.9883	5.25133	6.80072e-06	0.000261956	3.74844	HSPB1	3315	Transcriptomic	ILMN_1674236	Homo sapiens heat shock 27kDa protein 1 (HSPB1), mRNA.
6840035	GBP1	1.11688	10.0479	4.15322	0.00019006	0.00253865	0.588575	GBP1	2633	Transcriptomic	ILMN_1701114	Homo sapiens guanylate binding protein 1, interferon-inducible, 67kDa (GBP1), mRNA.
3140546	TRIM10	1.1152	5.31242	4.63673	4.46121e-05	0.000918122	1.95973	TRIM10	10107	Transcriptomic	ILMN_1680993	Homo sapiens tripartite motif-containing 10 (TRIM10), transcript variant 1, mRNA.
3190470	PLK4	1.11518	6.15637	4.23708	0.000148218	0.00213284	0.823197	PLK4	10733	Transcriptomic	ILMN_1789123	Homo sapiens polo-like kinase 4 (Drosophila) (PLK4), mRNA.
6100767	ADIPOR1	1.11434	12.8056	4.11406	0.000213368	0.00276096	0.479532	ADIPOR1	51094	Transcriptomic	ILMN_1688322	Homo sapiens adiponectin receptor 1 (ADIPOR1), mRNA.
1400259	FAM117A	1.11423	8.51259	5.01923	1.38846e-05	0.000418234	3.06885	FAM117A	81558	Transcriptomic	ILMN_1745533	Homo sapiens family with sequence similarity 117, member A (FAM117A), mRNA.
670082	GNA12	1.10679	8.26686	4.14443	0.000195066	0.00258725	0.564064	GNA12	2768	Transcriptomic	ILMN_2216157	Homo sapiens guanine nucleotide binding protein (G protein) alpha 12 (GNA12), mRNA.
3400482	RPIA	1.10459	9.97438	4.61114	4.82089e-05	0.000969514	1.88618	RPIA	22934	Transcriptomic	ILMN_1714809	Homo sapiens ribose 5-phosphate isomerase A (RPIA), mRNA.
630709	ELOF1	1.10378	8.51346	6.35237	2.27101e-07	3.4157e-05	6.99059	ELOF1	84337	Transcriptomic	ILMN_1723185	Homo sapiens elongation factor 1 homolog (S. cerevisiae) (ELOF1), mRNA.
5360273	SNCA	1.10078	12.9377	2.82477	0.00763978	0.0395831	-2.83983	SNCA	6622	Transcriptomic	ILMN_1701933	Homo sapiens synuclein, alpha (non A4 component of amyloid precursor) (SNCA), transcript variant NACP112, mRNA.
940747	CAMK1G	1.09911	7.56696	5.36636	4.76963e-06	0.000205769	4.0865	CAMK1G	57172	Transcriptomic	ILMN_1804339	Homo sapiens calcium/calmodulin-dependent protein kinase IG (CAMK1G), mRNA.
1470647	KIF2C	1.09681	5.42601	5.74942	1.46023e-06	9.75414e-05	5.21526	KIF2C	11004	Transcriptomic	ILMN_1685916	Homo sapiens kinesin family member 2C (KIF2C), mRNA.
4280471	GUK1	1.09603	13.3039	5.93432	8.24522e-07	6.98184e-05	5.76053	GUK1	2987	Transcriptomic	ILMN_1758398	Homo sapiens guanylate kinase 1 (GUK1), mRNA.
1570746	LOC651816	1.09544	7.29032	7.275	1.36487e-08	9.8704e-06	9.6687	UBE2S	27338	Transcriptomic	ILMN_1729115	PREDICTED: Homo sapiens similar to Ubiquitin-conjugating enzyme E2S (Ubiquitin-conjugating enzyme E2-24 kDa) (Ubiquitin-protein ligase) (Ubiquitin carrier protein) (E2-EPF5) (LOC651816), mRNA.
2060674	CA2	1.09532	8.42576	2.88527	0.00654267	0.0352652	-2.69926	CA2	760	Transcriptomic	ILMN_2199439	Homo sapiens carbonic anhydrase II (CA2), mRNA.
2320132	MSI2	1.09449	5.28052	6.49617	1.45981e-07	2.59092e-05	7.41202	MSI2	124540	Transcriptomic	ILMN_2302075	Homo sapiens musashi homolog 2 (Drosophila) (MSI2), transcript variant 1, mRNA.
1470196	2016-03-02	1.09396	11.2394	5.08721	1.12691e-05	0.000363238	3.26749	2016-03-02	51257	Transcriptomic	ILMN_1703142	Homo sapiens membrane-associated ring finger (C3HC4) 2 (MARCH2), transcript variant 3, mRNA.
6590463	UBB	1.09321	12.161	3.21282	0.00275489	0.0184773	-1.90783	UBB	7314	Transcriptomic	ILMN_1762436	Homo sapiens ubiquitin B (UBB), mRNA.
3710725	ATP5E	1.09202	8.90974	5.21293	7.6547e-06	0.000282504	3.63576	ATP5E	514	Transcriptomic	ILMN_3261197	Homo sapiens ATP synthase, H+ transporting, mitochondrial F1 complex, epsilon subunit (ATP5E), nuclear gene encoding mitochondrial protein, mRNA.
6450048	CCDC121	1.09151	5.77484	3.4003	0.0016497	0.0126712	-1.43396	CCDC121	79635	Transcriptomic	ILMN_1739054	Homo sapiens coiled-coil domain containing 121 (CCDC121), mRNA.
520482	RNF11	1.08871	9.83811	3.29127	0.00222608	0.0157381	-1.71124	RNF11	26994	Transcriptomic	ILMN_1810785	Homo sapiens ring finger protein 11 (RNF11), mRNA.
3710564	FLCN	1.08585	5.45884	4.28032	0.000130316	0.00194272	0.944763	FLCN	201163	Transcriptomic	ILMN_1683390	Homo sapiens folliculin (FLCN), transcript variant 2, mRNA.
4590370	SLC2A1	1.08458	9.4548	4.56718	5.50684e-05	0.00105981	1.76003	SLC2A1	6513	Transcriptomic	ILMN_1659027	Homo sapiens solute carrier family 2 (facilitated glucose transporter), member 1 (SLC2A1), mRNA.
380541	PPPDE2	1.08015	8.72035	7.01815	2.9668e-08	1.25285e-05	8.9301	PPPDE2	27351	Transcriptomic	ILMN_1737580	Homo sapiens PPPDE peptidase domain containing 2 (PPPDE2), mRNA.
4060056	POLQ	1.07661	5.9011	4.34577	0.000107182	0.00169691	1.12948	POLQ	10721	Transcriptomic	ILMN_1740291	Homo sapiens polymerase (DNA directed), theta (POLQ), mRNA.
2070520	CDCA7	1.07633	8.29571	3.69866	0.000713014	0.00673712	-0.653024	CDCA7	83879	Transcriptomic	ILMN_1737184	Homo sapiens cell division cycle associated 7 (CDCA7), transcript variant 1, mRNA.
4900086	HAPLN3	1.07375	7.56891	5.57142	2.53174e-06	0.000138639	4.69035	HAPLN3	145864	Transcriptomic	ILMN_1654319	Homo sapiens hyaluronan and proteoglycan link protein 3 (HAPLN3), mRNA.
6400333	CTLA4	1.07085	8.13543	4.72813	3.37974e-05	0.000760408	2.22321	CTLA4	1493	Transcriptomic	ILMN_1763487	Homo sapiens cytotoxic T-lymphocyte-associated protein 4 (CTLA4), transcript variant 1, mRNA.
130703	CCNDBP1	1.06452	7.29783	3.88794	0.000413533	0.00449287	-0.142804	CCNDBP1	23582	Transcriptomic	ILMN_1658743	Homo sapiens cyclin D-type binding-protein 1 (CCNDBP1), transcript variant 1, mRNA.
4210088	CKS1B	1.06419	8.13024	4.78716	2.82368e-05	0.000674704	2.39394	CKS1B	1163	Transcriptomic	ILMN_1719256	Homo sapiens CDC28 protein kinase regulatory subunit 1B (CKS1B), mRNA.
7560273	ZBTB32	1.06326	7.03757	5.40671	4.21109e-06	0.000187569	4.20521	ZBTB32	27033	Transcriptomic	ILMN_1732981	Homo sapiens zinc finger and BTB domain containing 32 (ZBTB32), mRNA.
2190148	GBP1	1.06174	10.2749	3.91538	0.000381844	0.00422839	-0.0679625	GBP1	2633	Transcriptomic	ILMN_2148785	Homo sapiens guanylate binding protein 1, interferon-inducible, 67kDa (GBP1), mRNA.
3460201	ADIPOR1	1.06026	11.9706	3.25666	0.00244619	0.0169105	-1.79827	ADIPOR1	51094	Transcriptomic	ILMN_2096322	Homo sapiens adiponectin receptor 1 (ADIPOR1), mRNA.
4890102	FZD5	1.05977	5.68625	4.70506	3.62545e-05	0.000797708	2.15659	FZD5	7855	Transcriptomic	ILMN_1798971	Homo sapiens frizzled homolog 5 (Drosophila) (FZD5), mRNA.
6100468	NPTX1	1.05893	5.43953	3.26705	0.00237802	0.0165669	-1.7722	NPTX1	4884	Transcriptomic	ILMN_1814221	Homo sapiens neuronal pentraxin I (NPTX1), mRNA.
2340392	MELK	1.05739	5.34886	4.60336	4.93574e-05	0.000985873	1.86385	MELK	9833	Transcriptomic	ILMN_1731184	Homo sapiens maternal embryonic leucine zipper kinase (MELK), mRNA.
2480468	RANBP10	1.05334	8.82403	4.77708	2.91182e-05	0.000686794	2.36474	RANBP10	57610	Transcriptomic	ILMN_1667306	Homo sapiens RAN binding protein 10 (RANBP10), mRNA.
5720129	NFIX	1.05025	7.8294	3.0399	0.00437201	0.0263461	-2.3318	NFIX	4784	Transcriptomic	ILMN_1694325	Homo sapiens nuclear factor I/X (CCAAT-binding transcription factor) (NFIX), mRNA.
670594	C2	1.04956	5.40683	5.31525	5.58429e-06	0.000228638	3.93621	C2	717	Transcriptomic	ILMN_1710740	Homo sapiens complement component 2 (C2), mRNA.
4610608	LOC731049	1.04798	9.94	7.61702	4.89953e-09	7.81198e-06	10.6418	UBE2S	27338	Transcriptomic	ILMN_1808591	PREDICTED: Homo sapiens similar to Ubiquitin-conjugating enzyme E2S (Ubiquitin-conjugating enzyme E2-24 kDa) (Ubiquitin-protein ligase) (Ubiquitin carrier protein) (E2-EPF5) (LOC731049), mRNA.
650563	FAHD1	1.04754	7.08231	5.99899	6.75192e-07	6.28244e-05	5.95116	FAHD1	81889	Transcriptomic	ILMN_1701457	Homo sapiens fumarylacetoacetate hydrolase domain containing 1 (FAHD1), nuclear gene encoding mitochondrial protein, transcript variant 1, mRNA.
4860181	SLC38A5	1.04522	6.94709	3.89116	0.000409685	0.00445801	-0.13403	SLC38A5	92745	Transcriptomic	ILMN_1695058	Homo sapiens solute carrier family 38, member 5 (SLC38A5), mRNA.
5360386	KIF15	1.04447	5.4604	4.29521	0.000124659	0.00188007	0.986701	KIF15	56992	Transcriptomic	ILMN_1753063	Homo sapiens kinesin family member 15 (KIF15), mRNA.
3460707	STMN1	1.04329	7.56857	4.29046	0.000126437	0.00190137	0.973314	STMN1	3925	Transcriptomic	ILMN_1657796	Homo sapiens stathmin 1 (STMN1), transcript variant 1, mRNA.
4880068	RNF123	1.04291	8.67892	5.9189	8.64752e-07	7.16569e-05	5.71508	RNF123	63891	Transcriptomic	ILMN_1663605	Homo sapiens ring finger protein 123 (RNF123), mRNA.
4830634	CDCA8	1.03953	6.53297	5.78139	1.32282e-06	9.22153e-05	5.30954	CDCA8	55143	Transcriptomic	ILMN_1709294	Homo sapiens cell division cycle associated 8 (CDCA8), mRNA.
3400086	LOC729082	1.0381	7.99605	5.83656	1.11539e-06	8.32882e-05	5.47225	LOC729082	729082	Transcriptomic	ILMN_3297455	PREDICTED: Homo sapiens misc_RNA (LOC729082), miscRNA.
1820504	NME1	1.03801	9.9814	5.46366	3.53196e-06	0.000168094	4.37287	NME1	4830	Transcriptomic	ILMN_1741133	Homo sapiens non-metastatic cells 1, protein (NM23A) expressed in (NME1), transcript variant 2, mRNA.
6770408	MCM2	1.03717	6.83887	4.86187	2.24798e-05	0.000578026	2.6106	MCM2	4171	Transcriptomic	ILMN_1681503	Homo sapiens minichromosome maintenance complex component 2 (MCM2), mRNA.
6200402	MT1A	1.03392	11.6351	4.91855	1.89025e-05	0.000508054	2.77538	MT1A	4489	Transcriptomic	ILMN_1691156	Homo sapiens metallothionein 1A (MT1A), mRNA.
1430136	ARF4	1.03314	7.57688	5.74198	1.49424e-06	9.91298e-05	5.19329	ARF4	378	Transcriptomic	ILMN_1723884	Homo sapiens ADP-ribosylation factor 4 (ARF4), mRNA.
6580402	LOC646463	1.03084	10.1195	3.78524	0.000556374	0.00558127	-0.420957	UBE2H	7328	Transcriptomic	ILMN_1721651	PREDICTED: Homo sapiens similar to Ubiquitin-conjugating enzyme E2 H (Ubiquitin-protein ligase H) (Ubiquitin carrier protein H) (UBCH2) (E2-20K) (LOC646463), mRNA.
2320079	NME4	1.03062	10.7336	5.46607	3.50584e-06	0.000168094	4.37995	NME4	4833	Transcriptomic	ILMN_1800634	Homo sapiens non-metastatic cells 4, protein expressed in (NME4), nuclear gene encoding mitochondrial protein, mRNA.
4760154	CCNE2	1.0266	6.32314	4.37084	9.94329e-05	0.00160902	1.20045	CCNE2	9134	Transcriptomic	ILMN_2412384	Homo sapiens cyclin E2 (CCNE2), transcript variant 2, mRNA.
2940075	STRADB	1.01843	12.5101	2.79412	0.00825896	0.0419215	-2.91033	STRADB	55437	Transcriptomic	ILMN_1701386	Homo sapiens STE20-related kinase adaptor beta (STRADB), mRNA.
5340382	BAT3	1.0147	9.96722	4.9374	1.7843e-05	0.000486116	2.83023	BAG6	7917	Transcriptomic	ILMN_2390416	Homo sapiens HLA-B associated transcript 3 (BAT3), transcript variant 3, mRNA.
830097	LOC645515	1.01076	8.49073	5.4213	4.02559e-06	0.000181889	4.24816	ST13	6767	Transcriptomic	ILMN_3285959	PREDICTED: Homo sapiens misc_RNA (LOC645515), miscRNA.
1690706	HIST1H3H	1.01076	6.46	3.66415	0.000786688	0.00724922	-0.744884	HIST1H3H	8357	Transcriptomic	ILMN_1749368	Homo sapiens histone cluster 1, H3h (HIST1H3H), mRNA.
6550373	CENPN	1.01023	6.08593	3.056	0.00418991	0.0255928	-2.29287	CENPN	55839	Transcriptomic	ILMN_1720526	Homo sapiens centromere protein N (CENPN), mRNA.
4730059	BATF2	1.00067	7.42562	3.08762	0.00385309	0.0240301	-2.21611	BATF2	116071	Transcriptomic	ILMN_1690241	Homo sapiens basic leucine zipper transcription factor, ATF-like 2 (BATF2), mRNA.
3870372	MND1	0.999635	5.11695	3.97845	0.000317722	0.00370912	0.104763	MND1	84057	Transcriptomic	ILMN_2148796	Homo sapiens meiotic nuclear divisions 1 homolog (S. cerevisiae) (MND1), mRNA.
5570296	DTL	0.998483	5.15733	3.96485	0.000330599	0.00381204	0.0674155	DTL	51514	Transcriptomic	ILMN_1779711	Homo sapiens denticleless homolog (Drosophila) (DTL), mRNA.
5050053	TXNDC5	0.995471	9.98943	4.68457	3.85828e-05	0.000832258	2.09751	TXNDC5	81567	Transcriptomic	ILMN_1788108	Homo sapiens thioredoxin domain containing 5 (endoplasmic reticulum) (TXNDC5), transcript variant 1, mRNA.
780528	CKS2	0.994222	8.63905	4.20923	0.000161002	0.00225649	0.745102	CKS2	1164	Transcriptomic	ILMN_2072296	Homo sapiens CDC28 protein kinase regulatory subunit 2 (CKS2), mRNA.
2630711	MCM4	0.993772	5.91827	3.73105	0.000649969	0.00626819	-0.56647	MCM4	4173	Transcriptomic	ILMN_2412860	Homo sapiens minichromosome maintenance complex component 4 (MCM4), transcript variant 2, mRNA.
6940164	LBH	0.993696	6.07082	4.95466	1.69243e-05	0.000468062	2.88051	LBH	81606	Transcriptomic	ILMN_1660794	PREDICTED: Homo sapiens hypothetical protein DKFZp566J091 (LBH), mRNA.
5570653	TM7SF2	0.993566	6.58173	5.70442	1.67823e-06	0.000107129	5.08252	TM7SF2	7108	Transcriptomic	ILMN_1690040	Homo sapiens transmembrane 7 superfamily member 2 (TM7SF2), mRNA.
620494	PBX1	0.993141	6.59719	3.58566	0.00098265	0.00859681	-0.952375	PBX1	5087	Transcriptomic	ILMN_1784678	Homo sapiens pre-B-cell leukemia homeobox 1 (PBX1), mRNA.
130392	GLUL	0.991252	6.23213	4.10377	0.00021994	0.00282436	0.450949	GLUL	2752	Transcriptomic	ILMN_1765208	Homo sapiens glutamate-ammonia ligase (glutamine synthetase) (GLUL), transcript variant 3, mRNA.
6510707	FER1L3	0.989943	5.33386	5.27213	6.37835e-06	0.000253736	3.80953	MYOF	26509	Transcriptomic	ILMN_2370976	Homo sapiens fer-1-like 3, myoferlin (C. elegans) (FER1L3), transcript variant 1, mRNA.
780070	C17ORF39	0.989145	7.86881	4.98135	1.5595e-05	0.000445443	2.95832	C17orf39	79018	Transcriptomic	ILMN_1656427	Homo sapiens chromosome 17 open reading frame 39 (C17orf39), mRNA.
3610768	C19ORF62	0.98874	10.7352	6.29881	2.67799e-07	3.74403e-05	6.83337	BABAM1	29086	Transcriptomic	ILMN_1806937	Homo sapiens chromosome 19 open reading frame 62 (C19orf62), transcript variant 2, mRNA.
1030044	B4GALT3	0.987602	10.1896	5.55331	2.67742e-06	0.000142357	4.637	B4GALT3	8703	Transcriptomic	ILMN_1692267	Homo sapiens UDP-Gal:betaGlcNAc beta 1,4- galactosyltransferase, polypeptide 3 (B4GALT3), mRNA.
4880703	UBQLN1	0.985057	9.19343	4.23048	0.000151155	0.00215953	0.804675	UBQLN1	29979	Transcriptomic	ILMN_2351611	Homo sapiens ubiquilin 1 (UBQLN1), transcript variant 2, mRNA.
5390280	EIF3B	0.982507	7.8732	6.60434	1.04775e-07	2.25881e-05	7.7282	EIF3B	8662	Transcriptomic	ILMN_2278729	Homo sapiens eukaryotic translation initiation factor 3, subunit B (EIF3B), transcript variant 2, mRNA.
2070494	PRC1	0.981549	7.33906	4.23797	0.000147824	0.00212997	0.82571	PRC1	9055	Transcriptomic	ILMN_1728934	Homo sapiens protein regulator of cytokinesis 1 (PRC1), transcript variant 2, mRNA.
1980524	GBP4	0.980118	10.5853	4.33485	0.000110741	0.00173821	1.09859	GBP4	115361	Transcriptomic	ILMN_1771385	Homo sapiens guanylate binding protein 4 (GBP4), mRNA.
6370474	CDCA3	0.979174	4.94419	5.23607	7.12796e-06	0.00027127	3.70367	CDCA3	83461	Transcriptomic	ILMN_1737728	Homo sapiens cell division cycle associated 3 (CDCA3), mRNA.
670647	BMP2K	0.977366	8.11074	4.00687	0.000292384	0.00348938	0.182914	BMP2K	55589	Transcriptomic	ILMN_2299045	Homo sapiens BMP2 inducible kinase (BMP2K), transcript variant 2, mRNA.
1410403	LRRN2	0.975589	5.11519	4.47949	7.17492e-05	0.00127574	1.5093	LRRN2	10446	Transcriptomic	ILMN_1696657	Homo sapiens leucine rich repeat neuronal 2 (LRRN2), transcript variant 2, mRNA.
2940685	C1QA	0.973	5.73421	4.97228	1.60347e-05	0.000455505	2.93187	C1QA	712	Transcriptomic	ILMN_1737918	Homo sapiens complement component 1, q subcomponent, alpha polypeptide (C1QA), mRNA.
670673	BCL2L1	0.972318	12.4721	3.2627	0.00240634	0.0167006	-1.78312	BCL2L1	598	Transcriptomic	ILMN_1654118	Homo sapiens BCL2-like 1 (BCL2L1), nuclear gene encoding mitochondrial protein, transcript variant 1, mRNA.
4730523	IGFL2	0.970356	5.18917	3.1892	0.00293619	0.0193795	-1.96651	IGFL2	147920	Transcriptomic	ILMN_1790227	Homo sapiens IGF-like family member 2 (IGFL2), mRNA.
4250437	RECQL4	0.967949	5.34418	5.4479	3.70815e-06	0.000171473	4.32646	RECQL4	9401	Transcriptomic	ILMN_1703092	Homo sapiens RecQ protein-like 4 (RECQL4), mRNA.
4760020	UROD	0.965433	10.7517	7.44557	8.17682e-09	8.59877e-06	10.1556	UROD	7389	Transcriptomic	ILMN_1740742	Homo sapiens uroporphyrinogen decarboxylase (UROD), mRNA.
4570224	C17ORF53	0.962297	5.8495	5.16726	8.81032e-06	0.000308558	3.50184	C17orf53	78995	Transcriptomic	ILMN_1776490	Homo sapiens chromosome 17 open reading frame 53 (C17orf53), mRNA.
4670327	FBXO7	0.960336	6.65465	2.9733	0.00520713	0.029925	-2.49146	FBXO7	25793	Transcriptomic	ILMN_1715963	Homo sapiens F-box protein 7 (FBXO7), transcript variant 2, mRNA.
6380324	CKAP2L	0.959692	4.96437	4.01812	0.000282904	0.00339655	0.213922	CKAP2L	150468	Transcriptomic	ILMN_1751776	Homo sapiens cytoskeleton associated protein 2-like (CKAP2L), mRNA.
4210397	GLDC	0.956733	5.56557	3.22379	0.00267434	0.0180586	-1.88049	GLDC	2731	Transcriptomic	ILMN_1806754	Homo sapiens glycine dehydrogenase (decarboxylating) (GLDC), mRNA.
450609	IGLL3	0.950883	7.26747	3.19314	0.00290512	0.0192497	-1.95672	IGLL3P	3543	Transcriptomic	ILMN_2083066	Homo sapiens immunoglobulin lambda-like polypeptide 3 (IGLL3), mRNA.
6400288	TPR	0.950049	5.17018	5.52197	2.94974e-06	0.000150987	4.54463	PRG4	10216	Transcriptomic	ILMN_1780349	Homo sapiens translocated promoter region (to activated MET oncogene) (TPR), mRNA.
150543	FAM83D	0.948824	5.30001	4.67092	4.02162e-05	0.000851598	2.05816	FAM83D	81610	Transcriptomic	ILMN_1781943	Homo sapiens family with sequence similarity 83, member D (FAM83D), mRNA.
870546	MAD2L1	0.942789	6.4307	3.38291	0.00173093	0.0130932	-1.4785	MAD2L1	4085	Transcriptomic	ILMN_1777564	Homo sapiens MAD2 mitotic arrest deficient-like 1 (yeast) (MAD2L1), mRNA.
20491	UBE2F	0.939482	10.989	5.76187	1.40512e-06	9.58232e-05	5.25196	SCLY	51540	Transcriptomic	ILMN_2164242	Homo sapiens ubiquitin-conjugating enzyme E2F (putative) (UBE2F), mRNA.
1050195	KIF20A	0.93828	5.0868	4.3572	0.000103578	0.00166001	1.16183	KIF20A	10112	Transcriptomic	ILMN_1695658	Homo sapiens kinesin family member 20A (KIF20A), mRNA.
540215	C6ORF173	0.937612	5.53735	3.39826	0.00165903	0.012689	-1.43919	CENPW	387103	Transcriptomic	ILMN_1763907	Homo sapiens chromosome 6 open reading frame 173 (C6orf173), mRNA.
2450358	CKS1B	0.933347	7.87958	4.27437	0.000132648	0.00196812	0.92801	CKS1B	1163	Transcriptomic	ILMN_2041046	Homo sapiens CDC28 protein kinase regulatory subunit 1B (CKS1B), mRNA.
6110706	CDC25C	0.928772	5.8842	4.22728	0.000152599	0.00217451	0.795696	CDC25C	995	Transcriptomic	ILMN_2294431	Homo sapiens cell division cycle 25 homolog C (S. pombe) (CDC25C), transcript variant 1, mRNA.
2970019	HIST1H4H	0.927608	7.33682	3.852	0.000458914	0.00483091	-0.240487	HIST1H4H	8365	Transcriptomic	ILMN_1751120	Homo sapiens histone cluster 1, H4h (HIST1H4H), mRNA.
6420373	HRSP12	0.926832	6.16814	3.69629	0.000717852	0.00676537	-0.659344	HRSP12	10247	Transcriptomic	ILMN_1807633	Homo sapiens heat-responsive protein 12 (HRSP12), mRNA.
3460152	CDC25C	0.926742	4.84677	5.59256	2.37158e-06	0.000134212	4.75268	CDC25C	995	Transcriptomic	ILMN_1725260	Homo sapiens cell division cycle 25 homolog C (S. pombe) (CDC25C), transcript variant 2, mRNA.
1500192	HIST3H2A	0.926672	6.88964	5.44781	3.70918e-06	0.000171473	4.3262	HIST3H2A	92815	Transcriptomic	ILMN_1779648	Homo sapiens histone cluster 3, H2a (HIST3H2A), mRNA.
4230484	UBQLN1	0.922402	6.75479	4.18257	0.000174247	0.00238547	0.670506	UBQLN1	29979	Transcriptomic	ILMN_1798380	Homo sapiens ubiquilin 1 (UBQLN1), transcript variant 2, mRNA.
4220068	CD70	0.921146	7.02392	4.00703	0.000292241	0.00348938	0.183373	CD70	970	Transcriptomic	ILMN_1760247	Homo sapiens CD70 molecule (CD70), mRNA.
6620014	CDKN2A	0.919827	5.3144	5.44513	3.74006e-06	0.000172538	4.31829	CDKN2A	1029	Transcriptomic	ILMN_1717714	Homo sapiens cyclin-dependent kinase inhibitor 2A (melanoma, p16, inhibits CDK4) (CDKN2A), transcript variant 1, mRNA.
1500102	KDELR2	0.918133	9.76075	7.32245	1.18326e-08	8.95976e-06	9.80443	KDELR2	11014	Transcriptomic	ILMN_1724293	Homo sapiens KDEL (Lys-Asp-Glu-Leu) endoplasmic reticulum protein retention receptor 2 (KDELR2), transcript variant 1, mRNA.
4920164	SIK1	0.916482	5.36756	5.50815	3.07842e-06	0.000154689	4.50391	SIK1	150094	Transcriptomic	ILMN_3235647	Homo sapiens salt-inducible kinase 1 (SIK1), mRNA.
5960477	NTAN1	0.915951	9.63368	5.53031	2.87469e-06	0.00014888	4.56921	NTAN1	123803	Transcriptomic	ILMN_1815552	Homo sapiens N-terminal asparagine amidase (NTAN1), mRNA.
6560576	OCRL	0.915901	7.13424	3.29693	0.00219196	0.0155645	-1.69697	OCRL	4952	Transcriptomic	ILMN_2382121	Homo sapiens oculocerebrorenal syndrome of Lowe (OCRL), transcript variant b, mRNA.
1450682	C18ORF56	0.915179	5.59981	3.19062	0.00292491	0.0193342	-1.96297	C18orf56	494514	Transcriptomic	ILMN_1796074	Homo sapiens chromosome 18 open reading frame 56 (C18orf56), mRNA.
4070259	GNA12	0.914063	5.76848	3.563	0.0010475	0.00904171	-1.01192	GNA12	2768	Transcriptomic	ILMN_1692191	Homo sapiens guanine nucleotide binding protein (G protein) alpha 12 (GNA12), mRNA.
1690392	HIST1H2BH	0.913159	6.14971	4.48822	6.98858e-05	0.00125071	1.53423	HIST1H2BH	8345	Transcriptomic	ILMN_1688666	Homo sapiens histone cluster 1, H2bh (HIST1H2BH), mRNA.
6840301	NT5DC2	0.912716	5.6795	4.80838	2.64676e-05	0.000645779	2.45541	NT5DC2	64943	Transcriptomic	ILMN_1708743	Homo sapiens 5'-nucleotidase domain containing 2 (NT5DC2), mRNA.
5570278	CXCL9	0.912308	4.93595	4.90826	1.95074e-05	0.000516724	2.74543	CXCL9	4283	Transcriptomic	ILMN_1745356	Homo sapiens chemokine (C-X-C motif) ligand 9 (CXCL9), mRNA.
6290603	EIF3B	0.910924	9.87552	5.41132	4.15165e-06	0.000186053	4.21876	EIF3B	8662	Transcriptomic	ILMN_1715636	Homo sapiens eukaryotic translation initiation factor 3, subunit B (EIF3B), transcript variant 1, mRNA.
6480059	ACTA2	0.910585	9.85379	3.56807	0.00103264	0.00895593	-0.998605	ACTA2	59	Transcriptomic	ILMN_1671703	Homo sapiens actin, alpha 2, smooth muscle, aorta (ACTA2), mRNA.
6290086	NSUN3	0.90871	7.29563	4.61448	4.77243e-05	0.000964988	1.89576	NSUN3	63899	Transcriptomic	ILMN_1676280	Homo sapiens NOP2/Sun domain family, member 3 (NSUN3), mRNA.
5810414	CYB5A	0.907951	6.84803	7.24008	1.51631e-08	9.8704e-06	9.56866	CYB5A	1528	Transcriptomic	ILMN_2312194	Homo sapiens cytochrome b5 type A (microsomal) (CYB5A), transcript variant 2, mRNA.
4210220	TMEM111	0.907947	11.9761	4.94965	1.71861e-05	0.000472919	2.86591	TMEM111	55831	Transcriptomic	ILMN_3240187	Homo sapiens transmembrane protein 111 (TMEM111), mRNA.
840403	TSPAN17	0.906807	8.0973	6.81491	5.50491e-08	1.70257e-05	8.34149	TSPAN17	26262	Transcriptomic	ILMN_2374383	Homo sapiens tetraspanin 17 (TSPAN17), transcript variant 2, mRNA.
5670180	TUBG1	0.905618	8.16025	6.93212	3.85262e-08	1.38688e-05	8.68138	TUBG1	7283	Transcriptomic	ILMN_1695731	Homo sapiens tubulin, gamma 1 (TUBG1), mRNA.
6900324	ATP5EP2	0.904591	12.705	5.23835	7.07821e-06	0.000270314	3.71034	ATP5EP2	514	Transcriptomic	ILMN_2225887	Homo sapiens ATP synthase, H+ transporting, mitochondrial F1 complex, epsilon subunit pseudogene 2 (ATP5EP2), transcript variant 6, non-coding RNA.
5420309	AURKA	0.902121	6.1981	3.82765	0.000492357	0.00510225	-0.306436	AURKA	6790	Transcriptomic	ILMN_2357438	Homo sapiens aurora kinase A (AURKA), transcript variant 3, mRNA.
3460278	C22ORF13	0.901103	12.0068	4.96453	1.64202e-05	0.000461089	2.90927	C22orf13	83606	Transcriptomic	ILMN_1764410	Homo sapiens chromosome 22 open reading frame 13 (C22orf13), mRNA.
2480224	PGM3	0.900911	6.06549	5.55575	2.65734e-06	0.000141812	4.64418	PGM3	5238	Transcriptomic	ILMN_1693620	Homo sapiens phosphoglucomutase 3 (PGM3), mRNA.
6590541	PAQR9	0.896202	4.8222	3.94547	0.00034982	0.00397103	0.0143092	PAQR9	344838	Transcriptomic	ILMN_1798327	Homo sapiens progestin and adipoQ receptor family member IX (PAQR9), mRNA.
4830373	GMNN	0.895339	5.72693	3.1483	0.00327725	0.0211227	-2.06756	GMNN	51053	Transcriptomic	ILMN_1720114	Homo sapiens geminin, DNA replication inhibitor (GMNN), mRNA.
2650364	FOXM1	0.895295	5.30724	6.18146	3.84464e-07	4.61336e-05	6.48842	FOXM1	2305	Transcriptomic	ILMN_1716400	Homo sapiens forkhead box M1 (FOXM1), transcript variant 3, mRNA.
510209	LOC643310	0.895047	9.72676	4.77943	2.89101e-05	0.00068557	2.37155	ST13	6767	Transcriptomic	ILMN_1756139	PREDICTED: Homo sapiens similar to heat shock 70kD protein binding protein (LOC643310), mRNA.
3420270	IFT52	0.894794	7.62528	5.69871	1.70809e-06	0.000108092	5.0657	IFT52	51098	Transcriptomic	ILMN_1673172	Homo sapiens intraflagellar transport 52 homolog (Chlamydomonas) (IFT52), mRNA.
1690678	SIK1	0.892882	6.75388	4.98598	1.53752e-05	0.000441338	2.97183	SIK1	150094	Transcriptomic	ILMN_1717639	Homo sapiens salt-inducible kinase 1 (SIK1), mRNA.
6100079	CENPM	0.890763	5.00093	5.14249	9.50781e-06	0.000324196	3.42929	CENPM	79019	Transcriptomic	ILMN_1668814	Homo sapiens centromere protein M (CENPM), transcript variant 1, mRNA.
6900079	PCNA	0.889978	8.60926	3.67045	0.000772728	0.00715359	-0.728163	PCNA	5111	Transcriptomic	ILMN_1694177	Homo sapiens proliferating cell nuclear antigen (PCNA), transcript variant 2, mRNA.
4480341	DHCR24	0.889715	5.41301	4.67132	4.01669e-05	0.000851376	2.05932	DHCR24	1718	Transcriptomic	ILMN_1725510	Homo sapiens 24-dehydrocholesterol reductase (DHCR24), mRNA.
50082	LOC440871	0.889426	4.93536	4.78718	2.82351e-05	0.000674704	2.39399	NA	NA	Transcriptomic?	ILMN_1706536	PREDICTED: Homo sapiens similar to Ig kappa chain V-III region VH precursor (LOC440871), mRNA.
3990026	CCNE1	0.887789	5.92779	3.85584	0.000453841	0.00480248	-0.230063	CCNE1	898	Transcriptomic	ILMN_2374425	Homo sapiens cyclin E1 (CCNE1), transcript variant 1, mRNA.
6560079	SUCNR1	0.887001	5.56425	4.23754	0.000148013	0.00213129	0.824505	SUCNR1	56670	Transcriptomic	ILMN_1681601	Homo sapiens succinate receptor 1 (SUCNR1), mRNA.
70386	CD8B	0.883614	6.93802	3.07939	0.00393819	0.024429	-2.23613	CD8B	926	Transcriptomic	ILMN_1748601	Homo sapiens CD8b molecule (CD8B), transcript variant 5, mRNA.
6510681	RNF14	0.882555	8.371	5.04477	1.2838e-05	0.000396376	3.14343	RNF14	9604	Transcriptomic	ILMN_2351241	Homo sapiens ring finger protein 14 (RNF14), transcript variant 4, mRNA.
5870193	FAM64A	0.881989	5.1052	5.49799	3.1766e-06	0.000157106	4.47398	FAM64A	54478	Transcriptomic	ILMN_1728972	Homo sapiens family with sequence similarity 64, member A (FAM64A), mRNA.
5080494	FAM134A	0.881821	9.03262	4.39417	9.27193e-05	0.00151716	1.26658	FAM134A	79137	Transcriptomic	ILMN_1654851	Homo sapiens family with sequence similarity 134, member A (FAM134A), mRNA.
2630195	VAMP5	0.880256	10.3045	4.70258	3.6529e-05	0.000802141	2.14943	VAMP5	10791	Transcriptomic	ILMN_1809467	Homo sapiens vesicle-associated membrane protein 5 (myobrevin) (VAMP5), mRNA.
5310411	H2AFJ	0.879047	10.8218	5.21376	7.63511e-06	0.000282255	3.6382	H2AFJ	55766	Transcriptomic	ILMN_1708728	Homo sapiens H2A histone family, member J (H2AFJ), transcript variant 1, mRNA.
6660379	LOC651751	0.878479	7.29542	4.74923	3.16959e-05	0.000730337	2.28417	abParts	3514	Transcriptomic	ILMN_1674228	PREDICTED: Homo sapiens similar to Ig kappa chain V-II region RPMI 6410 precursor (LOC651751), mRNA.
4280725	RNF14	0.877696	9.25754	4.52908	6.17853e-05	0.00114978	1.65094	RNF14	9604	Transcriptomic	ILMN_1714461	Homo sapiens ring finger protein 14 (RNF14), transcript variant 3, mRNA.
1710368	EZH2	0.877003	6.72008	4.51395	6.46712e-05	0.00118343	1.60769	EZH2	2146	Transcriptomic	ILMN_1708105	Homo sapiens enhancer of zeste homolog 2 (Drosophila) (EZH2), transcript variant 2, mRNA.
7160711	MAP2K3	0.876994	5.45581	3.34501	0.00192137	0.014122	-1.57514	MAP2K3	5606	Transcriptomic	ILMN_1801175	Homo sapiens mitogen-activated protein kinase kinase 3 (MAP2K3), transcript variant A, mRNA.
2650131	MFSD2B	0.875498	4.98269	5.15682	9.09768e-06	0.000313973	3.47128	MFSD2B	388931	Transcriptomic	ILMN_2238383	Homo sapiens major facilitator superfamily domain containing 2B (MFSD2B), mRNA.
2140400	LOC92755	0.87405	7.06567	4.55177	5.76938e-05	0.00109783	1.71588	TUBB	203068	Transcriptomic	ILMN_3304898	PREDICTED: Homo sapiens misc_RNA (LOC92755), miscRNA.
610270	ELL2	0.87057	6.65485	4.18789	0.000171521	0.0023614	0.685382	ELL2	22936	Transcriptomic	ILMN_1655930	Homo sapiens elongation factor, RNA polymerase II, 2 (ELL2), mRNA.
3990441	ABCC13	0.869193	4.96062	4.3734	9.86745e-05	0.00160029	1.20769	ABCC13	150000	Transcriptomic	ILMN_1709092	Homo sapiens ATP-binding cassette, sub-family C (CFTR/MRP), member 13 (ABCC13), transcript variant A, non-coding RNA. XR_017987 XR_017988 XR_017989
1230348	CARHSP1	0.869019	11.5179	5.26929	6.43445e-06	0.000254549	3.80119	CARHSP1	23589	Transcriptomic	ILMN_1809477	Homo sapiens calcium regulated heat stable protein 1, 24kDa (CARHSP1), transcript variant 2, mRNA.
5270280	PA2G4	0.868134	9.7367	5.64858	1.99445e-06	0.000119011	4.91786	PA2G4	5036	Transcriptomic	ILMN_1728984	Homo sapiens proliferation-associated 2G4, 38kDa (PA2G4), mRNA.
4590040	CCNB1	0.867943	5.22461	4.0781	0.000237218	0.00297234	0.379712	CCNB1	891	Transcriptomic	ILMN_1712803	Homo sapiens cyclin B1 (CCNB1), mRNA.
6100564	CENPE	0.86713	5.77326	3.8255	0.000495426	0.00512438	-0.312261	CENPE	1062	Transcriptomic	ILMN_1716279	Homo sapiens centromere protein E, 312kDa (CENPE), mRNA.
3180484	OIP5	0.866581	5.17365	5.04721	1.27423e-05	0.000396327	3.15055	OIP5	11339	Transcriptomic	ILMN_1759277	Homo sapiens Opa interacting protein 5 (OIP5), mRNA.
840148	AP2M1	0.866567	9.90434	4.25842	0.0001391	0.00203497	0.883152	AP2M1	1173	Transcriptomic	ILMN_2402798	Homo sapiens adaptor-related protein complex 2, mu 1 subunit (AP2M1), transcript variant 1, mRNA.
2120129	C20ORF175	0.862377	5.25931	5.9302	8.35077e-07	6.98184e-05	5.74839	FAM65C	140876	Transcriptomic	ILMN_1791248	Homo sapiens chromosome 20 open reading frame 175 (C20orf175), mRNA.
2600288	GOSR2	0.861705	7.10825	6.06125	5.57109e-07	5.53554e-05	6.13457	GOSR2	9570	Transcriptomic	ILMN_1656293	Homo sapiens golgi SNAP receptor complex member 2 (GOSR2), transcript variant A, mRNA.
830259	GSPT1	0.859806	12.7338	3.50538	0.00123143	0.0102351	-1.16247	GSPT1	2935	Transcriptomic	ILMN_1750130	Homo sapiens G1 to S phase transition 1 (GSPT1), mRNA.
1580309	SERF2	0.857049	12.4175	5.33988	5.17574e-06	0.000215662	4.00862	SERF2	10169	Transcriptomic	ILMN_1789136	Homo sapiens small EDRK-rich factor 2 (SERF2), mRNA.
4670458	2016-09-04	0.85567	7.48417	2.85183	0.00712933	0.0376148	-2.77718	2016-09-04	5414	Transcriptomic	ILMN_1776157	Homo sapiens septin 4 (SEPT4), transcript variant 2, mRNA.
4250497	ABCC13	0.854991	5.00547	3.93314	0.000362613	0.00407921	-0.0194307	ABCC13	150000	Transcriptomic?	ILMN_1678409	Homo sapiens ATP-binding cassette, sub-family C (CFTR/MRP), member 13 (ABCC13), transcript variant 1, mRNA.
610379	APOBEC3F	0.854839	7.30739	4.00517	0.000293842	0.00350266	0.178236	APOBEC3F	200316	Transcriptomic	ILMN_2412172	Homo sapiens apolipoprotein B mRNA editing enzyme, catalytic polypeptide-like 3F (APOBEC3F), transcript variant 2, mRNA.
4210753	CD8B	0.854065	6.78815	2.73674	0.00954573	0.0466744	-3.041	CD8B	926	Transcriptomic	ILMN_2354191	Homo sapiens CD8b molecule (CD8B), transcript variant 5, mRNA.
3520463	JAZF1	0.853662	9.14947	3.50597	0.00122938	0.0102219	-1.16092	JAZF1	221895	Transcriptomic	ILMN_1682727	Homo sapiens JAZF zinc finger 1 (JAZF1), mRNA.
6510075	LOC730455	0.853492	8.973	4.59097	5.12451e-05	0.00101378	1.82826	NTAN1	123803	Transcriptomic	ILMN_1801864	PREDICTED: Homo sapiens similar to N-terminal Asn amidase (LOC730455), mRNA.
2490259	PINK1	0.853081	9.87438	3.17229	0.00307289	0.0200409	-2.00837	PINK1	65018	Transcriptomic	ILMN_1666924	Homo sapiens PTEN induced putative kinase 1 (PINK1), nuclear gene encoding mitochondrial protein, mRNA.
6510685	LOC100127983	0.850868	5.6733	3.45598	0.00141352	0.0113672	-1.29061	LOC100127983	100127983	Transcriptomic	ILMN_3273885	PREDICTED: Homo sapiens hypothetical protein LOC100127983 (LOC100127983), mRNA.
3170066	FANCI	0.850816	5.41119	4.10998	0.000215953	0.00278948	0.468184	FANCI	55215	Transcriptomic	ILMN_1655642	Homo sapiens Fanconi anemia, complementation group I (FANCI), transcript variant 2, mRNA.
4050195	FAM10A4	0.849675	9.50816	4.57881	5.31646e-05	0.00103497	1.79339	ST13	145165	Transcriptomic	ILMN_1726308	Homo sapiens family with sequence similarity 10, member A4 pseudogene (FAM10A4), non-coding RNA.
4780129	CENPF	0.848053	5.23271	4.18608	0.000172443	0.00236816	0.680323	CENPF	1063	Transcriptomic	ILMN_1664516	Homo sapiens centromere protein F, 350/400ka (mitosin) (CENPF), mRNA.
4730605	AURKA	0.847586	6.46502	3.65303	0.000811967	0.00740755	-0.774414	AURKA	6790	Transcriptomic	ILMN_1680955	Homo sapiens aurora kinase A (AURKA), transcript variant 5, mRNA.
240187	AP2M1	0.847497	10.1716	4.70091	3.67146e-05	0.000804294	2.14462	AP2M1	1173	Transcriptomic	ILMN_1699598	Homo sapiens adaptor-related protein complex 2, mu 1 subunit (AP2M1), transcript variant 1, mRNA.
6860292	LOC730052	0.847384	8.1453	3.97056	0.000325132	0.00376361	0.0830907	UBE2V1	7335	Transcriptomic	ILMN_3224290	PREDICTED: Homo sapiens misc_RNA (LOC730052), miscRNA.
1500112	ORMDL3	0.846834	8.44494	5.43038	3.91434e-06	0.00017833	4.27487	ORMDL3	94103	Transcriptomic	ILMN_1662174	Homo sapiens ORM1-like 3 (S. cerevisiae) (ORMDL3), mRNA.
2070368	TUBB2C	0.846728	10.0434	5.56913	2.5497e-06	0.00013893	4.68361	TUBB2C	10383	Transcriptomic	ILMN_1780769	Homo sapiens tubulin, beta 2C (TUBB2C), mRNA.
3390093	BOLA3	0.845171	9.40657	5.64185	2.03639e-06	0.000120857	4.89801	BOLA3	388962	Transcriptomic	ILMN_1786658	Homo sapiens bolA homolog 3 (E. coli) (BOLA3), transcript variant 2, mRNA.
5810332	TMEM1	0.844482	5.71815	4.45948	7.62036e-05	0.00133017	1.45226	TRAPPC10	7109	Transcriptomic	ILMN_1779632	Homo sapiens transmembrane protein 1 (TMEM1), transcript variant 2, mRNA.
2710452	POU2AF1	0.842443	7.6106	3.93237	0.000363426	0.00408627	-0.0215363	POU2AF1	5450	Transcriptomic	ILMN_1811049	Homo sapiens POU class 2 associating factor 1 (POU2AF1), mRNA.
1980291	RAD54L	0.841187	5.7762	4.62655	4.60098e-05	0.000941594	1.93046	RAD54L	8438	Transcriptomic	ILMN_1658027	Homo sapiens RAD54-like (S. cerevisiae) (RAD54L), mRNA.
4880433	IDH2	0.840878	9.29263	4.98811	1.52754e-05	0.000440259	2.97802	IDH2	3418	Transcriptomic	ILMN_1751753	Homo sapiens isocitrate dehydrogenase 2 (NADP+), mitochondrial (IDH2), nuclear gene encoding mitochondrial protein, mRNA.
6020736	UBE2H	0.840158	9.89057	2.98478	0.00505313	0.0292312	-2.46408	UBE2H	7328	Transcriptomic	ILMN_1757644	Homo sapiens ubiquitin-conjugating enzyme E2H (UBC8 homolog, yeast) (UBE2H), transcript variant 1, mRNA.
4780048	FBXO7	0.839727	12.1675	2.88447	0.0065561	0.0353047	-2.70112	FBXO7	25793	Transcriptomic	ILMN_1745962	Homo sapiens F-box protein 7 (FBXO7), transcript variant 2, mRNA.
6100523	SNX3	0.838987	12.7257	4.67403	3.98375e-05	0.000849179	2.06713	SNX3	8724	Transcriptomic	ILMN_1740180	Homo sapiens sorting nexin 3 (SNX3), mRNA.
4670592	MYOF	0.838481	7.31323	3.802	0.000530165	0.00540478	-0.375763	MYOF	26509	Transcriptomic	ILMN_3302919	Homo sapiens myoferlin (MYOF), transcript variant 1, mRNA.
6060414	EIF1B	0.838353	11.1864	3.63773	0.000848026	0.00764442	-0.814971	EIF1B	10289	Transcriptomic	ILMN_1679324	Homo sapiens eukaryotic translation initiation factor 1B (EIF1B), mRNA.
6110154	RNF187	0.83823	5.56845	4.42069	8.56273e-05	0.0014408	1.34188	RNF187	149603	Transcriptomic	ILMN_1707372	PREDICTED: Homo sapiens ring finger protein 187 (RNF187), mRNA.
6200390	PRIM1	0.837852	7.27315	5.18884	8.24401e-06	0.000296496	3.56512	PRIM1	5557	Transcriptomic	ILMN_1694502	Homo sapiens primase, DNA, polypeptide 1 (49kDa) (PRIM1), mRNA.
4220672	MT1F	0.836655	10.4297	4.91327	1.92104e-05	0.000513569	2.76002	MT1F	4494	Transcriptomic	ILMN_1718766	Homo sapiens metallothionein 1F (MT1F), mRNA.
610014	HIST1H4K	0.835534	7.01799	4.69242	3.76744e-05	0.000821135	2.12012	HIST1H4J	8363	Transcriptomic	ILMN_1662359	Homo sapiens histone cluster 1, H4k (HIST1H4K), mRNA.
5050608	TIMM23	0.834782	8.97686	6.49024	1.48666e-07	2.59092e-05	7.39464	TIMM23	100287932	Transcriptomic	ILMN_1664231	Homo sapiens translocase of inner mitochondrial membrane 23 homolog (yeast) (TIMM23), nuclear gene encoding mitochondrial protein, mRNA.
6200669	HIST1H2BD	0.832432	5.67459	4.00483	0.000294135	0.00350266	0.177299	HIST1H2BD	3017	Transcriptomic	ILMN_1758623	Homo sapiens histone cluster 1, H2bd (HIST1H2BD), transcript variant 2, mRNA.
5080594	DCAF6	0.831851	5.5492	3.87223	0.000432802	0.00462702	-0.185538	DCAF6	55827	Transcriptomic	ILMN_2392080	Homo sapiens DDB1 and CUL4 associated factor 6 (DCAF6), transcript variant 2, mRNA.
5860348	SC4MOL	0.831796	8.39277	5.85404	1.05671e-06	8.06821e-05	5.52381	SC4MOL	6307	Transcriptomic	ILMN_1720889	Homo sapiens sterol-C4-methyl oxidase-like (SC4MOL), transcript variant 2, mRNA.
6350333	POLR2J	0.827725	6.80677	6.14451	4.30866e-07	4.97968e-05	6.37972	POLR2J	5439	Transcriptomic	ILMN_1657317	Homo sapiens polymerase (RNA) II (DNA directed) polypeptide J, 13.3kDa (POLR2J), mRNA.
3400280	LOC646562	0.826237	4.90027	5.50218	3.13577e-06	0.000156841	4.48631	KIAA0786	23266	Transcriptomic	ILMN_1665970	PREDICTED: Homo sapiens hypothetical protein LOC646562 (LOC646562), mRNA.
6520576	BOLA3	0.826073	9.27568	5.30901	5.69282e-06	0.000231497	3.91787	BOLA3	388962	Transcriptomic	ILMN_2343010	Homo sapiens bolA homolog 3 (E. coli) (BOLA3), transcript variant 1, mRNA.
6110717	BCL2L11	0.824437	5.87995	4.48286	7.10231e-05	0.00126591	1.51893	BCL2L11	10018	Transcriptomic	ILMN_2359627	Homo sapiens BCL2-like 11 (apoptosis facilitator) (BCL2L11), transcript variant 6, mRNA.
460379	IFI27L1	0.823719	8.52795	4.99391	1.50061e-05	0.000438191	2.99494	IFI27L1	122509	Transcriptomic	ILMN_3272500	Homo sapiens interferon, alpha-inducible protein 27-like 1 (IFI27L1), transcript variant 1, mRNA.
7560673	NME1	0.823429	5.83833	4.91037	1.93819e-05	0.000514516	2.75157	NME1	4830	Transcriptomic	ILMN_2414399	Homo sapiens non-metastatic cells 1, protein (NM23A) expressed in (NME1), transcript variant 2, mRNA.
2140154	CYB5A	0.823083	9.07285	7.04872	2.70413e-08	1.25285e-05	9.01834	CYB5A	1528	Transcriptomic	ILMN_1714167	Homo sapiens cytochrome b5 type A (microsomal) (CYB5A), transcript variant 2, mRNA.
2940632	KCTD14	0.822458	4.72467	3.95885	0.000336441	0.00384787	0.0509523	NDUFC2	4718	Transcriptomic	ILMN_1731044	Homo sapiens potassium channel tetramerisation domain containing 14 (KCTD14), mRNA.
6550440	LOC642083	0.822151	5.85149	3.71834	0.000674041	0.00643814	-0.60048	TCRGV	445347	Transcriptomic	ILMN_1680772	PREDICTED: Homo sapiens hypothetical protein LOC642083 (LOC642083), mRNA.
1690162	HS.107801	0.821243	5.0094	3.48923	0.00128831	0.0106035	-1.20445	CD511705	NA	Transcriptomic?	ILMN_1865735	AGENCOURT_14360862 NIH_MGC_187 Homo sapiens cDNA clone IMAGE:30405414 5, mRNA sequence
7570600	FLJ33590	0.821104	8.03375	3.22025	0.00270007	0.0181818	-1.88931	AX746675	285093	Transcriptomic?	ILMN_1717029	Homo sapiens hypothetical protein FLJ33590 (FLJ33590), mRNA.
650626	C16ORF68	0.820959	8.88923	5.25024	6.82357e-06	0.000261956	3.74525	METTL22	79091	Transcriptomic	ILMN_1658290	Homo sapiens chromosome 16 open reading frame 68 (C16orf68), mRNA.
1780673	SAP30	0.819008	7.51039	4.39924	9.13198e-05	0.00150322	1.28097	SAP30	8819	Transcriptomic	ILMN_1700896	Homo sapiens Sin3A-associated protein, 30kDa (SAP30), mRNA.
2710491	DAP	0.817099	8.88909	4.41717	8.65357e-05	0.00144835	1.3319	DAP	1611	Transcriptomic	ILMN_2112493	Homo sapiens death-associated protein (DAP), mRNA.
7210435	RFC4	0.812682	7.25323	3.75601	0.000605103	0.00592646	-0.499554	RFC4	5984	Transcriptomic	ILMN_2370365	Homo sapiens replication factor C (activator 1) 4, 37kDa (RFC4), transcript variant 1, mRNA.
4280487	CRISP2	0.812481	5.1699	2.9917	0.00496254	0.0288363	-2.44757	CRISP2	7180	Transcriptomic	ILMN_1775569	Homo sapiens cysteine-rich secretory protein 2 (CRISP2), mRNA.
5490053	DLEU1	0.810413	7.04808	5.06004	1.22502e-05	0.000385941	3.18804	XTP6	10301	Transcriptomic	ILMN_2043918	Homo sapiens deleted in lymphocytic leukemia 1 (non-protein coding) (DLEU1), non-coding RNA.
5290541	FBXO9	0.80798	6.45328	3.10267	0.00370195	0.023306	-2.17942	FBXO9	26268	Transcriptomic	ILMN_1717063	Homo sapiens F-box protein 9 (FBXO9), transcript variant 2, mRNA.
780168	ISCU	0.805599	11.8572	6.27573	2.87527e-07	3.8735e-05	6.76557	ISCU	23479	Transcriptomic	ILMN_2409062	Homo sapiens iron-sulfur cluster scaffold homolog (E. coli) (ISCU), nuclear gene encoding mitochondrial protein, transcript variant 2, mRNA.
2070324	LOC285741	0.804055	9.88738	3.60344	0.000934506	0.00825787	-0.905549	TPT1	7178	Transcriptomic	ILMN_3216336	PREDICTED: Homo sapiens misc_RNA (LOC285741), miscRNA.
3890524	C9ORF78	0.803515	11.5662	2.88393	0.00656525	0.035332	-2.70239	C9orf78	51759	Transcriptomic	ILMN_1697166	Homo sapiens chromosome 9 open reading frame 78 (C9orf78), mRNA.
630086	CCDC23	0.80344	10.8501	4.66392	4.10797e-05	0.000867375	2.03799	CCDC23	374969	Transcriptomic	ILMN_2050023	Homo sapiens coiled-coil domain containing 23 (CCDC23), mRNA.
4180524	EZH2	0.80336	5.64187	4.0662	0.000245667	0.00305355	0.346754	EZH2	2146	Transcriptomic	ILMN_2364529	Homo sapiens enhancer of zeste homolog 2 (Drosophila) (EZH2), transcript variant 2, mRNA.
2750309	MRPL53	0.802054	9.40023	6.23225	3.28745e-07	4.17278e-05	6.63778	MRPL53	116540	Transcriptomic	ILMN_1813682	Homo sapiens mitochondrial ribosomal protein L53 (MRPL53), nuclear gene encoding mitochondrial protein, mRNA.
7400634	LOC100130298	0.801151	8.58494	5.80133	1.24371e-06	8.75338e-05	5.36837	LOC100130298	NA	Transcriptomic	ILMN_3270853	PREDICTED: Homo sapiens similar to hCG1816373 (LOC100130298), mRNA.
4260050	CASC5	0.800707	4.89559	4.9477	1.72891e-05	0.000475158	2.86023	CASC5	57082	Transcriptomic	ILMN_1715437	Homo sapiens cancer susceptibility candidate 5 (CASC5), transcript variant 2, mRNA.
1030379	TRIM69	0.800534	6.65009	4.40723	8.91579e-05	0.00147953	1.30365	TRIM69	140691	Transcriptomic	ILMN_1813430	Homo sapiens tripartite motif-containing 69 (TRIM69), transcript variant a, mRNA.
7150497	LOC730052	0.799822	6.65803	3.54148	0.00111285	0.00946292	-1.06826	UBE2V1	7335	Transcriptomic	ILMN_3301168	PREDICTED: Homo sapiens misc_RNA (LOC730052), miscRNA.
3120520	GABARAPL2	0.799672	12.0882	4.40329	9.02161e-05	0.00149288	1.29248	GABARAPL2	11345	Transcriptomic	ILMN_1796458	Homo sapiens GABA(A) receptor-associated protein-like 2 (GABARAPL2), mRNA.
1470025	TRIM69	0.798461	5.65636	4.17845	0.000176387	0.0024035	0.658991	TRIM69	140691	Transcriptomic	ILMN_2381834	Homo sapiens tripartite motif-containing 69 (TRIM69), transcript variant b, mRNA.
4120671	SSBP3	0.79526	7.24522	4.31647	0.000116993	0.00180158	1.04668	SSBP3	23648	Transcriptomic	ILMN_2361163	Homo sapiens single stranded DNA binding protein 3 (SSBP3), transcript variant 2, mRNA.
1450647	ATG4D	0.795054	6.44082	6.09666	4.99413e-07	5.23721e-05	6.23887	ATG4D	84971	Transcriptomic	ILMN_1801905	Homo sapiens ATG4 autophagy related 4 homolog D (S. cerevisiae) (ATG4D), mRNA.
4210630	ARHGAP23	0.792613	5.47338	5.22972	7.26884e-06	0.000273839	3.68503	ARHGAP23	57636	Transcriptomic	ILMN_1764571	PREDICTED: Homo sapiens Rho GTPase activating protein 23, transcript variant 1 (ARHGAP23), mRNA.
2060291	STOM	0.791959	11.9039	4.95152	1.70877e-05	0.000471392	2.87138	STOM	2040	Transcriptomic	ILMN_1766657	Homo sapiens stomatin (STOM), transcript variant 1, mRNA.
3190148	DDIT4	0.790702	9.3871	5.0067	1.44289e-05	0.000427589	3.03226	DDIT4	54541	Transcriptomic	ILMN_1661599	Homo sapiens DNA-damage-inducible transcript 4 (DDIT4), mRNA.
580445	LOC649923	0.789779	5.43457	3.45318	0.00142458	0.0114349	-1.29785	DKFZp686O16217	3500	Transcriptomic	ILMN_1804601	PREDICTED: Homo sapiens similar to Ig gamma-2 chain C region (LOC649923), mRNA.
110195	LOC646197	0.78933	5.87875	4.14773	0.000193175	0.00256931	0.573248	HSP90AB3P	3327	Transcriptomic	ILMN_1776047	PREDICTED: Homo sapiens similar to Heat shock protein HSP 90-beta (HSP 84) (Tumor-specific transplantation 84 kDa antigen) (TSTA) (LOC646197), mRNA.
4280497	SLAMF7	0.7892	7.31136	4.37264	9.88992e-05	0.00160208	1.20554	SLAMF7	57823	Transcriptomic	ILMN_1710923	Homo sapiens SLAM family member 7 (SLAMF7), mRNA.
6760730	RSRC1	0.788786	6.51605	3.57892	0.00100152	0.00873515	-0.970097	RSRC1	51319	Transcriptomic	ILMN_1682494	Homo sapiens arginine/serine-rich coiled-coil 1 (RSRC1), mRNA.
6650458	STOML2	0.785264	10.847	8.16568	9.71391e-10	3.18273e-06	12.1746	STOML2	30968	Transcriptomic	ILMN_1663002	Homo sapiens stomatin (EPB72)-like 2 (STOML2), mRNA.
6370484	POLR1D	0.782624	12.6039	4.74367	3.22365e-05	0.000735079	2.26811	POLR1D	51082	Transcriptomic	ILMN_1767422	Homo sapiens polymerase (RNA) I polypeptide D, 16kDa (POLR1D), transcript variant 1, mRNA.
2650192	C6ORF105	0.782537	5.00151	4.19162	0.000169632	0.00234864	0.695832	C6orf105	84830	Transcriptomic	ILMN_2078592	Homo sapiens chromosome 6 open reading frame 105 (C6orf105), mRNA.
3120367	SQLE	0.781688	7.52288	3.87946	0.000423826	0.00455992	-0.165876	SQLE	6713	Transcriptomic	ILMN_2041293	Homo sapiens squalene epoxidase (SQLE), mRNA.
3940041	SIRPG	0.780805	7.80385	3.7561	0.000604947	0.00592646	-0.499313	SIRPG	55423	Transcriptomic	ILMN_1771801	Homo sapiens signal-regulatory protein gamma (SIRPG), transcript variant 3, mRNA.
2680639	SLC25A38	0.779752	8.92255	5.57196	2.52747e-06	0.000138639	4.69196	SLC25A38	54977	Transcriptomic	ILMN_1781231	Homo sapiens solute carrier family 25, member 38 (SLC25A38), mRNA.
2480554	POP7	0.779356	7.88457	4.67872	3.92744e-05	0.000842509	2.08064	POP7	10248	Transcriptomic	ILMN_1680091	Homo sapiens processing of precursor 7, ribonuclease P/MRP subunit (S. cerevisiae) (POP7), mRNA.
2140379	CMAS	0.779196	8.46184	4.26618	0.000135925	0.00199978	0.904962	CMAS	55907	Transcriptomic	ILMN_1714082	Homo sapiens cytidine monophosphate N-acetylneuraminic acid synthetase (CMAS), mRNA.
830411	PPME1	0.778415	7.89477	6.13084	4.49425e-07	5.03123e-05	6.33949	PPME1	51400	Transcriptomic	ILMN_1732772	Homo sapiens protein phosphatase methylesterase 1 (PPME1), mRNA.
1260270	AIM2	0.777921	10.007	3.41507	0.0015836	0.0122738	-1.39604	AIM2	9447	Transcriptomic	ILMN_1681301	Homo sapiens absent in melanoma 2 (AIM2), mRNA.
290730	HIST1H2BD	0.777778	9.69108	3.43573	0.0014954	0.0117908	-1.34288	HIST1H2BD	3017	Transcriptomic	ILMN_1651496	Homo sapiens histone cluster 1, H2bd (HIST1H2BD), transcript variant 2, mRNA.
70730	GAS6	0.775514	6.96585	3.82372	0.00049798	0.00513869	-0.317079	GAS6	2621	Transcriptomic	ILMN_1779558	Homo sapiens growth arrest-specific 6 (GAS6), mRNA.
6100128	PPM1A	0.775106	5.40513	4.69083	3.78563e-05	0.000821428	2.11555	PPM1A	5494	Transcriptomic	ILMN_1727127	Homo sapiens protein phosphatase 1A (formerly 2C), magnesium-dependent, alpha isoform (PPM1A), transcript variant 2, mRNA.
1850554	NPDC1	0.774693	5.59506	3.97191	0.000323851	0.0037567	0.0868016	NPDC1	56654	Transcriptomic	ILMN_2199313	Homo sapiens neural proliferation, differentiation and control, 1 (NPDC1), mRNA.
5310224	LOC100133678	0.772815	10.8979	3.02219	0.00458072	0.0272301	-2.37444	HLA-DQA1	3117	Transcriptomic	ILMN_3249667	PREDICTED: Homo sapiens similar to hCG2042724 (LOC100133678), partial mRNA.
5310079	SETBP1	0.771551	8.45438	5.09957	1.08491e-05	0.000354017	3.30365	SETBP1	26040	Transcriptomic	ILMN_1720513	Homo sapiens SET binding protein 1 (SETBP1), mRNA.
5890364	LRRC8A	0.770654	7.56525	4.19699	0.000166954	0.00232035	0.710843	LRRC8A	56262	Transcriptomic	ILMN_1739840	Homo sapiens leucine rich repeat containing 8 family, member A (LRRC8A), mRNA.
3830709	HNRNPA3P1	0.767803	5.82328	4.89264	2.04618e-05	0.000537464	2.70002	HNRPA3	10151	Transcriptomic	ILMN_2174574	Homo sapiens heterogeneous nuclear ribonucleoprotein A3 pseudogene 1 (HNRNPA3P1) on chromosome 10. XR_000879 XR_001292 XR_001293 XR_001294 XR_001295 XR_001296 XR_001297
940356	IL15RA	0.767664	5.55228	5.06349	1.2121e-05	0.000383312	3.19812	IL15RA	3601	Transcriptomic	ILMN_1665682	Homo sapiens interleukin 15 receptor, alpha (IL15RA), transcript variant 1, mRNA.
3710068	WARS	0.767353	10.8856	5.03485	1.32349e-05	0.000404207	3.11445	WARS	7453	Transcriptomic	ILMN_1727271	Homo sapiens tryptophanyl-tRNA synthetase (WARS), transcript variant 2, mRNA.
6270471	FAM65C	0.766513	5.3068	3.31921	0.00206232	0.0148675	-1.64062	FAM65C	140876	Transcriptomic	ILMN_3242330	Homo sapiens family with sequence similarity 65, member C (FAM65C), mRNA.
3780753	ARMCX3	0.764163	5.18612	4.26389	0.000136852	0.00201012	0.89854	ARMCX3	51566	Transcriptomic	ILMN_1651741	Homo sapiens armadillo repeat containing, X-linked 3 (ARMCX3), transcript variant 3, mRNA.
6110095	CCDC15	0.763146	7.31796	3.78338	0.000559355	0.00560351	-0.425962	CCDC15	80071	Transcriptomic	ILMN_1783676	Homo sapiens coiled-coil domain containing 15 (CCDC15), mRNA.
3710609	TSPAN17	0.762565	10.3042	5.73062	1.54765e-06	0.000100941	5.15979	TSPAN17	26262	Transcriptomic	ILMN_1777881	Homo sapiens tetraspanin 17 (TSPAN17), transcript variant 1, mRNA.
4610669	NEK2	0.762197	4.92093	3.67718	0.00075806	0.00705365	-0.710263	NEK2	4751	Transcriptomic	ILMN_2051373	Homo sapiens NIMA (never in mitosis gene a)-related kinase 2 (NEK2), mRNA.
1010360	GCH1	0.761812	5.97009	3.91964	0.000377142	0.00419325	-0.0563295	GCH1	2643	Transcriptomic	ILMN_2335813	Homo sapiens GTP cyclohydrolase 1 (GCH1), transcript variant 3, mRNA.
7210398	GYPC	0.76147	13.5432	4.22386	0.000154155	0.002191	0.786119	GYPC	2995	Transcriptomic	ILMN_1668039	Homo sapiens glycophorin C (Gerbich blood group) (GYPC), transcript variant 2, mRNA.
2810070	ATP1B2	0.761343	5.30509	4.36267	0.000101896	0.00164283	1.17731	ATP1B2	482	Transcriptomic	ILMN_1747271	Homo sapiens ATPase, Na+/K+ transporting, beta 2 polypeptide (ATP1B2), mRNA.
7200601	MUC1	0.759534	5.29298	5.67607	1.83197e-06	0.000113639	4.99891	MUC1	4582	Transcriptomic	ILMN_2371911	Homo sapiens mucin 1, cell surface associated (MUC1), transcript variant 5, mRNA.
6270373	CCDC90A	0.758783	8.27115	5.42624	3.9647e-06	0.000179517	4.26269	CCDC90A	63933	Transcriptomic	ILMN_1761961	Homo sapiens coiled-coil domain containing 90A (CCDC90A), mRNA.
2230091	LHPP	0.756746	9.92599	4.75658	3.09946e-05	0.000719608	2.30542	LHPP	64077	Transcriptomic	ILMN_1752199	Homo sapiens phospholysine phosphohistidine inorganic pyrophosphate phosphatase (LHPP), mRNA.
770706	LOC441714	0.756191	5.39808	4.83874	2.41255e-05	0.000608233	2.54345	ABCB10	23456	Transcriptomic	ILMN_3291778	PREDICTED: Homo sapiens misc_RNA (LOC441714), miscRNA.
5900725	PHLDA1	0.753882	5.65516	4.09041	0.000228774	0.00290403	0.41385	PHLDA1	22822	Transcriptomic	ILMN_1687978	Homo sapiens pleckstrin homology-like domain, family A, member 1 (PHLDA1), mRNA.
4890403	MPDU1	0.753064	7.39225	6.74147	6.88795e-08	1.84454e-05	8.12796	MPDU1	9526	Transcriptomic	ILMN_1655654	Homo sapiens mannose-P-dolichol utilization defect 1 (MPDU1), mRNA.
7560706	C9ORF109	0.750447	5.10677	3.69246	0.000725741	0.00682077	-0.669558	C9orf109	100128385	Transcriptomic	ILMN_1695485	PREDICTED: Homo sapiens chromosome 9 open reading frame 109 (C9orf109), mRNA.
3800398	FBXO6	0.749622	9.75895	5.98397	7.07265e-07	6.49826e-05	5.90688	FBXO6	26270	Transcriptomic	ILMN_1701455	Homo sapiens F-box protein 6 (FBXO6), mRNA.
6660411	ALG13	0.745982	8.67089	4.87167	2.18165e-05	0.000562947	2.63907	ALG13	79868	Transcriptomic	ILMN_1761456	Homo sapiens asparagine-linked glycosylation 13 homolog (S. cerevisiae) (ALG13), mRNA.
4390220	TMEM189-UBE2V1	0.745843	8.66382	3.66846	0.000777105	0.00718503	-0.733439	UBE2V1	7335	Transcriptomic	ILMN_2368713	Homo sapiens TMEM189-UBE2V1 readthrough transcript (TMEM189-UBE2V1), transcript variant 2, mRNA.
1010161	ARL4A	0.743248	5.27623	3.33327	0.00198432	0.0144332	-1.60497	ARL4A	10124	Transcriptomic	ILMN_1704842	Homo sapiens ADP-ribosylation factor-like 4A (ARL4A), transcript variant 3, mRNA.
7320202	GTSF1L	0.742081	4.87951	4.87333	2.17065e-05	0.000562008	2.64387	GTSF1L	149699	Transcriptomic	ILMN_1690537	Homo sapiens gametocyte specific factor 1-like (GTSF1L), transcript variant 1, mRNA.
240309	CTSB	0.741296	9.74054	3.29272	0.00221731	0.0156913	-1.70759	CTSB	1508	Transcriptomic	ILMN_1696360	Homo sapiens cathepsin B (CTSB), transcript variant 2, mRNA.
6620689	MTHFD2	0.740688	8.43778	4.8262	2.5067e-05	0.00062775	2.50707	MTHFD2	10797	Transcriptomic	ILMN_2405521	Homo sapiens methylenetetrahydrofolate dehydrogenase (NADP+ dependent) 2, methenyltetrahydrofolate cyclohydrolase (MTHFD2), nuclear gene encoding mitochondrial protein, transcript variant 2, mRNA.
6590333	SLC38A10	0.738134	7.26181	4.66102	4.14433e-05	0.000872534	2.02963	SLC38A10	124565	Transcriptomic	ILMN_1759743	Homo sapiens solute carrier family 38, member 10 (SLC38A10), transcript variant 2, mRNA.
3610348	FAM10A4	0.737605	5.53858	4.03922	0.000265932	0.00323703	0.272135	ST13	145165	Transcriptomic	ILMN_2098437	Homo sapiens family with sequence similarity 10, member A4 pseudogene (FAM10A4), non-coding RNA.
5570088	SRM	0.73583	8.91137	4.58753	5.17807e-05	0.00101891	1.8184	SRM	6723	Transcriptomic	ILMN_1661337	Homo sapiens spermidine synthase (SRM), mRNA.
1740300	TFR2	0.735548	4.95256	4.99502	1.49553e-05	0.000437748	2.99817	TFR2	7036	Transcriptomic	ILMN_1724738	Homo sapiens transferrin receptor 2 (TFR2), mRNA.
5340768	NGRN	0.734851	6.44234	4.08219	0.000234378	0.00294941	0.391052	NGRN	51335	Transcriptomic	ILMN_1660345	Homo sapiens neugrin, neurite outgrowth associated (NGRN), transcript variant 1, mRNA.
5870113	THOC7	0.732992	10.5807	5.47652	3.39443e-06	0.000163981	4.41074	THOC7	80145	Transcriptomic	ILMN_1805028	Homo sapiens THO complex 7 homolog (Drosophila) (THOC7), mRNA.
6290437	MTHFD1L	0.732589	6.41946	4.80916	2.64052e-05	0.000645394	2.45765	MTHFD1L	25902	Transcriptomic	ILMN_1772521	Homo sapiens methylenetetrahydrofolate dehydrogenase (NADP+ dependent) 1-like (MTHFD1L), mRNA.
1430463	MICAL2	0.730523	5.18801	3.56474	0.00104238	0.00901879	-1.00735	MICAL2	9645	Transcriptomic	ILMN_1785141	Homo sapiens microtubule associated monoxygenase, calponin and LIM domain containing 2 (MICAL2), mRNA.
3130301	PIM1	0.729294	11.2879	4.57347	5.40302e-05	0.00104533	1.77807	PIM1	5292	Transcriptomic	ILMN_1815023	Homo sapiens pim-1 oncogene (PIM1), mRNA.
2360630	FDFT1	0.729158	8.95959	4.61246	4.80161e-05	0.000967325	1.88998	FDFT1	2222	Transcriptomic	ILMN_1741096	Homo sapiens farnesyl-diphosphate farnesyltransferase 1 (FDFT1), mRNA.
6380608	CMAS	0.726669	9.25776	3.98036	0.00031596	0.00369445	0.109989	CMAS	55907	Transcriptomic	ILMN_2125374	Homo sapiens cytidine monophosphate N-acetylneuraminic acid synthetase (CMAS), mRNA.
6650196	E2F5	0.726258	7.53773	3.6928	0.000725034	0.00681843	-0.668647	E2F5	1875	Transcriptomic	ILMN_1782551	Homo sapiens E2F transcription factor 5, p130-binding (E2F5), transcript variant 1, mRNA.
4810750	BEND4	0.725717	5.69145	4.64129	4.39989e-05	0.000909765	1.97286	BEND4	389206	Transcriptomic	ILMN_3237256	Homo sapiens BEN domain containing 4 (BEND4), mRNA.
1300706	MTHFD2	0.72519	8.35593	3.56168	0.0010514	0.00905756	-1.01538	MTHFD2	10797	Transcriptomic	ILMN_1674706	Homo sapiens methylenetetrahydrofolate dehydrogenase (NADP+ dependent) 2, methenyltetrahydrofolate cyclohydrolase (MTHFD2), nuclear gene encoding mitochondrial protein, transcript variant 1, mRNA.
3140021	PCBD1	0.721476	8.01865	5.18782	8.26986e-06	0.000296496	3.56213	PCBD1	5092	Transcriptomic	ILMN_1786105	Homo sapiens pterin-4 alpha-carbinolamine dehydratase/dimerization cofactor of hepatocyte nuclear factor 1 alpha (PCBD1), mRNA.
1500681	LRRCC1	0.721347	6.97133	3.4859	0.00130035	0.0106785	-1.21309	LRRCC1	85444	Transcriptomic	ILMN_2384807	Homo sapiens leucine rich repeat and coiled-coil domain containing 1 (LRRCC1), transcript variant 1, mRNA.
2680050	SIRPG	0.721096	7.62245	3.29401	0.00220949	0.015649	-1.70433	SIRPG	55423	Transcriptomic	ILMN_2383058	Homo sapiens signal-regulatory protein gamma (SIRPG), transcript variant 2, mRNA.
6520681	PYCR1	0.718322	5.16324	4.81798	2.57037e-05	0.000635617	2.48324	PYCR1	5831	Transcriptomic	ILMN_1796013	Homo sapiens pyrroline-5-carboxylate reductase 1 (PYCR1), transcript variant 2, mRNA.
7330341	TXNDC5	0.717273	4.78622	4.1468	0.000193706	0.00257326	0.57066	TXNDC5	81567	Transcriptomic	ILMN_1769082	Homo sapiens thioredoxin domain containing 5 (endoplasmic reticulum) (TXNDC5), transcript variant 1, mRNA.
4050452	PPA1	0.717051	10.6543	3.29182	0.00222274	0.0157246	-1.70985	PPA1	5464	Transcriptomic	ILMN_1805827	Homo sapiens pyrophosphatase (inorganic) 1 (PPA1), mRNA.
1410242	ATAD2	0.716575	6.77224	3.15323	0.0032342	0.0209189	-2.05541	ATAD2	29028	Transcriptomic	ILMN_2048700	Homo sapiens ATPase family, AAA domain containing 2 (ATAD2), mRNA.
3170273	FER1L3	0.714939	7.89082	3.26998	0.00235913	0.0164876	-1.76483	MYOF	26509	Transcriptomic	ILMN_1810289	Homo sapiens fer-1-like 3, myoferlin (C. elegans) (FER1L3), transcript variant 2, mRNA.
6590646	FAM26F	0.713819	6.75039	3.11979	0.00353686	0.0224663	-2.13756	FAM26F	441168	Transcriptomic	ILMN_2066849	Homo sapiens family with sequence similarity 26, member F (FAM26F), mRNA.
620725	UCK2	0.713291	6.23419	3.98348	0.000313087	0.00366671	0.118577	UCK2	7371	Transcriptomic	ILMN_1768662	Homo sapiens uridine-cytidine kinase 2 (UCK2), mRNA.
2940435	TFRC	0.712627	10.3305	3.41509	0.00158351	0.0122738	-1.39599	TFRC	7037	Transcriptomic	ILMN_1674243	Homo sapiens transferrin receptor (p90, CD71) (TFRC), mRNA.
2140273	PRIM1	0.711513	8.07538	4.75201	3.14286e-05	0.000727996	2.29222	PRIM1	5557	Transcriptomic	ILMN_2210129	Homo sapiens primase, DNA, polypeptide 1 (49kDa) (PRIM1), mRNA.
7650474	PHF19	0.710511	7.64085	6.11198	4.76356e-07	5.19621e-05	6.28396	PHF19	26147	Transcriptomic	ILMN_1756676	Homo sapiens PHD finger protein 19 (PHF19), transcript variant 2, mRNA.
20091	GABARAPL2	0.710451	6.72293	4.09187	0.000227792	0.00290312	0.417903	GABARAPL2	11345	Transcriptomic	ILMN_2046315	Homo sapiens GABA(A) receptor-associated protein-like 2 (GABARAPL2), mRNA.
3610259	TUBB	0.710398	7.84664	4.58691	5.18772e-05	0.00101894	1.81663	TUBB	203068	Transcriptomic	ILMN_1665583	Homo sapiens tubulin, beta (TUBB), mRNA.
6250280	PRDX1	0.709775	10.5835	5.01998	1.38529e-05	0.000417851	3.07102	PRDX1	5052	Transcriptomic	ILMN_2366391	Homo sapiens peroxiredoxin 1 (PRDX1), transcript variant 2, mRNA.
6200468	CKS2	0.709075	7.65262	3.9313	0.000364561	0.00409218	-0.0244652	CKS2	1164	Transcriptomic	ILMN_1756326	Homo sapiens CDC28 protein kinase regulatory subunit 2 (CKS2), mRNA.
60148	BOLA2	0.707483	10.19	4.75919	3.07488e-05	0.000717549	2.31299	BOLA2B	654483	Transcriptomic	ILMN_1782633	Homo sapiens bolA homolog 2 (E. coli) (BOLA2), mRNA.
6220243	TNRC6A	0.706479	4.72987	5.65311	1.96671e-06	0.000118132	4.93122	TNRC6A	27327	Transcriptomic	ILMN_1752409	Homo sapiens trinucleotide repeat containing 6A (TNRC6A), mRNA.
4230196	KPNA2	0.705709	5.29224	4.09199	0.000227708	0.00290312	0.418248	KPNA2	3838	Transcriptomic	ILMN_1721868	Homo sapiens karyopherin alpha 2 (RAG cohort 1, importin alpha 1) (KPNA2), mRNA. XM_001133262 XM_001133265 XM_001133267 XM_001133271
5390338	DIP2A	0.704582	6.13566	3.48286	0.00131143	0.0107534	-1.22097	DIP2A	23181	Transcriptomic	ILMN_1778662	Homo sapiens DIP2 disco-interacting protein 2 homolog A (Drosophila) (DIP2A), transcript variant 3, mRNA.
6220050	STIL	0.704091	6.36815	3.75665	0.000604	0.00592646	-0.497847	STIL	6491	Transcriptomic	ILMN_2413650	Homo sapiens SCL/TAL1 interrupting locus (STIL), transcript variant 2, mRNA.
270196	OBFC2B	0.703265	7.69868	4.80191	2.69956e-05	0.000655024	2.43664	OBFC2B	79035	Transcriptomic	ILMN_1704672	Homo sapiens oligonucleotide/oligosaccharide-binding fold containing 2B (OBFC2B), mRNA.
3370703	FEN1	0.703194	8.41646	3.27983	0.00229667	0.0161281	-1.74006	FEN1	2237	Transcriptomic	ILMN_2160929	Homo sapiens flap structure-specific endonuclease 1 (FEN1), mRNA.
1110075	CCL25	0.702359	4.77753	5.05075	1.26044e-05	0.000394273	3.16091	CCL25	6370	Transcriptomic	ILMN_1737817	Homo sapiens chemokine (C-C motif) ligand 25 (CCL25), mRNA.
5550402	PHF19	0.700619	6.98938	4.22348	0.000154328	0.00219204	0.785059	PHF19	26147	Transcriptomic	ILMN_1745420	Homo sapiens PHD finger protein 19 (PHF19), transcript variant 2, mRNA.
4890670	C1ORF61	0.698372	5.4388	3.73337	0.00064567	0.00623769	-0.560264	C1orf61	10485	Transcriptomic	ILMN_1759652	Homo sapiens chromosome 1 open reading frame 61 (C1orf61), mRNA.
3870520	VAMP4	0.69739	6.27454	3.90201	0.000396973	0.00435421	-0.104445	VAMP4	8674	Transcriptomic	ILMN_1804676	Homo sapiens vesicle-associated membrane protein 4 (VAMP4), mRNA.
60647	GPX1	0.697348	13.4032	4.25275	0.000141466	0.0020609	0.86722	GPX1	2876	Transcriptomic	ILMN_1749662	Homo sapiens glutathione peroxidase 1 (GPX1), transcript variant 2, mRNA.
4610348	SGOL1	0.697079	5.07905	4.41809	8.62977e-05	0.00144768	1.3345	SGOL1	151648	Transcriptomic	ILMN_1730825	Homo sapiens shugoshin-like 1 (S. pombe) (SGOL1), transcript variant C2, mRNA.
2070131	CCNE1	0.696316	5.55614	4.56349	5.56851e-05	0.00106701	1.74947	CCNE1	898	Transcriptomic	ILMN_1795852	Homo sapiens cyclin E1 (CCNE1), transcript variant 2, mRNA.
2100528	HIST1H3F	0.690983	6.73595	3.22551	0.00266187	0.0179908	-1.87618	HIST1H3F	8968	Transcriptomic	ILMN_1788489	Homo sapiens histone cluster 1, H3f (HIST1H3F), mRNA.
6940561	IFI27L2	0.690953	9.92342	4.85159	2.31973e-05	0.000591625	2.58074	IFI27L2	83982	Transcriptomic	ILMN_3238560	Homo sapiens interferon, alpha-inducible protein 27-like 2 (IFI27L2), mRNA.
650347	NUDT1	0.69071	8.76799	4.55301	5.74771e-05	0.00109561	1.71945	NUDT1	4521	Transcriptomic	ILMN_2330243	Homo sapiens nudix (nucleoside diphosphate linked moiety X)-type motif 1 (NUDT1), transcript variant 2A, mRNA.
6760167	2016-03-03	0.690658	7.21392	4.25719	0.000139612	0.0020411	0.879683	2016-03-03	115123	Transcriptomic	ILMN_1655796	PREDICTED: Homo sapiens membrane-associated ring finger (C3HC4) 3 (MARCH3), mRNA.
4120224	GPR18	0.689405	8.74389	3.8561	0.000453496	0.00480151	-0.229351	GPR18	2841	Transcriptomic	ILMN_1780368	Homo sapiens G protein-coupled receptor 18 (GPR18), transcript variant 2, mRNA.
4200543	GPX7	0.689248	8.6345	3.71062	0.000689084	0.00655331	-0.621115	GPX7	2882	Transcriptomic	ILMN_1726030	Homo sapiens glutathione peroxidase 7 (GPX7), mRNA.
1980039	NEIL3	0.689226	5.00017	4.67933	3.92018e-05	0.000842509	2.0824	NEIL3	55247	Transcriptomic	ILMN_1757697	Homo sapiens nei endonuclease VIII-like 3 (E. coli) (NEIL3), mRNA.
6280048	FAM89A	0.687305	6.53888	3.63072	0.000865041	0.00775957	-0.833507	FAM89A	375061	Transcriptomic	ILMN_1710075	PREDICTED: Homo sapiens family with sequence similarity 89, member A (FAM89A), mRNA.
5130142	LOC100128731	0.686822	12.8788	5.87491	9.90699e-07	7.6944e-05	5.58535	OST4	100128731	Transcriptomic	ILMN_3247452	Homo sapiens dolichyl-diphosphooligosaccharide--protein glycosyltransferase subunit 4 (LOC100128731), mRNA.
3170019	FSD1	0.685691	5.65716	3.75923	0.000599532	0.005901	-0.490898	FSD1	79187	Transcriptomic	ILMN_1813490	Homo sapiens fibronectin type III and SPRY domain containing 1 (FSD1), mRNA.
2940398	CDCA2	0.684887	4.82256	4.10544	0.000218861	0.00281379	0.455583	CDCA2	157313	Transcriptomic	ILMN_1660654	Homo sapiens cell division cycle associated 2 (CDCA2), mRNA.
1430129	KIF4A	0.684737	4.71097	4.28877	0.000127074	0.00190863	0.968569	KIF4A	24137	Transcriptomic	ILMN_1799667	Homo sapiens kinesin family member 4A (KIF4A), mRNA.
6200195	WDR34	0.683673	5.6658	3.74285	0.00062837	0.00610996	-0.534857	WDR34	89891	Transcriptomic	ILMN_1685928	Homo sapiens WD repeat domain 34 (WDR34), mRNA.
2030484	GLRX5	0.682722	13.5051	3.34735	0.00190908	0.0140534	-1.56921	GLRX5	51218	Transcriptomic	ILMN_1796165	Homo sapiens glutaredoxin 5 (GLRX5), mRNA.
5670129	NLRP7	0.682328	5.33564	2.8333	0.00747539	0.0389462	-2.82013	NLRP7	199713	Transcriptomic	ILMN_1652366	Homo sapiens NLR family, pyrin domain containing 7 (NLRP7), transcript variant 1, mRNA.
1510364	GBP5	0.680472	11.3926	2.99662	0.00489898	0.0285425	-2.4358	GBP5	115362	Transcriptomic	ILMN_2114568	Homo sapiens guanylate binding protein 5 (GBP5), mRNA.
4610731	CHAF1B	0.6804	6.16946	3.83998	0.000475141	0.00496131	-0.273071	CHAF1B	8208	Transcriptomic	ILMN_1674231	Homo sapiens chromatin assembly factor 1, subunit B (p60) (CHAF1B), mRNA.
4280632	GAS6	0.680252	6.99333	3.46404	0.00138214	0.0111809	-1.26976	GAS6	2621	Transcriptomic	ILMN_1784749	Homo sapiens growth arrest-specific 6 (GAS6), mRNA.
2680523	SAMD4A	0.679351	6.63147	3.13221	0.00342143	0.0218532	-2.1071	SAMD4A	23034	Transcriptomic	ILMN_2119297	Homo sapiens sterile alpha motif domain containing 4A (SAMD4A), mRNA.
4730767	ANKRD9	0.677899	4.88556	4.53556	6.05873e-05	0.00113519	1.6695	ANKRD9	122416	Transcriptomic	ILMN_1675937	Homo sapiens ankyrin repeat domain 9 (ANKRD9), mRNA.
6370411	ATP5L	0.67354	11.3267	5.16574	8.85145e-06	0.000309013	3.49741	ATP5L	10632	Transcriptomic	ILMN_1812638	Homo sapiens ATP synthase, H+ transporting, mitochondrial F0 complex, subunit G (ATP5L), nuclear gene encoding mitochondrial protein, mRNA.
1660270	MTHFD1	0.673519	5.61538	4.30204	0.000122142	0.00185228	1.00598	MTHFD1	4522	Transcriptomic	ILMN_1785324	Homo sapiens methylenetetrahydrofolate dehydrogenase (NADP+ dependent) 1, methenyltetrahydrofolate cyclohydrolase, formyltetrahydrofolate synthetase (MTHFD1), mRNA.
6350053	NUSAP1	0.672614	5.9213	2.88641	0.00652348	0.035206	-2.69659	NUSAP1	51203	Transcriptomic	ILMN_2409298	Homo sapiens nucleolar and spindle associated protein 1 (NUSAP1), transcript variant 2, mRNA.
3290088	C11ORF9	0.669138	4.74797	4.40097	9.08475e-05	0.00149881	1.28588	C11orf9	745	Transcriptomic	ILMN_1811437	Homo sapiens chromosome 11 open reading frame 9 (C11orf9), transcript variant 1, mRNA.
5810136	SLAMF1	0.668635	8.6106	3.14986	0.0032635	0.021065	-2.0637	SLAMF1	6504	Transcriptomic	ILMN_1770768	Homo sapiens signaling lymphocytic activation molecule family member 1 (SLAMF1), mRNA.
6840747	SLC25A4	0.668527	6.40128	3.62615	0.000876316	0.0078543	-0.845589	SLC25A4	291	Transcriptomic	ILMN_1681670	Homo sapiens solute carrier family 25 (mitochondrial carrier; adenine nucleotide translocator), member 4 (SLC25A4), nuclear gene encoding mitochondrial protein, mRNA.
4040242	FAM89A	0.663241	7.10105	5.66833	1.87633e-06	0.000115737	4.97609	FAM89A	375061	Transcriptomic	ILMN_1652677	Homo sapiens family with sequence similarity 89, member A (FAM89A), mRNA.
3310546	E2F4	0.662724	10.4168	7.64804	4.46733e-09	7.81198e-06	10.7294	E2F4	1874	Transcriptomic	ILMN_1761828	Homo sapiens E2F transcription factor 4, p107/p130-binding (E2F4), mRNA.
4250053	CCL3L1	0.661234	5.34424	5.11247	1.04273e-05	0.000344839	3.3414	CCL3L3	414062	Transcriptomic	ILMN_1747355	Homo sapiens chemokine (C-C motif) ligand 3-like 1 (CCL3L1), mRNA.
6580403	FAM179A	0.661159	8.88982	2.96101	0.00537679	0.0306037	-2.5207	FAM179A	165186	Transcriptomic	ILMN_3247182	Homo sapiens family with sequence similarity 179, member A (FAM179A), mRNA.
2100328	LOC646791	0.660606	5.40047	3.87444	0.00043004	0.00460503	-0.179531	ANP32B	10541	Transcriptomic	ILMN_3207233	PREDICTED: Homo sapiens misc_RNA (LOC646791), miscRNA.
20241	SLC7A1	0.660268	8.70728	3.41649	0.00157738	0.0122426	-1.39239	SLC7A1	6541	Transcriptomic	ILMN_1683859	Homo sapiens solute carrier family 7 (cationic amino acid transporter, y+ system), member 1 (SLC7A1), mRNA.
270653	CLIC4	0.657964	5.86193	4.12845	0.000204496	0.00267771	0.519559	CLIC4	25932	Transcriptomic	ILMN_1671250	Homo sapiens chloride intracellular channel 4 (CLIC4), nuclear gene encoding mitochondrial protein, mRNA.
7210192	ADA	0.657506	10.0734	3.29394	0.00220992	0.015649	-1.7045	ADA	100	Transcriptomic	ILMN_1803686	Homo sapiens adenosine deaminase (ADA), mRNA.
6290519	STOM	0.656307	7.2683	3.99624	0.000301625	0.00357634	0.15365	STOM	2040	Transcriptomic	ILMN_1696419	Homo sapiens stomatin (STOM), transcript variant 1, mRNA.
6250427	C17ORF96	0.655403	5.67711	3.94296	0.000352392	0.00399286	0.00742889	C17orf96	100170841	Transcriptomic	ILMN_3247139	Homo sapiens chromosome 17 open reading frame 96 (C17orf96), mRNA.
6450619	SPON2	0.655389	7.12196	2.75802	0.00904819	0.0447196	-2.99274	SPON2	10417	Transcriptomic	ILMN_1676099	Homo sapiens spondin 2, extracellular matrix protein (SPON2), mRNA.
5860411	TUBG1	0.65458	7.17113	6.64971	9.11869e-08	2.17649e-05	7.8606	TUBG1	7283	Transcriptomic	ILMN_2367743	Homo sapiens tubulin, gamma 1 (TUBG1), mRNA.
1770731	PRTN3	0.654003	5.09358	3.17234	0.00307247	0.0200409	-2.00825	PRTN3	5657	Transcriptomic	ILMN_1668460	Homo sapiens proteinase 3 (PRTN3), mRNA.
20544	GART	0.651535	9.17923	4.74684	3.19271e-05	0.000731824	2.27727	GART	2618	Transcriptomic	ILMN_1679476	Homo sapiens phosphoribosylglycinamide formyltransferase, phosphoribosylglycinamide synthetase, phosphoribosylaminoimidazole synthetase (GART), transcript variant 1, mRNA.
5690274	MCM6	0.651233	10.0466	3.71854	0.000673649	0.00643814	-0.599935	MCM6	4175	Transcriptomic	ILMN_1798654	Homo sapiens minichromosome maintenance complex component 6 (MCM6), mRNA.
7380221	SPATS2L	0.65086	7.62509	3.31334	0.00209577	0.0150535	-1.6555	SPATS2L	26010	Transcriptomic	ILMN_1683678	Homo sapiens spermatogenesis associated, serine-rich 2-like (SPATS2L), transcript variant 2, mRNA.
1450427	RTP4	0.650666	8.07846	3.19568	0.00288529	0.0191482	-1.95041	RTP4	64108	Transcriptomic	ILMN_2173975	Homo sapiens receptor (chemosensory) transporter protein 4 (RTP4), mRNA.
1660703	MGC72080	0.650063	6.51443	5.45526	3.62487e-06	0.000170299	4.34812	MGC72080	389538	Transcriptomic	ILMN_2152502	Homo sapiens MGC72080 pseudogene (MGC72080) on chromosome 7.
7200392	C1QBP	0.648065	9.84717	5.45482	3.62976e-06	0.000170299	4.34683	C1QBP	708	Transcriptomic	ILMN_1668996	Homo sapiens complement component 1, q subcomponent binding protein (C1QBP), nuclear gene encoding mitochondrial protein, mRNA.
7150392	LOC100130623	0.648014	7.78838	4.71291	3.53991e-05	0.000785975	2.17925	LOC100240735	NA	Transcriptomic	ILMN_3181296	PREDICTED: Homo sapiens hypothetical protein LOC100130623 (LOC100130623), mRNA.
2570019	C11ORF82	0.647747	7.15824	3.93118	0.000364698	0.00409218	-0.0248163	C11orf82	220042	Transcriptomic	ILMN_1790100	Homo sapiens chromosome 11 open reading frame 82 (C11orf82), mRNA.
4560110	ARMET	0.64761	10.2812	3.9621	0.000333265	0.00382731	0.0598676	MANF	7873	Transcriptomic	ILMN_2183510	Homo sapiens arginine-rich, mutated in early stage tumors (ARMET), mRNA.
7650484	CCT3	0.646794	9.50936	4.7421	3.23909e-05	0.000736922	2.26358	CCT3	7203	Transcriptomic	ILMN_2334989	Homo sapiens chaperonin containing TCP1, subunit 3 (gamma) (CCT3), transcript variant 1, mRNA.
10414	PTTG1	0.646277	7.80484	4.71706	3.49558e-05	0.000778493	2.19122	PTTG1	9232	Transcriptomic	ILMN_1753196	Homo sapiens pituitary tumor-transforming 1 (PTTG1), mRNA.
7200452	BCL2L13	0.644825	9.94394	5.40683	4.20958e-06	0.000187569	4.20555	BCL2L13	23786	Transcriptomic	ILMN_2181445	Homo sapiens BCL2-like 13 (apoptosis facilitator) (BCL2L13), nuclear gene encoding mitochondrial protein, mRNA.
4250639	THEM5	0.644706	4.72712	4.04264	0.000263272	0.00321535	0.281597	THEM5	284486	Transcriptomic	ILMN_3307695	Homo sapiens thioesterase superfamily member 5 (THEM5), mRNA.
2490372	PLAC8	0.643873	12.0719	4.30348	0.000121618	0.00184945	1.01004	PLAC8	51316	Transcriptomic	ILMN_2093343	Homo sapiens placenta-specific 8 (PLAC8), mRNA.
4480600	C20ORF127	0.643474	6.31203	2.96073	0.00538074	0.0306103	-2.52137	MT1JP	4493	Transcriptomic	ILMN_1662640	Homo sapiens chromosome 20 open reading frame 127 (C20orf127), mRNA.
830403	PSME2	0.643471	11.6527	4.19453	0.000168178	0.00233323	0.70395	PSME2	5721	Transcriptomic	ILMN_1786612	Homo sapiens proteasome (prosome, macropain) activator subunit 2 (PA28 beta) (PSME2), mRNA.
4670114	LOC730249	0.643273	4.69495	4.58418	5.23084e-05	0.00102318	1.80878	IRG1	730249	Transcriptomic?	ILMN_1838319	PREDICTED: Homo sapiens similar to Immune-responsive protein 1 (LOC730249), mRNA.
6550274	LOC649679	0.641899	5.167	3.88777	0.000413731	0.00449287	-0.143254	TUBBP5	56604	Transcriptomic	ILMN_1676036	PREDICTED: Homo sapiens similar to Tubulin beta-4q chain, transcript variant 2 (LOC649679), mRNA.
5860204	FKBP11	0.640466	10.602	4.31554	0.000117319	0.00180407	1.04405	FKBP11	51303	Transcriptomic	ILMN_1787345	Homo sapiens FK506 binding protein 11, 19 kDa (FKBP11), mRNA.
70754	FCRL3	0.640442	7.03872	2.94927	0.00554367	0.0313101	-2.54855	FCRL3	115352	Transcriptomic	ILMN_1699599	Homo sapiens Fc receptor-like 3 (FCRL3), mRNA.
7150433	TCTEX1D2	0.640167	8.2423	2.9139	0.00607662	0.0334763	-2.6321	TM4SF19	116211	Transcriptomic	ILMN_1700955	Homo sapiens Tctex1 domain containing 2 (TCTEX1D2), mRNA.
3420400	MGC40489	0.638862	6.54512	3.70323	0.000703773	0.00667278	-0.640832	LOC146880	3838	Transcriptomic	ILMN_1678300	PREDICTED: Homo sapiens hypothetical protein MGC40489 (MGC40489), misc RNA.
1410037	PIP4K2A	0.638819	11.812	3.0231	0.00456986	0.0271802	-2.37227	PIP4K2A	5305	Transcriptomic	ILMN_3236637	Homo sapiens phosphatidylinositol-5-phosphate 4-kinase, type II, alpha (PIP4K2A), mRNA.
6380241	UNC45A	0.638479	9.16163	4.70463	3.63014e-05	0.00079794	2.15536	UNC45A	55898	Transcriptomic	ILMN_1726434	Homo sapiens unc-45 homolog A (C. elegans) (UNC45A), transcript variant 3, mRNA.
7000403	C20ORF45	0.637572	7.39649	4.59831	5.01187e-05	0.000995077	1.84933	SLMO2	51012	Transcriptomic	ILMN_1728168	Homo sapiens chromosome 20 open reading frame 45 (C20orf45), mRNA.
3370349	CFB	0.637411	5.00245	4.50194	6.70556e-05	0.00121507	1.57339	CFB	629	Transcriptomic	ILMN_1774287	Homo sapiens complement factor B (CFB), mRNA.
5490181	RGMB	0.637091	4.7891	4.60388	4.92808e-05	0.000985571	1.86532	RGMB	285704	Transcriptomic	ILMN_1773696	Homo sapiens RGM domain family, member B (RGMB), transcript variant 2, mRNA.
2970575	CCL4L2	0.636235	8.85033	3.42976	0.00152039	0.0119468	-1.35826	CCL4	6351	Transcriptomic	ILMN_1716276	Homo sapiens chemokine (C-C motif) ligand 4-like 2 (CCL4L2), mRNA.
2510639	CENPE	0.635899	4.75473	3.68834	0.000734332	0.00688444	-0.680553	CENPE	1062	Transcriptomic	ILMN_2225718	Homo sapiens centromere protein E, 312kDa (CENPE), mRNA.
430196	MRPL14	0.635045	9.26771	4.39671	9.20159e-05	0.00150902	1.27379	MRPL14	64928	Transcriptomic	ILMN_2072603	Homo sapiens mitochondrial ribosomal protein L14 (MRPL14), nuclear gene encoding mitochondrial protein, mRNA.
7330301	LOC653874	0.634883	6.06147	3.97716	0.000318923	0.00372116	0.101215	DHFR	1719	Transcriptomic	ILMN_1778543	PREDICTED: Homo sapiens similar to Dihydrofolate reductase, transcript variant 1 (LOC653874), mRNA.
6760286	HS.72010	0.634706	6.23954	2.8211	0.00771164	0.0398822	-2.84831	BG205162	NA	Transcriptomic?	ILMN_1910908	RST24587 Athersys RAGE Library Homo sapiens cDNA, mRNA sequence
3180360	LOC154761	0.633443	7.1975	3.46397	0.0013824	0.0111809	-1.26993	FAM115C	154761	Transcriptomic	ILMN_3237627	Homo sapiens hypothetical LOC154761 (LOC154761), non-coding RNA.
4050040	TUBB3	0.632947	4.78684	4.51232	6.49893e-05	0.00118727	1.60304	TUBB3	10381	Transcriptomic	ILMN_1791726	Homo sapiens tubulin, beta 3 (TUBB3), mRNA.
2470615	LOC729956	0.63227	4.77553	4.98126	1.55993e-05	0.000445443	2.95806	SHISA7	729956	Transcriptomic	ILMN_3230102	PREDICTED: Homo sapiens hypothetical LOC729956 (LOC729956), mRNA.
4200541	FAM113B	0.630851	11.031	4.24753	0.000143681	0.00208488	0.85255	FAM113B	91523	Transcriptomic	ILMN_1712431	Homo sapiens family with sequence similarity 113, member B (FAM113B), mRNA.
7560364	LOC729779	0.630256	4.89967	3.93187	0.000363964	0.00408881	-0.0229241	PSAT1	29968	Transcriptomic	ILMN_3305273	PREDICTED: Homo sapiens misc_RNA (LOC729779), miscRNA.
450468	MRPL44	0.629083	8.16028	5.77706	1.34064e-06	9.31621e-05	5.29677	MRPL44	65080	Transcriptomic	ILMN_1671452	Homo sapiens mitochondrial ribosomal protein L44 (MRPL44), nuclear gene encoding mitochondrial protein, mRNA.
1030551	COPS3	0.628865	10.634	4.31329	0.000118109	0.00181367	1.03771	COPS3	8533	Transcriptomic	ILMN_1770732	Homo sapiens COP9 constitutive photomorphogenic homolog subunit 3 (Arabidopsis) (COPS3), mRNA.
5860608	LOC400948	0.62642	12.2409	4.93633	1.79013e-05	0.000486504	2.82713	OST4	100128731	Transcriptomic	ILMN_1739335	PREDICTED: Homo sapiens similar to CG33774-PA (LOC400948), mRNA.
3840446	TIMM23	0.62609	9.45093	6.07361	5.36252e-07	5.35253e-05	6.17097	TIMM23	100287932	Transcriptomic	ILMN_1773493	Homo sapiens translocase of inner mitochondrial membrane 23 homolog (yeast) (TIMM23), nuclear gene encoding mitochondrial protein, mRNA.
4050639	PAICS	0.625204	9.65005	3.88481	0.0004173	0.0045203	-0.151314	PAICS	10606	Transcriptomic	ILMN_1773760	Homo sapiens phosphoribosylaminoimidazole carboxylase, phosphoribosylaminoimidazole succinocarboxamide synthetase (PAICS), transcript variant 2, mRNA.
2030315	RFC4	0.624573	8.26046	3.50786	0.0012229	0.0101872	-1.156	RFC4	5984	Transcriptomic	ILMN_1724489	Homo sapiens replication factor C (activator 1) 4, 37kDa (RFC4), transcript variant 2, mRNA.
5700142	FDFT1	0.624237	11.516	4.8772	2.14509e-05	0.000557444	2.65514	FDFT1	2222	Transcriptomic	ILMN_2144088	Homo sapiens farnesyl-diphosphate farnesyltransferase 1 (FDFT1), mRNA.
7400102	ASPHD2	0.623484	7.67364	4.53187	6.12667e-05	0.0011411	1.65893	ASPHD2	57168	Transcriptomic	ILMN_2167426	Homo sapiens aspartate beta-hydroxylase domain containing 2 (ASPHD2), mRNA.
4050296	HS.105618	0.622129	6.34359	3.31786	0.00206996	0.0149128	-1.64404	MBNL3	55796	Transcriptomic	ILMN_1843585	full-length cDNA clone CS0DM001YA20 of Fetal liver of Homo sapiens (human)
3060192	GINS3	0.618529	6.49557	3.44131	0.00147239	0.0116849	-1.32849	GINS3	64785	Transcriptomic	ILMN_1754272	Homo sapiens GINS complex subunit 3 (Psf3 homolog) (GINS3), mRNA.
2140008	RAG1AP1	0.614964	8.52523	5.56374	2.59249e-06	0.00014017	4.66774	SLC50A1	55974	Transcriptomic	ILMN_1776522	Homo sapiens recombination activating gene 1 activating protein 1 (RAG1AP1), mRNA.
2480450	GALM	0.614495	8.27118	3.78027	0.00056438	0.0056362	-0.434336	GALM	130589	Transcriptomic	ILMN_1671482	Homo sapiens galactose mutarotase (aldose 1-epimerase) (GALM), mRNA.
240053	GCH1	0.614291	8.51394	3.00691	0.0047685	0.0279872	-2.41115	GCH1	2643	Transcriptomic	ILMN_1812759	Homo sapiens GTP cyclohydrolase 1 (GCH1), transcript variant 4, mRNA.
730114	PRICKLE4	0.614095	10.9044	6.38713	2.04076e-07	3.23392e-05	7.09255	TOMM6	100188893	Transcriptomic	ILMN_1695868	Homo sapiens prickle homolog 4 (Drosophila) (PRICKLE4), mRNA.
540131	PXMP2	0.611362	7.09173	3.95714	0.000338125	0.00386511	0.0462621	PXMP2	5827	Transcriptomic	ILMN_1799015	Homo sapiens peroxisomal membrane protein 2, 22kDa (PXMP2), mRNA.
4010039	TNNT2	0.611283	4.91017	4.81277	2.6116e-05	0.000642917	2.46811	TNNT2	7139	Transcriptomic	ILMN_1664071	Homo sapiens troponin T type 2 (cardiac) (TNNT2), transcript variant 1, mRNA.
7400025	MTP18	0.610213	9.21346	3.38828	0.00170544	0.0129627	-1.46476	MTFP1	51537	Transcriptomic	ILMN_2355665	Homo sapiens mitochondrial protein 18 kDa (MTP18), nuclear gene encoding mitochondrial protein, transcript variant 1, mRNA.
3930639	ACO2	0.609882	7.60653	5.49328	3.2232e-06	0.000157987	4.46009	ACO2	50	Transcriptomic	ILMN_1654861	Homo sapiens aconitase 2, mitochondrial (ACO2), nuclear gene encoding mitochondrial protein, mRNA.
3990736	C17ORF39	0.609361	6.2656	4.21044	0.000160423	0.00225238	0.748503	C17orf39	79018	Transcriptomic	ILMN_2113016	Homo sapiens chromosome 17 open reading frame 39 (C17orf39), mRNA.
1070411	SPC25	0.60882	5.3104	3.08151	0.00391611	0.0243126	-2.23098	SPC25	57405	Transcriptomic	ILMN_1814281	Homo sapiens SPC25, NDC80 kinetochore complex component, homolog (S. cerevisiae) (SPC25), mRNA.
2350451	MAP4K5	0.606987	5.97919	2.70685	0.0102876	0.0493242	-3.10837	MAP4K5	11183	Transcriptomic	ILMN_2408908	Homo sapiens mitogen-activated protein kinase kinase kinase kinase 5 (MAP4K5), transcript variant 1, mRNA.
4220152	SIRPG	0.606875	5.65106	3.02335	0.00456681	0.0271695	-2.37166	SIRPG	55423	Transcriptomic	ILMN_1676780	Homo sapiens signal-regulatory protein gamma (SIRPG), transcript variant 1, mRNA.
5290703	DCK	0.605333	8.89591	3.00674	0.00477065	0.0279872	-2.41156	DCK	1633	Transcriptomic	ILMN_1651433	Homo sapiens deoxycytidine kinase (DCK), mRNA.
5720709	HS.540121	0.60513	5.38155	4.48331	7.09276e-05	0.00126523	1.52021	TRD	28517	Transcriptomic	ILMN_1858271	EST7714 human nasopharynx Homo sapiens cDNA, mRNA sequence
6220195	BATF	0.603075	9.19089	3.79625	0.000539023	0.00546717	-0.391286	BATF	10538	Transcriptomic	ILMN_1668822	Homo sapiens basic leucine zipper transcription factor, ATF-like (BATF), mRNA.
840725	ZNF788	0.603009	5.86805	3.09747	0.00375357	0.0235769	-2.19212	ZNF788	388507	Transcriptomic	ILMN_3305466	PREDICTED: Homo sapiens misc_RNA (ZNF788), miscRNA.
1170446	C9ORF10OS	0.602013	8.50413	5.18025	8.46503e-06	0.000300297	3.53992	FAM120AOS	158293	Transcriptomic	ILMN_1750969	Homo sapiens chromosome 9 open reading frame 10 opposite strand (C9orf10OS), mRNA.
3940735	SNRPC	0.601362	7.68749	5.5245	2.92679e-06	0.000150684	4.55208	SNRPC	6631	Transcriptomic	ILMN_1741997	Homo sapiens small nuclear ribonucleoprotein polypeptide C (SNRPC), mRNA.
580129	GLRX3	0.599511	8.23925	3.49087	0.00128241	0.0105628	-1.20018	GLRX3	10539	Transcriptomic	ILMN_3247462	Homo sapiens glutaredoxin 3 (GLRX3), mRNA.
5290546	LOC727803	0.598459	7.99863	3.84935	0.000462441	0.00486105	-0.247668	RANBP1	5902	Transcriptomic	ILMN_3212373	PREDICTED: Homo sapiens misc_RNA (LOC727803), miscRNA.
4640500	UCHL1	0.59796	4.76596	3.76791	0.000584779	0.00579213	-0.467577	UCHL1	7345	Transcriptomic	ILMN_1757387	Homo sapiens ubiquitin carboxyl-terminal esterase L1 (ubiquitin thiolesterase) (UCHL1), mRNA.
4490333	FAM184A	0.59628	5.38681	3.55131	0.00108253	0.0092748	-1.04255	FAM184A	79632	Transcriptomic	ILMN_1696699	Homo sapiens family with sequence similarity 184, member A (FAM184A), transcript variant 1, mRNA.
1570424	WNK1	0.595882	5.07148	3.18907	0.0029372	0.0193804	-1.96682	WNK1	65125	Transcriptomic	ILMN_1753165	Homo sapiens WNK lysine deficient protein kinase 1 (WNK1), mRNA.
1500152	ACP1	0.595535	8.9901	4.24849	0.000143271	0.00208351	0.855247	ACP1	52	Transcriptomic	ILMN_1669633	Homo sapiens acid phosphatase 1, soluble (ACP1), transcript variant 2, mRNA.
2190010	RACGAP1	0.594988	6.7474	3.30627	0.00213668	0.0152805	-1.67337	RACGAP1	29127	Transcriptomic	ILMN_2077550	Homo sapiens Rac GTPase activating protein 1 (RACGAP1), mRNA.
6130615	PARP3	0.594891	8.29181	4.16726	0.00018233	0.00246842	0.627734	PARP3	10039	Transcriptomic	ILMN_1796682	Homo sapiens poly (ADP-ribose) polymerase family, member 3 (PARP3), transcript variant 1, mRNA.
3610288	LAT	0.594475	9.22032	4.35587	0.000103993	0.001662	1.15804	LAT	27040	Transcriptomic	ILMN_1691539	Homo sapiens linker for activation of T cells (LAT), transcript variant 2, mRNA.
7400747	FAM89A	0.59043	8.61619	4.72227	3.44058e-05	0.000770001	2.20628	FAM89A	375061	Transcriptomic	ILMN_2285817	Homo sapiens family with sequence similarity 89, member A (FAM89A), mRNA.
3520754	SGOL2	0.588745	5.81936	2.81053	0.00792179	0.0406531	-2.87264	SGOL2	151246	Transcriptomic	ILMN_1746699	Homo sapiens shugoshin-like 2 (S. pombe) (SGOL2), mRNA.
6370468	BOLA2	0.588026	11.5111	4.06399	0.000247265	0.00306589	0.340648	BOLA2B	654483	Transcriptomic	ILMN_1659343	Homo sapiens bolA homolog 2 (E. coli) (BOLA2), mRNA.
5310634	FASN	0.587232	8.33405	4.96182	1.6557e-05	0.000462634	2.90138	FASN	2194	Transcriptomic	ILMN_1784871	Homo sapiens fatty acid synthase (FASN), mRNA.
5090561	ATP5EP2	0.587111	13.5473	6.12698	4.54807e-07	5.04399e-05	6.32813	ATP5E	514	Transcriptomic	ILMN_1756674	Homo sapiens ATP synthase, H+ transporting, mitochondrial F1 complex, epsilon subunit pseudogene 2 (ATP5EP2), transcript variant 6, non-coding RNA.
2630017	TPST2	0.586805	10.9073	4.25352	0.000141144	0.00206076	0.869371	TPST2	8459	Transcriptomic	ILMN_1695432	Homo sapiens tyrosylprotein sulfotransferase 2 (TPST2), transcript variant 1, mRNA.
6660446	WDR51A	0.586693	7.54371	3.59675	0.000952353	0.00837514	-0.923186	POC1A	25886	Transcriptomic	ILMN_1780667	Homo sapiens WD repeat domain 51A (WDR51A), mRNA.
1660196	HK1	0.584146	12.0421	3.67908	0.000753966	0.00702731	-0.705204	HK1	3098	Transcriptomic	ILMN_2382990	Homo sapiens hexokinase 1 (HK1), nuclear gene encoding mitochondrial protein, transcript variant 5, mRNA.
6100056	HSD17B10	0.584052	8.20283	6.24879	3.12409e-07	4.07542e-05	6.6864	HSD17B10	3028	Transcriptomic	ILMN_2355971	Homo sapiens hydroxysteroid (17-beta) dehydrogenase 10 (HSD17B10), nuclear gene encoding mitochondrial protein, transcript variant 1, mRNA.
7040470	PSMA6	0.584021	9.12183	4.15441	0.000189397	0.00253595	0.591874	PSMA6	5687	Transcriptomic	ILMN_1704094	Homo sapiens proteasome (prosome, macropain) subunit, alpha type, 6 (PSMA6), mRNA.
6130215	PLK1	0.583765	5.71968	3.54943	0.00108827	0.00930577	-1.04747	PLK1	5347	Transcriptomic	ILMN_1736176	Homo sapiens polo-like kinase 1 (Drosophila) (PLK1), mRNA.
2810201	KIF14	0.582905	5.81918	3.68668	0.000737809	0.00690603	-0.684967	KIF14	9928	Transcriptomic	ILMN_1808071	Homo sapiens kinesin family member 14 (KIF14), mRNA.
3400674	MRPS15	0.578638	9.62528	5.17133	8.70046e-06	0.00030648	3.51379	MRPS15	64960	Transcriptomic	ILMN_1680703	Homo sapiens mitochondrial ribosomal protein S15 (MRPS15), nuclear gene encoding mitochondrial protein, mRNA.
7050138	RQCD1	0.575531	6.87434	3.74667	0.00062153	0.00605509	-0.524617	RQCD1	9125	Transcriptomic	ILMN_2044085	Homo sapiens RCD1 required for cell differentiation1 homolog (S. pombe) (RQCD1), mRNA.
1470170	C18ORF8	0.575096	10.4285	3.8599	0.000448535	0.00476046	-0.219034	C18orf8	29919	Transcriptomic	ILMN_1719097	Homo sapiens chromosome 18 open reading frame 8 (C18orf8), mRNA.
4210403	SLC1A3	0.575075	5.28075	3.69818	0.000714007	0.0067436	-0.654325	SLC1A3	6507	Transcriptomic	ILMN_1738552	Homo sapiens solute carrier family 1 (glial high affinity glutamate transporter), member 3 (SLC1A3), mRNA.
4150053	YBX1	0.573965	12.8845	3.99202	0.000305368	0.00360809	0.14205	YBX1	4904	Transcriptomic	ILMN_2124769	Homo sapiens Y box binding protein 1 (YBX1), mRNA.
2120612	SGPP2	0.572113	6.96579	3.78528	0.000556308	0.00558127	-0.420846	CD556913	NA	Transcriptomic?	ILMN_1811364	PREDICTED: Homo sapiens sphingosine-1-phosphate phosphotase 2 (SGPP2), mRNA.
4670255	2016-03-03	0.571544	7.17258	3.44166	0.00147096	0.011678	-1.32758	2016-03-03	115123	Transcriptomic	ILMN_1699644	PREDICTED: Homo sapiens membrane-associated ring finger (C3HC4) 3 (MARCH3), mRNA.
5550458	HS.569104	0.569974	6.28355	2.90487	0.00622005	0.0340274	-2.65331	LOC100240735	NA	Transcriptomic	ILMN_1906437	BX337332 Homo sapiens PLACENTA COT 25-NORMALIZED Homo sapiens cDNA clone CS0DI040YE21 5-PRIME, mRNA sequence
4830100	HSP90AB1	0.56969	10.0046	3.50182	0.00124377	0.0103141	-1.17173	HSP90AB1	3326	Transcriptomic	ILMN_1673711	Homo sapiens heat shock protein 90kDa alpha (cytosolic), class B member 1 (HSP90AB1), mRNA.
2320152	ASB16	0.568723	4.92063	4.79723	2.73836e-05	0.000660788	2.42308	ASB16	92591	Transcriptomic	ILMN_1810881	Homo sapiens ankyrin repeat and SOCS box-containing 16 (ASB16), mRNA.
610138	PSMB2	0.567764	10.7065	4.14796	0.000193043	0.00256931	0.573891	PSMB2	5690	Transcriptomic	ILMN_1764794	Homo sapiens proteasome (prosome, macropain) subunit, beta type, 2 (PSMB2), mRNA.
510731	RRM2	0.567215	4.94786	3.25853	0.00243383	0.0168382	-1.7936	RRM2	6241	Transcriptomic	ILMN_1678669	Homo sapiens ribonucleotide reductase M2 polypeptide (RRM2), mRNA.
5670241	STAU1	0.566743	9.1765	3.06686	0.0040712	0.025077	-2.26655	STAU1	6780	Transcriptomic	ILMN_1656136	Homo sapiens staufen, RNA binding protein, homolog 1 (Drosophila) (STAU1), transcript variant T4, mRNA.
360161	TMEM11	0.565739	6.51784	5.20923	7.74241e-06	0.000283832	3.62491	TMEM11	8834	Transcriptomic	ILMN_2175265	Homo sapiens transmembrane protein 11 (TMEM11), mRNA.
4560450	E2F7	0.565624	5.11544	3.46992	0.00135965	0.0110539	-1.25452	E2F7	144455	Transcriptomic	ILMN_1798210	Homo sapiens E2F transcription factor 7 (E2F7), mRNA.
7330630	BTF3	0.565536	12.5274	4.78525	2.84021e-05	0.000677178	2.38839	BTF3	689	Transcriptomic	ILMN_1659762	Homo sapiens basic transcription factor 3 (BTF3), mRNA.
60360	PSMD3	0.565152	6.74716	4.65613	4.2062e-05	0.000881068	2.01557	PSMD3	5709	Transcriptomic	ILMN_1796430	Homo sapiens proteasome (prosome, macropain) 26S subunit, non-ATPase, 3 (PSMD3), mRNA.
6180446	PRDX1	0.564848	11.1054	4.57604	5.36114e-05	0.00104175	1.78545	PRDX1	5052	Transcriptomic	ILMN_2366388	Homo sapiens peroxiredoxin 1 (PRDX1), transcript variant 2, mRNA.
2450156	XBP1	0.564314	11.1818	3.12047	0.00353037	0.0224315	-2.13588	XBP1	7494	Transcriptomic	ILMN_2365465	Homo sapiens X-box binding protein 1 (XBP1), transcript variant 2, mRNA.
7050068	SQLE	0.563269	5.5205	3.63953	0.000843693	0.00761474	-0.81019	SQLE	6713	Transcriptomic	ILMN_1772241	Homo sapiens squalene epoxidase (SQLE), mRNA.
2650494	SMC2	0.562045	5.82548	2.85308	0.00710663	0.0375348	-2.77429	SMC2	10592	Transcriptomic	ILMN_1748923	Homo sapiens structural maintenance of chromosomes 2 (SMC2), transcript variant 1, mRNA.
2340370	HIST1H2AI	0.561032	4.67808	5.05172	1.25668e-05	0.000393659	3.16374	HIST1H2AI	8329	Transcriptomic	ILMN_1663453	Homo sapiens histone cluster 1, H2ai (HIST1H2AI), mRNA.
1820750	STAT1	0.559923	11.1739	4.24297	0.000145642	0.00210405	0.839751	STAT1	6772	Transcriptomic	ILMN_1690105	Homo sapiens signal transducer and activator of transcription 1, 91kDa (STAT1), transcript variant alpha, mRNA.
1690170	PLEKHG2	0.559805	6.26034	2.98859	0.0050031	0.0290259	-2.455	PLEKHG2	64857	Transcriptomic	ILMN_1657836	Homo sapiens pleckstrin homology domain containing, family G (with RhoGef domain) member 2 (PLEKHG2), mRNA.
4490133	SFRS2B	0.557709	9.44247	3.82426	0.000497208	0.00513545	-0.315625	CR611239	10929	Transcriptomic	ILMN_1772702	Homo sapiens splicing factor, arginine/serine-rich 2B (SFRS2B), mRNA.
4860224	WARS	0.557669	11.9733	3.87232	0.000432687	0.00462702	-0.185289	WARS	7453	Transcriptomic	ILMN_2337655	Homo sapiens tryptophanyl-tRNA synthetase (WARS), transcript variant 1, mRNA.
6660333	ORC1L	0.555762	5.06442	4.26608	0.000135966	0.00199978	0.904675	ORC1	4998	Transcriptomic	ILMN_1727459	Homo sapiens origin recognition complex, subunit 1-like (yeast) (ORC1L), mRNA.
50608	MTP18	0.55526	5.78311	3.11369	0.0035948	0.0227619	-2.15247	MTFP1	51537	Transcriptomic	ILMN_2372040	Homo sapiens mitochondrial protein 18 kDa (MTP18), nuclear gene encoding mitochondrial protein, transcript variant 2, mRNA.
6220086	DYNLL1	0.554431	11.1537	3.2353	0.0025922	0.0176503	-1.85174	DYNLL1	8655	Transcriptomic	ILMN_2300186	Homo sapiens dynein, light chain, LC8-type 1 (DYNLL1), transcript variant 1, mRNA.
6220451	SLC25A4	0.554139	8.17493	3.28138	0.00228701	0.0160757	-1.73617	SLC25A4	291	Transcriptomic	ILMN_2211780	Homo sapiens solute carrier family 25 (mitochondrial carrier; adenine nucleotide translocator), member 4 (SLC25A4), nuclear gene encoding mitochondrial protein, mRNA.
4120538	LOC731314	0.553659	8.64302	3.32471	0.00203151	0.0146936	-1.62671	H2AFX	3014	Transcriptomic	ILMN_1785756	PREDICTED: Homo sapiens similar to H2A histone family, member X (LOC731314), mRNA.
5900367	FLJ41603	0.553645	4.92604	2.70242	0.0104018	0.0497959	-3.1183	ARHGEF37	389337	Transcriptomic	ILMN_1795300	Homo sapiens FLJ41603 protein (FLJ41603), mRNA.
5490477	EBPL	0.553563	7.6999	3.96584	0.000329646	0.00380984	0.0701282	EBPL	84650	Transcriptomic	ILMN_1805922	Homo sapiens emopamil binding protein-like (EBPL), mRNA.
3830131	TUBA1C	0.552569	10.7517	4.04642	0.000260366	0.00318516	0.292047	TUBA1C	84790	Transcriptomic	ILMN_1742167	Homo sapiens tubulin, alpha 1c (TUBA1C), mRNA.
2810373	FAM20A	0.552476	4.73825	3.91731	0.00037971	0.0042119	-0.0627002	FAM20A	54757	Transcriptomic	ILMN_1812091	Homo sapiens family with sequence similarity 20, member A (FAM20A), mRNA.
5860048	CRKRS	0.551432	9.26787	4.49804	6.78496e-05	0.0012266	1.56223	CDK12	51755	Transcriptomic	ILMN_1707448	Homo sapiens Cdc2-related kinase, arginine/serine-rich (CRKRS), mRNA.
2000440	ENSA	0.549945	7.42089	4.72879	3.37302e-05	0.000759674	2.2251	ENSA	2029	Transcriptomic	ILMN_2364700	Homo sapiens endosulfine alpha (ENSA), transcript variant 8, mRNA.
6940348	TIPIN	0.548447	4.90205	3.66208	0.000791338	0.00728167	-0.750388	TIPIN	54962	Transcriptomic	ILMN_1761939	Homo sapiens TIMELESS interacting protein (TIPIN), mRNA.
1440736	LDLR	0.548191	8.89184	3.12577	0.00348076	0.0221869	-2.12289	LDLR	3949	Transcriptomic	ILMN_2053415	Homo sapiens low density lipoprotein receptor (familial hypercholesterolemia) (LDLR), mRNA.
3120307	ZWINT	0.547143	4.70311	4.68938	3.80231e-05	0.00082342	2.11138	ZWINT	11130	Transcriptomic	ILMN_2362545	Homo sapiens ZW10 interactor (ZWINT), transcript variant 3, mRNA.
7100280	C11ORF48	0.546758	9.65657	5.26223	6.57604e-06	0.000258324	3.78045	C11orf48	79081	Transcriptomic	ILMN_1739345	Homo sapiens chromosome 11 open reading frame 48 (C11orf48), mRNA.
1030102	RGS16	0.546343	4.67945	3.8972	0.000402568	0.00440167	-0.117582	RGS16	6004	Transcriptomic	ILMN_1808226	Homo sapiens regulator of G-protein signalling 16 (RGS16), mRNA.
3170068	APOBEC3B	0.546085	4.74109	3.80021	0.000532904	0.00542515	-0.380591	APOBEC3A	200315	Transcriptomic	ILMN_2219466	Homo sapiens apolipoprotein B mRNA editing enzyme, catalytic polypeptide-like 3B (APOBEC3B), mRNA.
3460242	HEATR1	0.545673	7.30855	4.08232	0.00023429	0.00294941	0.391406	HEATR1	55127	Transcriptomic	ILMN_1787762	Homo sapiens HEAT repeat containing 1 (HEATR1), mRNA.
6420424	PAICS	0.545672	9.72803	3.78389	0.000558541	0.00560045	-0.424597	PAICS	10606	Transcriptomic	ILMN_2392546	Homo sapiens phosphoribosylaminoimidazole carboxylase, phosphoribosylaminoimidazole succinocarboxamide synthetase (PAICS), transcript variant 2, mRNA.
4230189	TXNL2	0.545071	8.27154	3.497	0.00126064	0.0104226	-1.18426	GLRX3	10539	Transcriptomic	ILMN_2056479	Homo sapiens thioredoxin-like 2 (TXNL2), mRNA.
5290162	LOC728324	0.544516	8.47604	5.53586	2.82582e-06	0.000147043	4.58556	NA	NA	Transcriptomic?	ILMN_3228639	PREDICTED: Homo sapiens misc_RNA (LOC728324), miscRNA.
150129	C1ORF135	0.544509	4.92106	3.08045	0.00392717	0.0243675	-2.23356	C1orf135	79000	Transcriptomic	ILMN_1787280	Homo sapiens chromosome 1 open reading frame 135 (C1orf135), mRNA.
7200356	POLDIP2	0.54145	7.74767	5.87461	9.91628e-07	7.6944e-05	5.58446	POLDIP2	26073	Transcriptomic	ILMN_1743499	Homo sapiens polymerase (DNA-directed), delta interacting protein 2 (POLDIP2), mRNA.
4230050	TIMM23	0.541382	11.3783	5.81814	1.18074e-06	8.61388e-05	5.41794	TIMM23	100287932	Transcriptomic	ILMN_1679555	Homo sapiens translocase of inner mitochondrial membrane 23 homolog (yeast) (TIMM23), nuclear gene encoding mitochondrial protein, mRNA.
4640445	AIDA	0.540448	10.7394	4.10158	0.000221366	0.00283884	0.444857	AIDA	64853	Transcriptomic	ILMN_3240117	Homo sapiens axin interactor, dorsalization associated (AIDA), mRNA.
2760370	CALR	0.538679	8.2911	5.56226	2.60438e-06	0.00014017	4.66338	CALR	811	Transcriptomic	ILMN_1736256	Homo sapiens calreticulin (CALR), mRNA.
6100711	HIST1H3J	0.536349	4.75384	4.58051	5.2892e-05	0.00103149	1.79826	HIST1H3J	8356	Transcriptomic	ILMN_1707257	Homo sapiens histone cluster 1, H3j (HIST1H3J), mRNA.
4810646	PIF1	0.536299	5.58091	2.89698	0.00634803	0.034504	-2.67182	PIF1	80119	Transcriptomic	ILMN_2155272	Homo sapiens PIF1 5'-to-3' DNA helicase homolog (S. cerevisiae) (PIF1), mRNA.
1570743	METTL9	0.532272	6.03117	3.30403	0.00214985	0.0153574	-1.67904	METTL9	51108	Transcriptomic	ILMN_2402629	Homo sapiens methyltransferase like 9 (METTL9), transcript variant 2, mRNA.
6590707	MPHOSPH9	0.532032	6.60299	3.4836	0.00130872	0.0107352	-1.21905	MPHOSPH9	10198	Transcriptomic	ILMN_1654421	Homo sapiens M-phase phosphoprotein 9 (MPHOSPH9), mRNA.
7100563	CTAGE6	0.531097	5.62441	4.02793	0.000274886	0.00333308	0.240974	TXNDC11	51061	Transcriptomic	ILMN_1673329	PREDICTED: Homo sapiens CTAGE family, member 6 (CTAGE6), mRNA.
430408	DPP3	0.529653	6.92732	4.24792	0.000143517	0.00208488	0.853631	DPP3	10072	Transcriptomic	ILMN_1700822	Homo sapiens dipeptidyl-peptidase 3 (DPP3), transcript variant 1, mRNA.
6100678	LOC641972	0.52925	5.70419	3.53266	0.00114076	0.00965688	-1.09132	SSBP3	23648	Transcriptomic	ILMN_1803968	PREDICTED: Homo sapiens similar to single-stranded DNA-binding protein isoform a (LOC641972), mRNA.
2750632	POLR2J3	0.529014	8.59619	4.37704	9.76047e-05	0.00158555	1.218	POLR2J2	246721	Transcriptomic	ILMN_1677138	Homo sapiens polymerase (RNA) II (DNA directed) polypeptide J3 (POLR2J3), mRNA.
6020564	RRAGA	0.528555	10.2772	5.10482	1.06753e-05	0.000350072	3.31902	RRAGA	10670	Transcriptomic	ILMN_1783709	Homo sapiens Ras-related GTP binding A (RRAGA), mRNA.
2810367	ABCB6	0.528483	7.24625	3.55043	0.00108521	0.00928688	-1.04485	ABCB6	10058	Transcriptomic	ILMN_2193980	Homo sapiens ATP-binding cassette, sub-family B (MDR/TAP), member 6 (ABCB6), nuclear gene encoding mitochondrial protein, mRNA.
7380021	CLK3	0.528299	8.03898	4.43515	8.19861e-05	0.00139995	1.38301	CLK3	1198	Transcriptomic	ILMN_2394027	Homo sapiens CDC-like kinase 3 (CLK3), transcript variant phclk3/152, mRNA.
6370377	C19ORF12	0.528043	9.36269	3.13261	0.00341772	0.0218358	-2.10611	C19orf12	83636	Transcriptomic	ILMN_1703695	Homo sapiens chromosome 19 open reading frame 12 (C19orf12), transcript variant 1, mRNA.
4390136	EIF3B	0.527766	11.8596	4.80903	2.64156e-05	0.000645394	2.45728	EIF3B	8662	Transcriptomic	ILMN_2379469	Homo sapiens eukaryotic translation initiation factor 3, subunit B (EIF3B), transcript variant 2, mRNA.
4900465	RUVBL1	0.526817	6.68135	3.57842	0.00100295	0.00874305	-0.971428	RUVBL1	8607	Transcriptomic	ILMN_1693108	Homo sapiens RuvB-like 1 (E. coli) (RUVBL1), mRNA.
3140162	SAPS1	0.524961	9.2529	4.51655	6.41651e-05	0.00118007	1.61513	PPP6R1	22870	Transcriptomic	ILMN_1794085	Homo sapiens SAPS domain family, member 1 (SAPS1), mRNA.
4290259	CCDC51	0.523412	7.02557	5.97254	7.32685e-07	6.70376e-05	5.87319	CCDC51	79714	Transcriptomic	ILMN_1799579	Homo sapiens coiled-coil domain containing 51 (CCDC51), mRNA.
4280689	RWDD3	0.523142	5.95279	3.89555	0.000404495	0.00441028	-0.122064	TMEM56	148534	Transcriptomic	ILMN_1796835	Homo sapiens RWD domain containing 3 (RWDD3), transcript variant 1, mRNA.
6420520	CD40	0.521674	6.83861	2.72195	0.00990629	0.047978	-3.07439	CD40	958	Transcriptomic	ILMN_1779257	Homo sapiens CD40 molecule, TNF receptor superfamily member 5 (CD40), transcript variant 1, mRNA.
5290692	SLC35B1	0.520682	9.76967	5.47518	3.40853e-06	0.00016414	4.40679	SLC35B1	10237	Transcriptomic	ILMN_1727840	Homo sapiens solute carrier family 35, member B1 (SLC35B1), mRNA.
510315	PSMB5	0.520246	9.62811	5.11422	1.03713e-05	0.000344545	3.34652	PSMB5	5693	Transcriptomic	ILMN_1744649	Homo sapiens proteasome (prosome, macropain) subunit, beta type, 5 (PSMB5), mRNA.
1580129	MRPS7	0.519162	8.48654	5.23262	7.2042e-06	0.000273224	3.69354	MRPS7	51081	Transcriptomic	ILMN_1813389	Homo sapiens mitochondrial ribosomal protein S7 (MRPS7), nuclear gene encoding mitochondrial protein, mRNA.
2450762	IKBKE	0.518263	8.73719	3.2566	0.00244658	0.0169105	-1.79842	IKBKE	9641	Transcriptomic	ILMN_1755024	Homo sapiens inhibitor of kappa light polypeptide gene enhancer in B-cells, kinase epsilon (IKBKE), mRNA.
7040184	CCDC34	0.517761	7.72567	3.14465	0.0033094	0.0212862	-2.07653	CCDC34	91057	Transcriptomic	ILMN_1657547	Homo sapiens coiled-coil domain containing 34 (CCDC34), transcript variant 1, mRNA.
3180242	CXORF64	0.51626	6.03719	3.42751	0.00152992	0.0119855	-1.36405	CXorf64	100130613	Transcriptomic	ILMN_3247835	Homo sapiens chromosome X open reading frame 64 (CXorf64), mRNA.
1740382	GCH1	0.515695	5.59637	4.45356	7.75716e-05	0.00134762	1.43541	GCH1	2643	Transcriptomic	ILMN_1788802	Homo sapiens GTP cyclohydrolase 1 (GCH1), transcript variant 1, mRNA.
4760577	CENPA	0.515272	4.63986	4.27799	0.000131225	0.00195165	0.938197	CENPA	1058	Transcriptomic	ILMN_2392472	Homo sapiens centromere protein A (CENPA), transcript variant 2, mRNA.
2120008	HOXB4	0.514942	5.62444	3.17526	0.00304846	0.0199527	-2.00103	HOXB4	3214	Transcriptomic	ILMN_1654331	Homo sapiens homeo box B4 (HOXB4), mRNA.
3800537	PLEKHB2	0.51286	6.0615	2.74724	0.00929715	0.0457339	-3.01722	PLEKHB2	55041	Transcriptomic	ILMN_1698323	Homo sapiens pleckstrin homology domain containing, family B (evectins) member 2 (PLEKHB2), transcript variant 1, mRNA.
7550575	BTF3	0.512742	6.85684	3.87476	0.000429633	0.00460503	-0.178645	BTF3	689	Transcriptomic	ILMN_2245676	Homo sapiens basic transcription factor 3 (BTF3), transcript variant 1, mRNA.
7570192	RHBDD1	0.512549	8.01928	4.7975	2.73609e-05	0.000660788	2.42387	RHBDD1	84236	Transcriptomic	ILMN_1681543	Homo sapiens rhomboid domain containing 1 (RHBDD1), mRNA.
1940377	RAN	0.512461	10.8901	3.4297	0.00152062	0.0119468	-1.3584	RAN	5901	Transcriptomic	ILMN_3307930	Homo sapiens RAN, member RAS oncogene family (RAN), mRNA.
5420367	SOD1	0.512189	11.7823	3.86808	0.00043804	0.00467392	-0.196825	SOD1	6647	Transcriptomic	ILMN_1662438	Homo sapiens superoxide dismutase 1, soluble (SOD1), mRNA.
4490739	PPAP2A	0.51144	5.65516	3.35846	0.0018516	0.0137641	-1.54091	PPAP2A	8611	Transcriptomic	ILMN_2343278	Homo sapiens phosphatidic acid phosphatase type 2A (PPAP2A), transcript variant 2, mRNA.
6180228	FCRL3	0.511272	9.87508	2.89757	0.00633837	0.0344771	-2.67044	FCRH3	115352	Transcriptomic	ILMN_1691693	Homo sapiens Fc receptor-like 3 (FCRL3), transcript variant 2, mRNA.
7100367	HS.571502	0.51058	8.21899	3.14692	0.00328933	0.0211757	-2.07094	CR603183	NA	Transcriptomic	ILMN_1823231	full-length cDNA clone CS0DM012YE14 of Fetal liver of Homo sapiens (human)
6020379	OR2A42	0.510528	5.16059	3.26425	0.00239625	0.0166517	-1.77924	OR2A42	402317	Transcriptomic	ILMN_1744109	Homo sapiens olfactory receptor, family 2, subfamily A, member 42 (OR2A42), mRNA.
2640487	CUL4A	0.509885	9.07716	4.5115	6.51503e-05	0.00118856	1.6007	CUL4A	8451	Transcriptomic	ILMN_1695792	Homo sapiens cullin 4A (CUL4A), transcript variant 2, mRNA.
4780136	UFC1	0.509751	10.0172	3.96468	0.000330765	0.00381204	0.0669453	UFC1	51506	Transcriptomic	ILMN_2110281	Homo sapiens ubiquitin-fold modifier conjugating enzyme 1 (UFC1), mRNA.
6760274	DPP3	0.50954	7.18282	4.21214	0.000159616	0.00224249	0.753261	DPP3	10072	Transcriptomic	ILMN_2349129	Homo sapiens dipeptidyl-peptidase 3 (DPP3), transcript variant 1, mRNA.
4730184	FAM82A2	0.50923	9.37825	4.06541	0.000246237	0.00305832	0.344573	FAM82A2	55177	Transcriptomic	ILMN_1727309	Homo sapiens family with sequence similarity 82, member A2 (FAM82A2), mRNA.
1660736	ATP6V1D	0.508317	10.6335	3.18271	0.00298796	0.0196386	-1.98259	ATP6V1D	51382	Transcriptomic	ILMN_1797310	Homo sapiens ATPase, H+ transporting, lysosomal 34kDa, V1 subunit D (ATP6V1D), mRNA.
3830092	RGS10	0.507133	11.8211	3.03902	0.00438213	0.0263926	-2.33391	RGS10	6001	Transcriptomic	ILMN_1733538	Homo sapiens regulator of G-protein signaling 10 (RGS10), transcript variant 1, mRNA.
7150128	SGOL1	0.506931	4.8045	3.97381	0.000322058	0.00374183	0.0920197	SGOL1	151648	Transcriptomic	ILMN_2404906	Homo sapiens shugoshin-like 1 (S. pombe) (SGOL1), transcript variant C1, mRNA.
4830458	GMPPB	0.506053	7.33874	3.74258	0.000628854	0.00611018	-0.535578	GMPPB	29925	Transcriptomic	ILMN_2412927	Homo sapiens GDP-mannose pyrophosphorylase B (GMPPB), transcript variant 2, mRNA.
4260497	MAX	0.504125	6.1135	3.64131	0.000839449	0.00758578	-0.805483	MAX	4149	Transcriptomic	ILMN_1704236	Homo sapiens MYC associated factor X (MAX), transcript variant 2, mRNA.
2060528	LOC649604	0.503661	5.14472	2.93939	0.00568793	0.0318139	-2.57195	ARL4A	10124	Transcriptomic	ILMN_1661399	PREDICTED: Homo sapiens similar to ADP-ribosylation factor-like protein 4A, transcript variant 2 (LOC649604), mRNA.
5490017	NCRNA00152	0.50353	5.05548	3.22212	0.00268646	0.0181235	-1.88466	NCRNA00152	112597	Transcriptomic	ILMN_3230508	Homo sapiens non-protein coding RNA 152 (NCRNA00152), transcript variant 1, non-coding RNA.
1510114	PCK2	0.502552	5.39714	3.22003	0.00270168	0.0181871	-1.88986	PCK2	5106	Transcriptomic	ILMN_1760649	Homo sapiens phosphoenolpyruvate carboxykinase 2 (mitochondrial) (PCK2), nuclear gene encoding mitochondrial protein, transcript variant 2, mRNA.
430309	C6ORF66	0.500183	6.2176	3.46118	0.00139321	0.0112434	-1.27717	NDUFAF4	29078	Transcriptomic	ILMN_1659524	Homo sapiens chromosome 6 open reading frame 66 (C6orf66), mRNA.
4880685	FBXO22	0.498733	6.15608	4.3471	0.000106756	0.00169627	1.13325	FBXO22	26263	Transcriptomic	ILMN_1786469	Homo sapiens F-box protein 22 (FBXO22), transcript variant 2, mRNA.
6940243	COMT	0.498716	10.5247	4.43353	8.23876e-05	0.00140462	1.37839	COMT	1312	Transcriptomic	ILMN_1730084	Homo sapiens catechol-O-methyltransferase (COMT), transcript variant S-COMT, mRNA.
6020280	NRAS	0.4987	7.22733	3.7008	0.000708683	0.00670197	-0.64733	NRAS	4893	Transcriptomic	ILMN_1775759	Homo sapiens neuroblastoma RAS viral (v-ras) oncogene homolog (NRAS), mRNA.
3460296	HDGFRP3	0.498214	5.00403	3.65453	0.00080852	0.00738535	-0.770442	HDGFRP3	50810	Transcriptomic	ILMN_1784256	Homo sapiens hepatoma-derived growth factor, related protein 3 (HDGFRP3), mRNA.
4610047	RANBP1	0.498208	9.78728	3.18408	0.00297696	0.0195816	-1.9792	RANBP1	5902	Transcriptomic	ILMN_2109156	Homo sapiens RAN binding protein 1 (RANBP1), mRNA.
1050687	PARP11	0.497266	6.64331	3.21903	0.00270899	0.0182195	-1.89235	PARP11	57097	Transcriptomic	ILMN_2129877	Homo sapiens poly (ADP-ribose) polymerase family, member 11 (PARP11), mRNA.
7100193	RTCD1	0.49725	7.90284	3.31669	0.00207664	0.0149446	-1.64702	RTCD1	8634	Transcriptomic	ILMN_2059294	Homo sapiens RNA terminal phosphate cyclase domain 1 (RTCD1), mRNA.
2630563	SLC39A14	0.49697	5.37694	4.01886	0.000282293	0.00339293	0.215954	SLC39A14	23516	Transcriptomic	ILMN_1764629	Homo sapiens solute carrier family 39 (zinc transporter), member 14 (SLC39A14), mRNA.
7040240	CHD2	0.496765	7.43826	3.24853	0.00250083	0.0171826	-1.81865	CHD2	1106	Transcriptomic	ILMN_2339284	Homo sapiens chromodomain helicase DNA binding protein 2 (CHD2), transcript variant 2, mRNA.
2030044	C1ORF144	0.496388	10.5115	4.9157	1.90683e-05	0.000511258	2.76708	C1orf144	26099	Transcriptomic	ILMN_1707503	Homo sapiens chromosome 1 open reading frame 144 (C1orf144), mRNA.
1340400	C6ORF129	0.495048	8.13012	3.00165	0.00483477	0.0282711	-2.42375	C6orf129	154467	Transcriptomic	ILMN_1651987	Homo sapiens chromosome 6 open reading frame 129 (C6orf129), mRNA.
1780070	RUVBL1	0.494349	6.17482	3.34775	0.00190697	0.0140426	-1.56818	RUVBL1	8607	Transcriptomic	ILMN_1656540	Homo sapiens RuvB-like 1 (E. coli) (RUVBL1), mRNA.
3710373	SNHG3-RCC1	0.493122	7.21028	2.72977	0.00971405	0.0473555	-3.05674	RCC1	1104	Transcriptomic	ILMN_1707493	Homo sapiens SNHG3-RCC1 readthrough transcript (SNHG3-RCC1), transcript variant 1, mRNA.
6770167	BRD7P2	0.492934	8.49525	3.73587	0.000641061	0.00619862	-0.553564	BRD7	29117	Transcriptomic	ILMN_3262031	PREDICTED: Homo sapiens misc_RNA (BRD7P2), miscRNA.
3440754	IL32	0.492516	11.2561	2.70975	0.0102134	0.0491248	-3.10186	IL32	9235	Transcriptomic	ILMN_2368530	Homo sapiens interleukin 32 (IL32), transcript variant 4, mRNA.
7610286	HPRT1	0.491833	8.73101	2.9046	0.0062245	0.0340294	-2.65396	HPRT1	3251	Transcriptomic	ILMN_1736940	Homo sapiens hypoxanthine phosphoribosyltransferase 1 (Lesch-Nyhan syndrome) (HPRT1), mRNA.
2450270	PSORS1C1	0.491665	5.36338	3.20848	0.00278734	0.0186437	-1.91861	PSORS1C1	170679	Transcriptomic	ILMN_1799669	Homo sapiens psoriasis susceptibility 1 candidate 1 (PSORS1C1), mRNA.
5080685	PPP2R1B	0.491577	5.11517	3.50521	0.001232	0.0102359	-1.16289	PPP2R1B	5519	Transcriptomic	ILMN_1704656	Homo sapiens protein phosphatase 2 (formerly 2A), regulatory subunit A, beta isoform (PPP2R1B), transcript variant 2, mRNA.
6590278	CBX2	0.491354	4.92495	3.71179	0.000686775	0.00654196	-0.617977	CBX2	84733	Transcriptomic	ILMN_1770678	Homo sapiens chromobox homolog 2 (Pc class homolog, Drosophila) (CBX2), transcript variant 1, mRNA.
7610450	RAD51L3	0.490251	5.57961	3.79907	0.000534658	0.00543293	-0.383669	RAD51L3	5892	Transcriptomic	ILMN_2370910	Homo sapiens RAD51-like 3 (S. cerevisiae) (RAD51L3), transcript variant 1, mRNA.
5960709	APITD1	0.490051	6.512	2.75269	0.0091705	0.0452325	-3.00485	CORT	1325	Transcriptomic	ILMN_1793360	Homo sapiens apoptosis-inducing, TAF9-like domain 1 (APITD1), transcript variant B, mRNA.
2260674	LOC100132289	0.48662	5.48233	4.44449	7.97162e-05	0.00137186	1.40959	ABCB10	23456	Transcriptomic	ILMN_3247608	PREDICTED: Homo sapiens misc_RNA (LOC100132289), miscRNA.
1260612	DLEU1	0.48623	4.94305	4.55953	5.63567e-05	0.00107799	1.73811	XTP6	10301	Transcriptomic	ILMN_1681641	Homo sapiens deleted in lymphocytic leukemia 1 (non-protein coding) (DLEU1), non-coding RNA.
4280020	EIF3J	0.485113	7.69688	2.9149	0.00606082	0.0334259	-2.62973	EIF3J	8669	Transcriptomic	ILMN_1815345	Homo sapiens eukaryotic translation initiation factor 3, subunit J (EIF3J), mRNA.
2690215	C1ORF77	0.484645	9.6272	4.38042	9.66208e-05	0.00157163	1.22759	CHTOP	26097	Transcriptomic	ILMN_1736234	Homo sapiens chromosome 1 open reading frame 77 (C1orf77), mRNA.
6760110	FANCL	0.483788	5.86945	3.92633	0.000369882	0.00413398	-0.0380734	FANCL	55120	Transcriptomic	ILMN_1754045	Homo sapiens Fanconi anemia, complementation group L (FANCL), mRNA.
1030010	POMP	0.483749	11.0813	4.52421	6.27001e-05	0.00115993	1.63702	POMP	51371	Transcriptomic	ILMN_1693287	Homo sapiens proteasome maturation protein (POMP), mRNA.
2600739	VRK1	0.483631	7.48782	3.24751	0.00250775	0.0172033	-1.8212	VRK1	7443	Transcriptomic	ILMN_1805828	Homo sapiens vaccinia related kinase 1 (VRK1), mRNA.
6370273	CTPS	0.482927	7.38807	4.05377	0.000254807	0.00313639	0.31236	CTPS	1503	Transcriptomic	ILMN_1783285	Homo sapiens CTP synthase (CTPS), mRNA.
5810019	IL28RA	0.482814	6.25587	2.94425	0.00561654	0.0315512	-2.56045	IL28RA	163702	Transcriptomic	ILMN_1680805	Homo sapiens interleukin 28 receptor, alpha (interferon, lambda receptor) (IL28RA), transcript variant 2, mRNA.
130619	PRPS2	0.482497	7.69707	4.20271	0.000164144	0.00229144	0.726864	PRPS2	5634	Transcriptomic	ILMN_1758104	Homo sapiens phosphoribosyl pyrophosphate synthetase 2 (PRPS2), transcript variant 1, mRNA.
4200612	PPIL1	0.482038	7.07493	3.0181	0.00463031	0.0274424	-2.38428	PPIL1	51645	Transcriptomic	ILMN_2054392	Homo sapiens peptidylprolyl isomerase (cyclophilin)-like 1 (PPIL1), mRNA.
5310121	SLC25A42	0.481478	5.26325	3.37762	0.00175635	0.0132308	-1.49201	SLC25A42	284439	Transcriptomic	ILMN_1763464	Homo sapiens solute carrier family 25, member 42 (SLC25A42), mRNA.
3440528	NUP98	0.481307	7.38834	2.86838	0.00683306	0.0364369	-2.73868	NUP98	4928	Transcriptomic	ILMN_1732776	Homo sapiens nucleoporin 98kDa (NUP98), transcript variant 1, mRNA.
2650468	BTF3	0.481118	12.8407	4.34586	0.000107153	0.00169691	1.12973	BTF3	689	Transcriptomic	ILMN_2319414	Homo sapiens basic transcription factor 3 (BTF3), transcript variant 1, mRNA.
1090687	POLR1D	0.478148	8.80776	2.86306	0.00692707	0.0367863	-2.75108	POLR1D	51082	Transcriptomic	ILMN_1742427	Homo sapiens polymerase (RNA) I polypeptide D, 16kDa (POLR1D), transcript variant 2, mRNA.
510441	HIST1H3G	0.478129	4.78784	4.7584	3.08231e-05	0.000718518	2.31069	HIST1H3G	8355	Transcriptomic	ILMN_1726815	Homo sapiens histone cluster 1, H3g (HIST1H3G), mRNA.
6060278	HMBS	0.477979	5.41551	3.89978	0.000399554	0.00437814	-0.110527	HMBS	3145	Transcriptomic	ILMN_1685954	Homo sapiens hydroxymethylbilane synthase (HMBS), transcript variant 1, mRNA.
7330753	ACAT2	0.477454	8.38905	3.23459	0.00259722	0.0176625	-1.85352	ACAT2	39	Transcriptomic	ILMN_1708672	Homo sapiens acetyl-Coenzyme A acetyltransferase 2 (ACAT2), mRNA.
4760450	C16ORF33	0.47705	9.13793	3.41759	0.00157259	0.012231	-1.38957	SNRNP25	79622	Transcriptomic	ILMN_1801118	Homo sapiens chromosome 16 open reading frame 33 (C16orf33), mRNA.
2600025	PSMD14	0.477045	8.06849	2.82032	0.00772687	0.0399234	-2.85009	PSMD14	10213	Transcriptomic	ILMN_1737396	Homo sapiens proteasome (prosome, macropain) 26S subunit, non-ATPase, 14 (PSMD14), mRNA.
5390100	IARS	0.476934	8.12657	3.06665	0.00407353	0.0250843	-2.26708	IARS	3376	Transcriptomic	ILMN_1733956	Homo sapiens isoleucyl-tRNA synthetase (IARS), transcript variant short, mRNA.
3940379	DDX47	0.476608	6.99606	3.17679	0.00303595	0.0198885	-1.99725	DDX47	51202	Transcriptomic	ILMN_1747162	Homo sapiens DEAD (Asp-Glu-Ala-Asp) box polypeptide 47 (DDX47), transcript variant 1, mRNA.
3390129	C9ORF103	0.476533	8.57555	4.31622	0.000117081	0.00180167	1.04597	C9orf103	414328	Transcriptomic	ILMN_1791306	Homo sapiens chromosome 9 open reading frame 103 (C9orf103), mRNA.
240450	BPTF	0.475615	5.55447	2.8058	0.00801763	0.0410087	-2.88351	BPTF	2186	Transcriptomic	ILMN_1699179	Homo sapiens bromodomain PHD finger transcription factor (BPTF), transcript variant 1, mRNA.
520577	TIMM23	0.47548	6.14762	2.83328	0.00747567	0.0389462	-2.82017	TIMM23	100287932	Transcriptomic	ILMN_1673746	Homo sapiens translocase of inner mitochondrial membrane 23 homolog (yeast) (TIMM23), nuclear gene encoding mitochondrial protein, mRNA.
4290102	LOC644563	0.475434	9.06386	3.8971	0.000402683	0.00440167	-0.117851	GTF3C6	112495	Transcriptomic	ILMN_3207122	PREDICTED: Homo sapiens misc_RNA (LOC644563), miscRNA.
2640554	EEF1B2	0.475357	5.087	3.56871	0.00103077	0.00895003	-0.996917	EEF1B2	1933	Transcriptomic	ILMN_1685678	Homo sapiens eukaryotic translation elongation factor 1 beta 2 (EEF1B2), transcript variant 2, mRNA.
730100	UFD1L	0.475011	6.23284	4.89459	2.03403e-05	0.000534914	2.70567	UFD1L	7353	Transcriptomic	ILMN_1665737	Homo sapiens ubiquitin fusion degradation 1 like (yeast) (UFD1L), transcript variant 2, mRNA.
3610102	FOXS1	0.47416	4.59075	4.03505	0.000269206	0.00327326	0.260619	FOXS1	2307	Transcriptomic	ILMN_1811790	Homo sapiens forkhead box S1 (FOXS1), mRNA.
1500129	DCPS	0.473794	7.47039	3.50236	0.00124186	0.0103022	-1.17031	DCPS	28960	Transcriptomic	ILMN_1740737	Homo sapiens decapping enzyme, scavenger (DCPS), mRNA.
6380259	LOC729217	0.473396	7.9493	3.34592	0.00191657	0.0141039	-1.57283	EBPL	84650	Transcriptomic	ILMN_3229467	PREDICTED: Homo sapiens misc_RNA (LOC729217), miscRNA.
4810224	NDUFA9	0.473269	9.74315	4.04039	0.000265019	0.00322806	0.275373	NDUFA9	4704	Transcriptomic	ILMN_1760741	Homo sapiens NADH dehydrogenase (ubiquinone) 1 alpha subcomplex, 9, 39kDa (NDUFA9), mRNA.
4850519	DHX29	0.47177	7.77346	4.13138	0.000202733	0.00266098	0.527719	DHX29	54505	Transcriptomic	ILMN_1697503	Homo sapiens DEAH (Asp-Glu-Ala-His) box polypeptide 29 (DHX29), mRNA.
3800753	CDCA7L	0.470944	6.74884	3.92628	0.000369929	0.00413398	-0.0381919	CDCA7L	55536	Transcriptomic	ILMN_2230683	Homo sapiens cell division cycle associated 7-like (CDCA7L), mRNA.
5290484	SAR1B	0.469853	9.42741	2.7113	0.010174	0.0489809	-3.09838	SAR1B	51128	Transcriptomic	ILMN_1736888	Homo sapiens SAR1 homolog B (S. cerevisiae) (SAR1B), transcript variant 1, mRNA.
4860356	BYSL	0.469348	7.19183	3.01871	0.00462289	0.027414	-2.38281	BYSL	705	Transcriptomic	ILMN_1682792	Homo sapiens bystin-like (BYSL), mRNA.
450619	AQP1	0.469278	4.98064	4.84952	2.33444e-05	0.000593997	2.57473	AQP1	358	Transcriptomic	ILMN_1681103	Homo sapiens aquaporin 1 (Colton blood group) (AQP1), mRNA.
7100288	CCT2	0.469123	9.31767	3.57329	0.00101756	0.00884231	-0.9849	CCT2	10576	Transcriptomic	ILMN_1679382	Homo sapiens chaperonin containing TCP1, subunit 2 (beta) (CCT2), mRNA.
540224	ESPL1	0.468252	5.05434	3.67678	0.000758913	0.00705545	-0.711314	ESPL1	9700	Transcriptomic	ILMN_1742145	Homo sapiens extra spindle pole bodies homolog 1 (S. cerevisiae) (ESPL1), mRNA.
3120767	CNIH	0.468049	7.29952	2.74481	0.00935415	0.0459012	-3.02273	CNIH	10175	Transcriptomic	ILMN_1786532	Homo sapiens cornichon homolog (Drosophila) (CNIH), mRNA.
2070437	LOC653631	0.466816	5.35785	3.76364	0.000592003	0.00583735	-0.479069	AIDA	64853	Transcriptomic	ILMN_1761072	PREDICTED: Homo sapiens hypothetical LOC653631 (LOC653631), mRNA.
290603	AARS	0.466566	10.4284	3.74732	0.000620374	0.00605189	-0.522876	AARS	16	Transcriptomic	ILMN_1662364	Homo sapiens alanyl-tRNA synthetase (AARS), mRNA.
770437	LOC652864	0.465999	7.58389	3.89586	0.000404136	0.00441028	-0.12123	TIMM23	100287932	Transcriptomic	ILMN_1688818	PREDICTED: Homo sapiens similar to Mitochondrial import inner membrane translocase subunit Tim23 (LOC652864), mRNA.
5340142	RCL1	0.465606	6.4101	3.6666	0.000781224	0.00721236	-0.738376	RCL1	10171	Transcriptomic	ILMN_1813766	Homo sapiens RNA terminal phosphate cyclase-like 1 (RCL1), mRNA.
6110634	ERLIN1	0.464157	6.46063	3.01492	0.00466917	0.027572	-2.39192	ERLIN1	10613	Transcriptomic	ILMN_1730731	Homo sapiens ER lipid raft associated 1 (ERLIN1), mRNA.
6860273	C2ORF43	0.464006	6.89048	3.86868	0.000437272	0.00466799	-0.195179	C2orf43	60526	Transcriptomic	ILMN_1660275	Homo sapiens chromosome 2 open reading frame 43 (C2orf43), mRNA.
1230543	C11ORF71	0.463712	5.73284	4.33807	0.000109679	0.00172757	1.10771	C11orf71	54494	Transcriptomic	ILMN_2049693	Homo sapiens chromosome 11 open reading frame 71 (C11orf71), mRNA.
6590196	LSM1	0.463592	11.3992	4.91614	1.90429e-05	0.000511201	2.76835	LSM1	27257	Transcriptomic	ILMN_2218450	Homo sapiens LSM1 homolog, U6 small nuclear RNA associated (S. cerevisiae) (LSM1), mRNA.
3310288	LOC647000	0.463125	9.48132	3.05859	0.0041614	0.0254825	-2.28662	TUBB	203068	Transcriptomic	ILMN_1703692	PREDICTED: Homo sapiens similar to tubulin, beta 5 (LOC647000), mRNA.
2320129	CSDA	0.461472	13.6478	2.88445	0.00655642	0.0353047	-2.70117	CSDA	8531	Transcriptomic	ILMN_1782788	Homo sapiens cold shock domain protein A (CSDA), mRNA.
4480162	SND1	0.461397	9.84584	3.55822	0.00106169	0.00912831	-1.02445	SND1	27044	Transcriptomic	ILMN_1775111	Homo sapiens staphylococcal nuclease and tudor domain containing 1 (SND1), mRNA.
4200482	BRWD1	0.461193	5.47452	4.32337	0.000114606	0.00177979	1.06617	BRWD1	54014	Transcriptomic	ILMN_1805111	Homo sapiens bromodomain and WD repeat domain containing 1 (BRWD1), transcript variant 3, mRNA.
4060468	CENPL	0.461019	5.66139	3.71505	0.000680406	0.00649046	-0.609267	CENPL	91687	Transcriptomic	ILMN_1742779	Homo sapiens centromere protein L (CENPL), mRNA.
5690475	LAYN	0.460157	4.81917	3.83452	0.000482695	0.00502822	-0.287858	LAYN	143903	Transcriptomic	ILMN_1716397	Homo sapiens layilin (LAYN), mRNA.
5860402	GLDN	0.460011	4.49781	3.89776	0.000401912	0.00440042	-0.116051	GLDN	342035	Transcriptomic	ILMN_1704376	Homo sapiens gliomedin (GLDN), mRNA.
7200431	GABPB2	0.459941	6.80627	4.46727	7.44378e-05	0.00130702	1.47446	GABPB1	2553	Transcriptomic	ILMN_1761147	Homo sapiens GA binding protein transcription factor, beta subunit 2 (GABPB2), transcript variant gamma-2, mRNA.
1010168	PSMG1	0.459516	8.38729	2.79557	0.0082286	0.0418171	-2.907	PSMG1	8624	Transcriptomic	ILMN_1659285	Homo sapiens proteasome (prosome, macropain) assembly chaperone 1 (PSMG1), transcript variant 2, mRNA.
2710068	EIF3I	0.459438	10.5585	3.5252	0.00116489	0.00982328	-1.11079	EIF3I	8668	Transcriptomic	ILMN_1671291	Homo sapiens eukaryotic translation initiation factor 3, subunit I (EIF3I), mRNA.
4050681	NDUFV2	0.459236	10.7292	4.43824	8.12288e-05	0.00139134	1.3918	NDUFV2	4729	Transcriptomic	ILMN_2086417	Homo sapiens NADH dehydrogenase (ubiquinone) flavoprotein 2, 24kDa (NDUFV2), mRNA.
2120037	PIR	0.457943	5.11057	4.05908	0.000250866	0.00309829	0.327037	PIR	8544	Transcriptomic	ILMN_1761247	Homo sapiens pirin (iron-binding nuclear protein) (PIR), transcript variant 2, mRNA.
5090050	NDUFA12	0.4577	10.2488	3.8871	0.000414533	0.0044974	-0.145071	NDUFA12	55967	Transcriptomic	ILMN_1737738	Homo sapiens NADH dehydrogenase (ubiquinone) 1 alpha subcomplex, 12 (NDUFA12), mRNA.
2120707	CETN2	0.456936	10.3332	3.54944	0.00108823	0.00930577	-1.04744	CETN2	1069	Transcriptomic	ILMN_1695645	Homo sapiens centrin, EF-hand protein, 2 (CETN2), mRNA.
6370196	MRPL37	0.456798	10.459	3.97105	0.000324671	0.00376055	0.0844238	MRPL37	51253	Transcriptomic	ILMN_2041327	Homo sapiens mitochondrial ribosomal protein L37 (MRPL37), nuclear gene encoding mitochondrial protein, mRNA.
4570598	KEAP1	0.456708	7.90499	4.07611	0.000238607	0.00298293	0.374214	KEAP1	9817	Transcriptomic	ILMN_2410772	Homo sapiens kelch-like ECH-associated protein 1 (KEAP1), transcript variant 2, mRNA.
6770541	CCDC18	0.456667	5.73159	3.57502	0.00101261	0.00881326	-0.980358	CCDC18	343099	Transcriptomic	ILMN_1804953	Homo sapiens coiled-coil domain containing 18 (CCDC18), mRNA.
4150458	RPA3	0.456296	9.93802	2.99073	0.00497506	0.0288861	-2.44987	RPA3	6119	Transcriptomic	ILMN_1716895	Homo sapiens replication protein A3, 14kDa (RPA3), mRNA.
5310324	PTCD2	0.455065	6.08336	2.88635	0.00652453	0.035206	-2.69674	PTCD2	79810	Transcriptomic	ILMN_2051867	Homo sapiens pentatricopeptide repeat domain 2 (PTCD2), mRNA.
4880300	HARBI1	0.453506	5.52758	4.5019	6.70645e-05	0.00121507	1.57326	HARBI1	283254	Transcriptomic	ILMN_1759828	Homo sapiens harbinger transposase derived 1 (HARBI1), mRNA.
60326	C7ORF42	0.451305	8.62521	4.28288	0.000129325	0.00193319	0.951975	C7orf42	55069	Transcriptomic	ILMN_1729130	Homo sapiens chromosome 7 open reading frame 42 (C7orf42), mRNA.
2600647	TSGA14	0.451026	5.64179	3.69238	0.000725905	0.00682077	-0.669768	TSGA14	95681	Transcriptomic	ILMN_1797209	Homo sapiens testis specific, 14 (TSGA14), mRNA.
4200672	STRAP	0.451	10.0265	3.37131	0.00178722	0.0134081	-1.50814	PT-WD	11171	Transcriptomic	ILMN_1731194	Homo sapiens serine/threonine kinase receptor associated protein (STRAP), mRNA.
780022	LOC100132299	0.450652	8.01526	2.78269	0.00850167	0.0427498	-2.9365	RPA1	6117	Transcriptomic	ILMN_3249261	PREDICTED: Homo sapiens similar to MSTP075 (LOC100132299), mRNA.
4120278	KIF23	0.450621	5.36755	3.03155	0.00446924	0.0267557	-2.35191	KIF23	9493	Transcriptomic	ILMN_1811472	Homo sapiens kinesin family member 23 (KIF23), transcript variant 2, mRNA.
4920082	CCDC4	0.450185	4.68033	4.56847	5.48529e-05	0.00105659	1.76375	BEND4	389206	Transcriptomic?	ILMN_2235086	Homo sapiens coiled-coil domain containing 4 (CCDC4), mRNA.
1500703	DENND2D	0.449952	10.8467	2.88841	0.00648985	0.0350666	-2.6919	DENND2D	79961	Transcriptomic	ILMN_1707088	Homo sapiens DENN/MADD domain containing 2D (DENND2D), mRNA.
5890736	CACYBP	0.449544	7.75151	2.78588	0.00843326	0.0425226	-2.9292	CACYBP	27101	Transcriptomic	ILMN_1726574	Homo sapiens calcyclin binding protein (CACYBP), transcript variant 1, mRNA.
6650020	LOC652128	0.449191	4.63175	3.91424	0.000383119	0.00423115	-0.0710922	BX248300	NA	Transcriptomic?	ILMN_1684494	PREDICTED: Homo sapiens similar to Ig heavy chain V-II region ARH-77 precursor (LOC652128), mRNA.
3930687	GTSF1L	0.448937	4.77929	3.30831	0.0021248	0.015223	-1.66822	GTSF1L	149699	Transcriptomic	ILMN_1812548	Homo sapiens gametocyte specific factor 1-like (GTSF1L), transcript variant 1, mRNA.
5390180	ASXL1	0.44892	8.50874	5.30205	5.81633e-06	0.000234842	3.89742	ASXL1	171023	Transcriptomic	ILMN_1726025	Homo sapiens additional sex combs like 1 (Drosophila) (ASXL1), mRNA.
2470333	TBPL1	0.448653	10.4829	2.95839	0.00541363	0.0307417	-2.52692	TBPL1	9519	Transcriptomic	ILMN_1708147	Homo sapiens TBP-like 1 (TBPL1), mRNA.
2510575	ARMC8	0.448611	6.92168	4.22209	0.00015497	0.0021969	0.781139	ARMC8	25852	Transcriptomic	ILMN_1781151	Homo sapiens armadillo repeat containing 8 (ARMC8), transcript variant 2, mRNA.
2760138	GNGT2	0.447827	7.29106	3.23142	0.00261963	0.0177819	-1.86144	GNGT2	2793	Transcriptomic	ILMN_1671237	Homo sapiens guanine nucleotide binding protein (G protein), gamma transducing activity polypeptide 2 (GNGT2), mRNA.
3710544	EIF1	0.447373	12.4822	3.33213	0.00199054	0.0144736	-1.60786	EIF1	10209	Transcriptomic	ILMN_1803846	Homo sapiens eukaryotic translation initiation factor 1 (EIF1), mRNA.
1770008	FRMD4A	0.447238	4.68009	2.71707	0.010028	0.0484226	-3.08538	FRMD4A	55691	Transcriptomic	ILMN_1678961	Homo sapiens FERM domain containing 4A (FRMD4A), mRNA.
2000458	NUF2	0.446694	4.84415	3.51003	0.00121549	0.0101371	-1.15035	NUF2	83540	Transcriptomic	ILMN_1658695	Homo sapiens NUF2, NDC80 kinetochore complex component, homolog (S. cerevisiae) (NUF2), transcript variant 2, mRNA.
1570537	TOP1	0.44667	6.4161	3.98587	0.000310905	0.0036431	0.125153	TOP1	7150	Transcriptomic	ILMN_2192316	Homo sapiens topoisomerase (DNA) I (TOP1), mRNA.
3420497	KEAP1	0.446216	8.12936	4.64698	4.32459e-05	0.000898426	1.98924	KEAP1	9817	Transcriptomic	ILMN_2410771	Homo sapiens kelch-like ECH-associated protein 1 (KEAP1), transcript variant 2, mRNA.
3890544	NUP37	0.44562	9.30293	3.08811	0.0038481	0.0240058	-2.21492	NUP37	79023	Transcriptomic	ILMN_1771903	Homo sapiens nucleoporin 37kDa (NUP37), mRNA.
2360452	PFKP	0.444894	9.53483	2.92036	0.00597583	0.0330954	-2.61689	PFKP	5214	Transcriptomic	ILMN_1805737	Homo sapiens phosphofructokinase, platelet (PFKP), mRNA.
6980497	H2AFX	0.442298	6.33931	3.06166	0.00412768	0.0253113	-2.27917	H2AFX	3014	Transcriptomic	ILMN_2200331	Homo sapiens H2A histone family, member X (H2AFX), mRNA.
4120025	CHCHD8	0.442096	6.78184	3.35934	0.00184711	0.0137447	-1.53866	CHCHD8	51287	Transcriptomic	ILMN_1732750	Homo sapiens coiled-coil-helix-coiled-coil-helix domain containing 8 (CHCHD8), mRNA.
7570706	MARK3	0.441864	7.18195	4.42877	8.35726e-05	0.00141712	1.36487	MARK3	4140	Transcriptomic	ILMN_1704795	Homo sapiens MAP/microtubule affinity-regulating kinase 3 (MARK3), mRNA.
3940736	NME2	0.441336	5.36263	4.33344	0.000111208	0.0017418	1.09462	NME1	4830	Transcriptomic	ILMN_2234873	Homo sapiens non-metastatic cells 2, protein (NM23B) expressed in (NME2), transcript variant 3, mRNA.
2030189	POLR3D	0.441079	6.14184	4.16949	0.000181131	0.00245522	0.633957	POLR3D	661	Transcriptomic	ILMN_1685109	Homo sapiens polymerase (RNA) III (DNA directed) polypeptide D, 44kDa (POLR3D), mRNA.
2630202	FLJ45248	0.441048	5.16592	4.68884	3.80856e-05	0.000823962	2.10982	CR608006	401472	Transcriptomic	ILMN_1807093	Homo sapiens FLJ45248 protein (FLJ45248), mRNA.
2750639	DFFA	0.440612	7.17509	3.75713	0.000603158	0.005926	-0.49654	DFFA	1676	Transcriptomic	ILMN_1667213	Homo sapiens DNA fragmentation factor, 45kDa, alpha polypeptide (DFFA), transcript variant 2, mRNA.
4810187	STAT1	0.440385	12.3139	3.29833	0.0021836	0.0155228	-1.69344	STAT1	6772	Transcriptomic	ILMN_1777325	Homo sapiens signal transducer and activator of transcription 1, 91kDa (STAT1), transcript variant alpha, mRNA.
4670706	PPP2R1B	0.438711	5.12107	3.8672	0.000439159	0.0046806	-0.199217	PPP2R1B	5519	Transcriptomic	ILMN_1709247	Homo sapiens protein phosphatase 2 (formerly 2A), regulatory subunit A, beta isoform (PPP2R1B), transcript variant 1, mRNA.
6130259	LOC402644	0.437846	6.41354	3.64552	0.000829468	0.00751414	-0.79432	PPIA	5478	Transcriptomic	ILMN_1686811	PREDICTED: Homo sapiens similar to peptidylprolyl isomerase A isoform 1 (LOC402644), mRNA.
7000521	PRPS2	0.437531	7.43425	2.96891	0.00526714	0.0301829	-2.50191	PRPS2	5634	Transcriptomic	ILMN_2399431	Homo sapiens phosphoribosyl pyrophosphate synthetase 2 (PRPS2), transcript variant 1, mRNA.
6760050	CLPX	0.436759	8.26411	3.1624	0.00315558	0.0204768	-2.03279	CLPX	10845	Transcriptomic	ILMN_1709894	Homo sapiens ClpX caseinolytic peptidase X homolog (E. coli) (CLPX), mRNA.
2650564	RARRES3	0.435871	12.3681	3.26515	0.00239036	0.0166265	-1.77697	RARRES3	5920	Transcriptomic	ILMN_1701613	Homo sapiens retinoic acid receptor responder (tazarotene induced) 3 (RARRES3), mRNA.
6980477	CLUAP1	0.435566	6.63566	2.78358	0.00848245	0.0426629	-2.93446	CLUAP1	23059	Transcriptomic	ILMN_2355042	Homo sapiens clusterin associated protein 1 (CLUAP1), transcript variant 1, mRNA.
2370093	COMMD4	0.434941	9.05661	4.75164	3.14641e-05	0.000728051	2.29115	COMMD4	54939	Transcriptomic	ILMN_2096654	Homo sapiens COMM domain containing 4 (COMMD4), mRNA.
2480100	C2ORF88	0.434889	4.55661	3.97868	0.000317514	0.00370867	0.105377	C2orf88	84281	Transcriptomic	ILMN_2279484	Homo sapiens chromosome 2 open reading frame 88 (C2orf88), transcript variant 1, mRNA.
4490161	GAPDH	0.434834	11.5282	4.30654	0.000120512	0.00183744	1.01867	GAPDH	2597	Transcriptomic	ILMN_1343295	Homo sapiens glyceraldehyde-3-phosphate dehydrogenase (GAPDH), mRNA.
2100411	CDK2AP2	0.433991	8.92902	3.88026	0.000422839	0.00455823	-0.163688	CDK2AP2	10263	Transcriptomic	ILMN_1690653	Homo sapiens cyclin-dependent kinase 2 associated protein 2 (CDK2AP2), mRNA.
4210491	TBCE	0.432919	5.66661	3.40527	0.00162717	0.0125372	-1.42121	TBCE	6905	Transcriptomic	ILMN_2359014	Homo sapiens tubulin folding cofactor E (TBCE), transcript variant 2, mRNA.
6020228	GMPPB	0.432909	6.60649	3.53597	0.00113021	0.00958757	-1.08267	GMPPB	29925	Transcriptomic	ILMN_1773645	Homo sapiens GDP-mannose pyrophosphorylase B (GMPPB), transcript variant 2, mRNA.
450403	PSMD2	0.430904	9.34434	4.4868	7.01862e-05	0.00125506	1.53016	PSMD2	5708	Transcriptomic	ILMN_1712432	Homo sapiens proteasome (prosome, macropain) 26S subunit, non-ATPase, 2 (PSMD2), mRNA.
650021	C22ORF9	0.429087	4.87483	3.73853	0.000636204	0.00616786	-0.546449	KIAA0930	23313	Transcriptomic	ILMN_1697957	Homo sapiens chromosome 22 open reading frame 9 (C22orf9), transcript variant 2, mRNA.
5720605	TSC1	0.428635	5.10919	2.92564	0.00589453	0.0327734	-2.60442	TSC1	7248	Transcriptomic	ILMN_1758378	Homo sapiens tuberous sclerosis 1 (TSC1), transcript variant 1, mRNA.
5720445	SLC35F2	0.428066	6.77292	3.4795	0.00132379	0.0108265	-1.22969	SLC35F2	54733	Transcriptomic	ILMN_1790577	Homo sapiens solute carrier family 35, member F2 (SLC35F2), mRNA.
3120114	HIST1H2AM	0.427534	4.8391	3.4194	0.00156469	0.0121863	-1.3849	HIST1H2AM	8336	Transcriptomic	ILMN_1756022	Homo sapiens histone cluster 1, H2am (HIST1H2AM), mRNA.
1780736	RHBDD1	0.424772	7.19456	4.5104	6.53669e-05	0.0011912	1.59755	RHBDD1	84236	Transcriptomic	ILMN_2209766	Homo sapiens rhomboid domain containing 1 (RHBDD1), mRNA.
5340291	KARS	0.424658	9.22227	4.91179	1.92976e-05	0.000514516	2.75571	KARS	3735	Transcriptomic	ILMN_1777584	Homo sapiens lysyl-tRNA synthetase (KARS), mRNA.
5890368	LOC653377	0.424499	7.42749	2.89035	0.00645756	0.0349404	-2.68737	FAM36A	116228	Transcriptomic	ILMN_1772207	PREDICTED: Homo sapiens similar to family with sequence similarity 36, member A (LOC653377), mRNA.
3830326	GABPB1	0.424328	4.9342	3.78963	0.000549387	0.00554156	-0.409122	GABPB1	2553	Transcriptomic	ILMN_3272074	Homo sapiens GA binding protein transcription factor, beta subunit 1 (GABPB1), transcript variant gamma-3, mRNA.
780735	PJA1	0.423417	5.36311	3.42816	0.00152716	0.0119719	-1.36238	PJA1	64219	Transcriptomic	ILMN_1734810	Homo sapiens praja ring finger 1 (PJA1), transcript variant 1, mRNA.
2900451	MR1	0.422645	8.62732	5.06715	1.19853e-05	0.000381427	3.20884	MR1	3140	Transcriptomic	ILMN_2167416	Homo sapiens major histocompatibility complex, class I-related (MR1), mRNA.
3440168	CHCHD9	0.422633	10.7462	4.61279	4.7968e-05	0.000967245	1.89093	CHCHD2	51142	Transcriptomic	ILMN_1677237	PREDICTED: Homo sapiens coiled-coil-helix-coiled-coil-helix domain containing 9 (CHCHD9), mRNA.
5340278	LOC643977	0.422613	8.41704	3.14384	0.00331659	0.0213262	-2.07852	AK056817	643977	Transcriptomic	ILMN_1745599	PREDICTED: Homo sapiens hypothetical protein LOC643977, transcript variant 1 (LOC643977), mRNA.
6250451	CENPI	0.421934	4.6648	4.96177	1.65595e-05	0.000462634	2.90124	CENPI	2491	Transcriptomic	ILMN_1658010	Homo sapiens centromere protein I (CENPI), mRNA.
3360372	CCRL2	0.421667	5.51172	2.88	0.00663203	0.0355896	-2.71158	CCRL2	9034	Transcriptomic	ILMN_3190833	Homo sapiens chemokine (C-C motif) receptor-like 2 (CCRL2), transcript variant 2, mRNA.
620711	STIP1	0.421492	9.56621	2.76912	0.00879835	0.0437903	-2.96747	STIP1	10963	Transcriptomic	ILMN_1789510	Homo sapiens stress-induced-phosphoprotein 1 (Hsp70/Hsp90-organizing protein) (STIP1), mRNA.
520689	ADAM12	0.420986	4.76054	3.632	0.000861901	0.00774224	-0.830114	ADAM12	8038	Transcriptomic	ILMN_1726266	Homo sapiens ADAM metallopeptidase domain 12 (meltrin alpha) (ADAM12), transcript variant 2, mRNA.
2060612	MRPL27	0.420941	8.72395	3.26495	0.00239169	0.0166305	-1.77749	MRPL27	51264	Transcriptomic	ILMN_1811327	Homo sapiens mitochondrial ribosomal protein L27 (MRPL27), nuclear gene encoding mitochondrial protein, transcript variant 2, mRNA.
630735	COX17	0.420224	9.49101	3.77766	0.000568625	0.0056705	-0.441352	COX17	10063	Transcriptomic	ILMN_2187718	Homo sapiens COX17 cytochrome c oxidase assembly homolog (S. cerevisiae) (COX17), nuclear gene encoding mitochondrial protein, mRNA.
3180470	SDHA	0.420093	9.3443	3.96286	0.000332529	0.00382504	0.0619458	SDHA	6389	Transcriptomic	ILMN_2051232	Homo sapiens succinate dehydrogenase complex, subunit A, flavoprotein (Fp) (SDHA), nuclear gene encoding mitochondrial protein, mRNA.
3800678	NUP88	0.419886	9.54311	3.65873	0.000798904	0.0073249	-0.759273	NUP88	4927	Transcriptomic	ILMN_1734826	Homo sapiens nucleoporin 88kDa (NUP88), mRNA.
3890372	DSCC1	0.418816	6.04965	2.93747	0.00571645	0.0319327	-2.5765	DSCC1	79075	Transcriptomic	ILMN_1776577	Homo sapiens defective in sister chromatid cohesion 1 homolog (S. cerevisiae) (DSCC1), mRNA.
4260019	NGRN	0.418422	10.9566	3.46871	0.00136425	0.0110714	-1.25766	NGRN	51335	Transcriptomic	ILMN_1691506	Homo sapiens neugrin, neurite outgrowth associated (NGRN), transcript variant 1, mRNA.
5390672	DIAPH3	0.418239	5.09702	3.50969	0.00121667	0.0101431	-1.15125	DIAPH3	81624	Transcriptomic	ILMN_2373689	Homo sapiens diaphanous homolog 3 (Drosophila) (DIAPH3), transcript variant 1, mRNA.
4200601	TMEM48	0.41805	6.60413	3.19518	0.0028892	0.0191633	-1.95166	TMEM48	55706	Transcriptomic	ILMN_1749930	Homo sapiens transmembrane protein 48 (TMEM48), mRNA.
5550671	CDKN2A	0.417987	4.86003	3.38112	0.00173948	0.013146	-1.48306	CDKN2A	1029	Transcriptomic	ILMN_1744295	Homo sapiens cyclin-dependent kinase inhibitor 2A (melanoma, p16, inhibits CDK4) (CDKN2A), transcript variant 4, mRNA.
4880386	SLC25A46	0.41713	8.74557	2.97884	0.00513232	0.0296113	-2.47826	SLC25A46	91137	Transcriptomic	ILMN_1720311	Homo sapiens solute carrier family 25, member 46 (SLC25A46), mRNA.
3890347	RAD51L3	0.417028	6.63896	5.48825	3.27366e-06	0.000159747	4.44528	RAD51L3	5892	Transcriptomic	ILMN_2370907	Homo sapiens RAD51-like 3 (S. cerevisiae) (RAD51L3), transcript variant 1, mRNA.
2470097	CCNDBP1	0.416688	12.7774	2.98506	0.0050495	0.0292312	-2.46342	CCNDBP1	23582	Transcriptomic	ILMN_1702247	Homo sapiens cyclin D-type binding-protein 1 (CCNDBP1), transcript variant 2, mRNA.
4570091	NDUFAF3	0.416266	12.4771	4.71199	3.5498e-05	0.00078658	2.17661	NDUFAF3	25915	Transcriptomic	ILMN_2354515	Homo sapiens NADH dehydrogenase (ubiquinone) 1 alpha subcomplex, assembly factor 3 (NDUFAF3), nuclear gene encoding mitochondrial protein, transcript variant 1, mRNA.
1050750	CLPTM1L	0.416117	9.80746	4.68818	3.81622e-05	0.000824807	2.10791	CLPTM1L	81037	Transcriptomic	ILMN_1752802	Homo sapiens CLPTM1-like (CLPTM1L), mRNA.
6860400	NAP1L5	0.415867	5.11905	3.21439	0.00274316	0.0184189	-1.9039	NAP1L5	266812	Transcriptomic	ILMN_1773307	Homo sapiens nucleosome assembly protein 1-like 5 (NAP1L5), mRNA.
1110575	NDUFC1	0.415337	9.74174	4.84731	2.35024e-05	0.000596636	2.56832	NDUFC1	4717	Transcriptomic	ILMN_1733603	Homo sapiens NADH dehydrogenase (ubiquinone) 1, subcomplex unknown, 1, 6kDa (NDUFC1), mRNA.
5080561	BARD1	0.41368	8.34648	3.07862	0.00394633	0.024445	-2.23802	BARD1	580	Transcriptomic	ILMN_2074258	Homo sapiens BRCA1 associated RING domain 1 (BARD1), mRNA.
3850053	ANP32B	0.413136	12.9075	3.65764	0.000801397	0.00734469	-0.762181	ANP32B	10541	Transcriptomic	ILMN_1684293	Homo sapiens acidic (leucine-rich) nuclear phosphoprotein 32 family, member B (ANP32B), mRNA.
150577	EIF4G1	0.411371	7.68063	3.74889	0.00061758	0.00602999	-0.518652	EIF4G1	1981	Transcriptomic	ILMN_2370772	Homo sapiens eukaryotic translation initiation factor 4 gamma, 1 (EIF4G1), transcript variant 3, mRNA.
70181	NAP1L4	0.411169	11.4087	5.07292	1.1775e-05	0.000375825	3.22569	NAP1L4	4676	Transcriptomic	ILMN_1804327	Homo sapiens nucleosome assembly protein 1-like 4 (NAP1L4), mRNA.
7570500	COQ5	0.411127	9.64189	3.60641	0.000926703	0.00820544	-0.897731	COQ5	84274	Transcriptomic	ILMN_1770936	Homo sapiens coenzyme Q5 homolog, methyltransferase (S. cerevisiae) (COQ5), mRNA.
6290593	S100PBP	0.410979	6.01686	3.35574	0.00186549	0.0138505	-1.54783	S100PBP	64766	Transcriptomic	ILMN_1700685	Homo sapiens S100P binding protein (S100PBP), transcript variant 1, mRNA.
1090470	LOC92755	0.410586	4.94133	3.98114	0.000315239	0.00368797	0.112139	TUBB	203068	Transcriptomic	ILMN_3224758	PREDICTED: Homo sapiens misc_RNA (LOC92755), miscRNA.
3310301	LOC646531	0.409815	13.0819	3.33159	0.00199354	0.0144906	-1.60926	YBX1	4904	Transcriptomic	ILMN_1669424	PREDICTED: Homo sapiens similar to nuclease sensitive element binding protein 1 (LOC646531), mRNA.
1570458	UBE2D3	0.409786	12.3806	3.78292	0.000560095	0.0056058	-0.427199	UBE2D3	7323	Transcriptomic	ILMN_2320853	Homo sapiens ubiquitin-conjugating enzyme E2D 3 (UBC4/5 homolog, yeast) (UBE2D3), transcript variant 6, mRNA.
2940040	BCCIP	0.408513	7.23203	2.94315	0.00563267	0.0316014	-2.56306	BCCIP	56647	Transcriptomic	ILMN_1786433	Homo sapiens BRCA2 and CDKN1A interacting protein (BCCIP), transcript variant A, mRNA.
6650348	LAPTM4B	0.408095	6.71814	2.9574	0.00542756	0.0308048	-2.52926	LAPTM4B	55353	Transcriptomic	ILMN_1680196	Homo sapiens lysosomal protein transmembrane 4 beta (LAPTM4B), mRNA.
6450669	ANLN	0.408036	4.82621	3.41762	0.00157245	0.012231	-1.38949	ANLN	54443	Transcriptomic	ILMN_1739645	Homo sapiens anillin, actin binding protein (ANLN), mRNA.
7000368	UBE2L6	0.407984	6.95212	3.54777	0.00109337	0.00933848	-1.05182	UBE2L6	9246	Transcriptomic	ILMN_1703108	Homo sapiens ubiquitin-conjugating enzyme E2L 6 (UBE2L6), transcript variant 1, mRNA.
1430259	ARF1	0.406945	8.79981	3.40514	0.00162774	0.0125372	-1.42153	ARF1	375	Transcriptomic	ILMN_2330948	Homo sapiens ADP-ribosylation factor 1 (ARF1), transcript variant 2, mRNA.
7560576	DRG1	0.406074	8.95953	4.54202	5.94174e-05	0.00112285	1.68798	DRG1	4733	Transcriptomic	ILMN_1658259	Homo sapiens developmentally regulated GTP binding protein 1 (DRG1), mRNA.
1770026	TLN2	0.404954	4.54418	3.43697	0.00149022	0.0117585	-1.33966	TLN2	83660	Transcriptomic	ILMN_1700042	Homo sapiens talin 2 (TLN2), mRNA.
2340524	ALG14	0.40344	5.23889	3.17466	0.00305339	0.019973	-2.00252	ALG14	199857	Transcriptomic	ILMN_2191822	Homo sapiens asparagine-linked glycosylation 14 homolog (S. cerevisiae) (ALG14), mRNA.
5900240	MRPL18	0.402935	9.66095	2.94697	0.005577	0.0314417	-2.55401	MRPL18	29074	Transcriptomic	ILMN_2230672	Homo sapiens mitochondrial ribosomal protein L18 (MRPL18), nuclear gene encoding mitochondrial protein, mRNA.
4230068	RNASEH2A	0.402762	7.28872	3.55487	0.00107174	0.00919306	-1.03322	RNASEH2A	10535	Transcriptomic	ILMN_1810901	Homo sapiens ribonuclease H2, subunit A (RNASEH2A), mRNA.
5340414	LGTN	0.40256	9.15368	4.52458	6.26303e-05	0.00115981	1.63807	EIF2D	1939	Transcriptomic	ILMN_1712487	Homo sapiens ligatin (LGTN), mRNA.
6960315	PSMC3	0.402407	10.0007	3.89061	0.000410336	0.00446288	-0.13552	PSMC3	5702	Transcriptomic	ILMN_1809010	Homo sapiens proteasome (prosome, macropain) 26S subunit, ATPase, 3 (PSMC3), mRNA.
5260403	ST3GAL5	0.402369	9.52693	3.65666	0.000803635	0.00736213	-0.764785	ST3GAL5	8869	Transcriptomic	ILMN_1713496	Homo sapiens ST3 beta-galactoside alpha-2,3-sialyltransferase 5 (ST3GAL5), transcript variant 2, mRNA.
3800553	DCP1B	0.40206	5.54178	4.58279	5.25282e-05	0.00102622	1.80481	DCP1B	196513	Transcriptomic	ILMN_1743992	Homo sapiens DCP1 decapping enzyme homolog B (S. cerevisiae) (DCP1B), mRNA.
4610471	HIST2H4B	0.401928	5.15736	3.18921	0.00293608	0.0193795	-1.96647	HIST2H4B	554313	Transcriptomic	ILMN_3238233	Homo sapiens histone cluster 2, H4b (HIST2H4B), mRNA.
5360026	FAM59B	0.401665	4.84694	4.0429	0.000263072	0.00321469	0.282313	FAM59B	150946	Transcriptomic	ILMN_1707689	PREDICTED: Homo sapiens family with sequence similarity 59, member B (FAM59B), mRNA.
430170	TMCO4	0.40143	6.30371	3.31561	0.00208276	0.0149756	-1.64974	TMCO4	255104	Transcriptomic	ILMN_1781276	Homo sapiens transmembrane and coiled-coil domains 4 (TMCO4), mRNA.
1780446	PCK2	0.40102	8.7023	3.26813	0.00237109	0.0165396	-1.7695	PCK2	5106	Transcriptomic	ILMN_1671791	Homo sapiens phosphoenolpyruvate carboxykinase 2 (mitochondrial) (PCK2), nuclear gene encoding mitochondrial protein, transcript variant 1, mRNA.
110112	SYT5	0.400714	4.79548	3.78761	0.000552585	0.00556011	-0.414557	SYT5	6861	Transcriptomic	ILMN_1755571	Homo sapiens synaptotagmin V (SYT5), mRNA.
290114	EBNA1BP2	0.399708	9.9513	3.16732	0.00311418	0.020262	-2.02065	EBNA1BP2	10969	Transcriptomic	ILMN_1768127	Homo sapiens EBNA1 binding protein 2 (EBNA1BP2), mRNA.
4210431	SRP19	0.399563	9.53288	3.11476	0.00358464	0.0227172	-2.14988	SRP19	6728	Transcriptomic	ILMN_2192032	Homo sapiens signal recognition particle 19kDa (SRP19), mRNA.
4780411	LRP8	0.399537	6.58239	3.11696	0.0035636	0.02261	-2.14448	LRP8	7804	Transcriptomic	ILMN_1677765	Homo sapiens low density lipoprotein receptor-related protein 8, apolipoprotein e receptor (LRP8), transcript variant 3, mRNA.
70441	NDUFS7	0.398524	11.1995	4.61047	4.83074e-05	0.000969734	1.88424	NDUFS7	374291	Transcriptomic	ILMN_1669966	Homo sapiens NADH dehydrogenase (ubiquinone) Fe-S protein 7, 20kDa (NADH-coenzyme Q reductase) (NDUFS7), mRNA.
4480707	LOC653505	0.39778	9.26414	3.44058	0.00147535	0.0117	-1.33035	PPIAL4A	164022	Transcriptomic	ILMN_1776260	PREDICTED: Homo sapiens similar to cyclophilin-LC (COAS2) (LOC653505), mRNA.
4230520	DNCL1	0.397699	12.5762	3.02389	0.00456039	0.0271456	-2.37037	DYNLL1	8655	Transcriptomic	ILMN_1795227	Homo sapiens dynein, cytoplasmic, light polypeptide 1 (DNCL1), mRNA.
1110296	PXMP4	0.397182	5.64392	4.29525	0.000124641	0.00188007	0.986831	PXMP4	11264	Transcriptomic	ILMN_1664025	Homo sapiens peroxisomal membrane protein 4, 24kDa (PXMP4), transcript variant 1, mRNA.
2470465	TRAF2	0.395676	6.33992	2.9549	0.00546306	0.0309663	-2.5352	TRAF2	7186	Transcriptomic	ILMN_1691487	Homo sapiens TNF receptor-associated factor 2 (TRAF2), mRNA.
7570050	HMGB3	0.394556	5.31339	3.36102	0.00183862	0.0136955	-1.5344	HMGB3	3149	Transcriptomic	ILMN_1733519	Homo sapiens high-mobility group box 3 (HMGB3), mRNA.
510327	ELK4	0.394491	5.30651	3.12324	0.0035044	0.0222988	-2.1291	ELK4	2005	Transcriptomic	ILMN_2273103	Homo sapiens ELK4, ETS-domain protein (SRF accessory protein 1) (ELK4), transcript variant a, mRNA.
5720091	RAB6A	0.394065	8.32368	3.42616	0.00153566	0.0120134	-1.36753	RAB6A	5870	Transcriptomic	ILMN_1800871	Homo sapiens RAB6A, member RAS oncogene family (RAB6A), transcript variant 1, mRNA.
7380382	ZNF364	0.393132	10.3145	4.49676	6.81114e-05	0.00122897	1.55859	RNF115	27246	Transcriptomic	ILMN_1811997	Homo sapiens zinc finger protein 364 (ZNF364), mRNA.
6580484	MOV10	0.392349	8.43902	2.93549	0.00574594	0.0320648	-2.58118	MOV10	4343	Transcriptomic	ILMN_1725700	Homo sapiens Mov10, Moloney leukemia virus 10, homolog (mouse) (MOV10), mRNA.
6560167	DIAPH3	0.392296	4.71937	3.85546	0.000454337	0.00480248	-0.231087	DIAPH3	81624	Transcriptomic	ILMN_2275533	Homo sapiens diaphanous homolog 3 (Drosophila) (DIAPH3), transcript variant 1, mRNA.
5960093	TBCA	0.392266	10.95	3.66185	0.000791867	0.00728167	-0.751012	TBCA	6902	Transcriptomic	ILMN_1726239	Homo sapiens tubulin folding cofactor A (TBCA), mRNA.
6660270	MRPL17	0.392005	9.23634	3.22152	0.00269077	0.0181358	-1.88613	MRPL17	63875	Transcriptomic	ILMN_1797933	Homo sapiens mitochondrial ribosomal protein L17 (MRPL17), nuclear gene encoding mitochondrial protein, mRNA.
2120204	AGPAT3	0.387994	4.67214	4.34415	0.000107703	0.00170393	1.12489	AGPAT3	56894	Transcriptomic	ILMN_2288175	Homo sapiens 1-acylglycerol-3-phosphate O-acyltransferase 3 (AGPAT3), transcript variant 1, mRNA.
10746	TXNDC11	0.3877	7.77047	4.16585	0.00018309	0.00247261	0.623813	TXNDC11	51061	Transcriptomic	ILMN_1771862	Homo sapiens thioredoxin domain containing 11 (TXNDC11), mRNA.
870497	CCNE1	0.386921	4.74832	3.24571	0.00252003	0.0172768	-1.82571	CCNE1	898	Transcriptomic	ILMN_2384785	Homo sapiens cyclin E1 (CCNE1), transcript variant 2, mRNA.
990072	SRGAP2	0.386813	6.49176	2.93865	0.00569897	0.0318675	-2.57371	SRGAP2	23380	Transcriptomic	ILMN_1759549	Homo sapiens SLIT-ROBO Rho GTPase activating protein 2 (SRGAP2), transcript variant 1, mRNA.
3420162	CLSTN3	0.385077	4.76466	3.81659	0.000508324	0.00522732	-0.336347	CLSTN3	9746	Transcriptomic	ILMN_1734021	Homo sapiens calsyntenin 3 (CLSTN3), mRNA.
4880474	LOC100128907	0.383775	4.70073	3.3078	0.0021278	0.0152346	-1.66952	SLC6A19	340024	Transcriptomic	ILMN_3259884	PREDICTED: Homo sapiens hypothetical protein LOC100128907 (LOC100128907), mRNA.
2850082	CHAC2	0.383133	4.64175	2.97674	0.00516051	0.0297427	-2.48326	CHAC2	494143	Transcriptomic	ILMN_2148150	Homo sapiens ChaC, cation transport regulator homolog 2 (E. coli) (CHAC2), mRNA.
5670402	LOC441714	0.382994	5.04857	3.42805	0.00152763	0.0119719	-1.36266	ABCB10	23456	Transcriptomic	ILMN_3215268	PREDICTED: Homo sapiens misc_RNA (LOC441714), miscRNA.
4590612	LMBR1	0.382624	7.99366	3.69774	0.000714886	0.00674397	-0.655475	LMBR1	64327	Transcriptomic	ILMN_1764522	Homo sapiens limb region 1 homolog (mouse) (LMBR1), mRNA.
2710475	PWP1	0.382572	9.57972	3.82606	0.000494625	0.00511851	-0.310744	PWP1	11137	Transcriptomic	ILMN_1743049	Homo sapiens PWP1 homolog (S. cerevisiae) (PWP1), mRNA.
4120377	C2ORF47	0.38249	8.82362	3.54798	0.0010927	0.00933639	-1.05125	C2orf47	79568	Transcriptomic	ILMN_1795007	Homo sapiens chromosome 2 open reading frame 47 (C2orf47), mRNA.
2230619	HIST1H4E	0.38238	5.18468	2.8118	0.00789625	0.0405505	-2.86972	HIST1H4E	8367	Transcriptomic	ILMN_1681542	Homo sapiens histone cluster 1, H4e (HIST1H4E), mRNA.
7000470	KHSRP	0.381102	9.11439	4.12615	0.000205887	0.00268791	0.513172	KHSRP	8570	Transcriptomic	ILMN_1673936	Homo sapiens KH-type splicing regulatory protein (KHSRP), mRNA.
3290209	UBR7	0.380558	6.64264	3.37719	0.00175844	0.0132375	-1.49311	UBR7	55148	Transcriptomic	ILMN_1758293	Homo sapiens ubiquitin protein ligase E3 component n-recognin 7 (putative) (UBR7), transcript variant 3, mRNA.
770326	LDHA	0.380249	11.8375	2.76329	0.00892879	0.044259	-2.98075	LDHA	3939	Transcriptomic	ILMN_3249748	Homo sapiens lactate dehydrogenase A (LDHA), transcript variant 2, mRNA.
4040441	HSD17B6	0.380248	4.88173	4.20758	0.000161791	0.00226291	0.740489	HSD17B6	8630	Transcriptomic	ILMN_1779855	Homo sapiens hydroxysteroid (17-beta) dehydrogenase 6 homolog (mouse) (HSD17B6), mRNA.
6590592	SDC1	0.379688	6.10856	3.5768	0.00100754	0.00877609	-0.975682	SDC1	6382	Transcriptomic	ILMN_1815308	Homo sapiens syndecan 1 (SDC1), transcript variant 1, mRNA.
6580474	TUBB	0.379224	10.854	2.9774	0.00515168	0.0296996	-2.4817	TUBB	203068	Transcriptomic	ILMN_2101885	Homo sapiens tubulin, beta (TUBB), mRNA.
6200255	PECR	0.378361	7.93592	4.74742	3.18714e-05	0.00073161	2.27893	PECR	55825	Transcriptomic	ILMN_1814120	Homo sapiens peroxisomal trans-2-enoyl-CoA reductase (PECR), mRNA.
6400270	HPRT1	0.378356	9.92982	2.8048	0.00803805	0.0410769	-2.88582	HPRT1	3251	Transcriptomic	ILMN_2056975	Homo sapiens hypoxanthine phosphoribosyltransferase 1 (Lesch-Nyhan syndrome) (HPRT1), mRNA.
4890240	WDR4	0.378215	5.73071	3.41126	0.0016004	0.01237	-1.40583	WDR4	10785	Transcriptomic	ILMN_1743579	Homo sapiens WD repeat domain 4 (WDR4), transcript variant 2, mRNA.
4900356	WBSCR16	0.377465	6.18879	3.22752	0.00264744	0.0179208	-1.87117	WBSCR16	81554	Transcriptomic	ILMN_1679978	Homo sapiens Williams-Beuren syndrome chromosome region 16 (WBSCR16), mRNA.
1050470	NDC80	0.37636	5.08334	2.82906	0.00755666	0.0392821	-2.82993	NDC80	10403	Transcriptomic	ILMN_1664511	Homo sapiens NDC80 homolog, kinetochore complex component (S. cerevisiae) (NDC80), mRNA.
2900427	P2RX5	0.375007	4.65132	3.26398	0.002398	0.0166546	-1.77992	P2RX5	5026	Transcriptomic	ILMN_1677793	Homo sapiens purinergic receptor P2X, ligand-gated ion channel, 5 (P2RX5), transcript variant 2, mRNA.
3440639	KLC3	0.374212	4.87395	3.54519	0.00110132	0.00939906	-1.05856	KLC3	147700	Transcriptomic	ILMN_1805027	Homo sapiens kinesin light chain 3 (KLC3), mRNA.
1260364	ARL4A	0.374136	4.5266	3.20251	0.00283266	0.0188606	-1.93346	ARL4A	10124	Transcriptomic	ILMN_2369953	Homo sapiens ADP-ribosylation factor-like 4A (ARL4A), transcript variant 3, mRNA.
3440424	LOC653820	0.374009	5.47167	3.20004	0.00285158	0.0189464	-1.93959	FAM72A	729533	Transcriptomic	ILMN_1701882	PREDICTED: Homo sapiens similar to family with sequence similarity 72, member A, transcript variant 1 (LOC653820), mRNA.
6560148	TCEB3	0.373368	7.0127	3.20625	0.00280419	0.0187108	-1.92416	TCEB3	6924	Transcriptomic	ILMN_1808110	Homo sapiens transcription elongation factor B (SIII), polypeptide 3 (110kDa, elongin A) (TCEB3), mRNA.
2970762	HCCS	0.372046	7.74604	3.57554	0.00101112	0.00880377	-0.978986	HCCS	3052	Transcriptomic	ILMN_1707236	Homo sapiens holocytochrome c synthase (cytochrome c heme-lyase) (HCCS), mRNA.
2630022	RNPS1	0.370899	10.4712	3.31307	0.00209733	0.0150556	-1.65618	RNPS1	10921	Transcriptomic	ILMN_1691843	Homo sapiens RNA binding protein S1, serine-rich domain (RNPS1), transcript variant 2, mRNA.
840369	LBH	0.370273	6.10621	2.95388	0.00547756	0.0310165	-2.53762	LBH	81606	Transcriptomic	ILMN_2244009	Homo sapiens limb bud and heart development homolog (mouse) (LBH), mRNA.
4060646	TCERG1	0.369713	6.41071	3.87844	0.000425082	0.00456895	-0.168652	TCERG1	10915	Transcriptomic	ILMN_2398039	Homo sapiens transcription elongation regulator 1 (TCERG1), transcript variant 1, mRNA.
510725	NDUFA10	0.369395	7.22569	3.3934	0.0016815	0.0128253	-1.45165	NDUFA10	4705	Transcriptomic	ILMN_2225698	Homo sapiens NADH dehydrogenase (ubiquinone) 1 alpha subcomplex, 10, 42kDa (NDUFA10), nuclear gene encoding mitochondrial protein, mRNA.
7200670	MRPS30	0.368725	9.2195	2.99701	0.00489397	0.0285285	-2.43487	MRPS30	10884	Transcriptomic	ILMN_1726743	Homo sapiens mitochondrial ribosomal protein S30 (MRPS30), nuclear gene encoding mitochondrial protein, mRNA.
3610370	PTPN2	0.366753	4.98003	2.90116	0.00627994	0.0342356	-2.66202	PTPN2	5771	Transcriptomic	ILMN_2296036	Homo sapiens protein tyrosine phosphatase, non-receptor type 2 (PTPN2), transcript variant 1, mRNA.
6860452	PDCD2	0.365613	9.45571	3.75902	0.000599895	0.00590193	-0.491465	PDCD2	5134	Transcriptomic	ILMN_1797684	Homo sapiens programmed cell death 2 (PDCD2), transcript variant 1, mRNA.
3890382	ST3GAL5	0.36553	7.1451	2.84582	0.00723984	0.0380537	-2.79112	ST3GAL5	8869	Transcriptomic	ILMN_2388701	Homo sapiens ST3 beta-galactoside alpha-2,3-sialyltransferase 5 (ST3GAL5), transcript variant 2, mRNA.
7400402	HIST1H4D	0.364908	4.87935	2.72168	0.00991304	0.0480001	-3.075	HIST1H4D	8360	Transcriptomic	ILMN_1676580	Homo sapiens histone cluster 1, H4d (HIST1H4D), mRNA.
2360682	PSMB6	0.36402	11.9192	3.5346	0.00113456	0.00961478	-1.08625	PSMB6	5694	Transcriptomic	ILMN_1666409	Homo sapiens proteasome (prosome, macropain) subunit, beta type, 6 (PSMB6), mRNA.
1070332	SEC22C	0.363959	6.76972	4.97144	1.60761e-05	0.000456091	2.92942	SEC22C	9117	Transcriptomic	ILMN_1752435	Homo sapiens SEC22 vesicle trafficking protein homolog C (S. cerevisiae) (SEC22C), transcript variant 1, mRNA.
7550458	RPL12	0.363446	12.0162	2.93495	0.0057539	0.0320929	-2.58245	RPL12	6136	Transcriptomic	ILMN_1653469	Homo sapiens ribosomal protein L12 (RPL12), mRNA.
1770520	CYC1	0.363102	10.6294	3.32665	0.00202072	0.0146446	-1.62178	CYC1	1537	Transcriptomic	ILMN_1815115	Homo sapiens cytochrome c-1 (CYC1), mRNA.
3800520	PSPH	0.36249	4.90177	4.12576	0.00020613	0.00268899	0.512059	PSPH	5723	Transcriptomic	ILMN_1776105	Homo sapiens phosphoserine phosphatase (PSPH), mRNA.
5890349	STAU1	0.361671	11.0935	3.34921	0.00189932	0.0140034	-1.56446	STAU1	6780	Transcriptomic	ILMN_2327276	Homo sapiens staufen, RNA binding protein, homolog 1 (Drosophila) (STAU1), transcript variant T1, mRNA.
3800050	ADCY3	0.361191	9.05884	3.86546	0.000441367	0.00469797	-0.203921	ADCY3	109	Transcriptomic	ILMN_1676893	Homo sapiens adenylate cyclase 3 (ADCY3), mRNA.
6520523	IL27	0.361059	4.75568	2.73836	0.009507	0.0465161	-3.03733	IL27	246778	Transcriptomic	ILMN_1753758	Homo sapiens interleukin 27 (IL27), mRNA.
6290112	SRPR	0.360297	8.44614	2.92	0.00598135	0.033101	-2.61773	SRPR	6734	Transcriptomic	ILMN_1785660	Homo sapiens signal recognition particle receptor (docking protein) (SRPR), mRNA.
4010768	CTLA4	0.358088	4.94456	3.25739	0.00244137	0.0168851	-1.79645	CTLA4	1493	Transcriptomic	ILMN_2348905	Homo sapiens cytotoxic T-lymphocyte-associated protein 4 (CTLA4), transcript variant 1, mRNA.
3190092	LDHA	0.357725	11.9132	2.94453	0.0056125	0.0315365	-2.55979	LDHA	3939	Transcriptomic	ILMN_1807106	Homo sapiens lactate dehydrogenase A (LDHA), mRNA.
7610187	ATF4	0.355848	6.82573	3.2282	0.00264258	0.017899	-1.86948	ATF4	468	Transcriptomic	ILMN_2358457	Homo sapiens activating transcription factor 4 (tax-responsive enhancer element B67) (ATF4), transcript variant 2, mRNA.
5860544	PUS10	0.355206	4.99662	3.11	0.00363038	0.0229541	-2.16151	PUS10	150962	Transcriptomic	ILMN_1810591	Homo sapiens pseudouridylate synthase 10 (PUS10), mRNA.
3450156	CSNK2B	0.354768	11.4438	4.04848	0.000258795	0.00317125	0.297742	CSNK2B	1460	Transcriptomic	ILMN_1800461	Homo sapiens casein kinase 2, beta polypeptide (CSNK2B), mRNA.
5910195	RBM18	0.354138	8.38563	3.31735	0.00207286	0.014926	-1.64534	RBM18	92400	Transcriptomic	ILMN_1802355	Homo sapiens RNA binding motif protein 18 (RBM18), mRNA.
1440612	BZW2	0.353795	9.51688	3.09128	0.00381584	0.0238452	-2.2072	BZW2	28969	Transcriptomic	ILMN_1676548	Homo sapiens basic leucine zipper and W2 domains 2 (BZW2), mRNA.
2350368	RPF2	0.352987	8.45449	3.06379	0.00410443	0.025218	-2.274	RPF2	84154	Transcriptomic	ILMN_1664167	Homo sapiens ribosome production factor 2 homolog (S. cerevisiae) (RPF2), mRNA.
4040376	LARP1	0.352673	7.97549	4.05929	0.000250705	0.00309805	0.32764	LARP1	23367	Transcriptomic	ILMN_1681590	Homo sapiens La ribonucleoprotein domain family, member 1 (LARP1), transcript variant 2, mRNA.
4010735	MRPL9	0.351956	7.95215	3.18117	0.00300034	0.019701	-1.98639	MRPL9	65005	Transcriptomic	ILMN_1773716	Homo sapiens mitochondrial ribosomal protein L9 (MRPL9), nuclear gene encoding mitochondrial protein, mRNA.
6280482	NIP7	0.350866	8.95286	2.88501	0.0065471	0.0352718	-2.69987	NIP7	51388	Transcriptomic	ILMN_1704305	Homo sapiens nuclear import 7 homolog (S. cerevisiae) (NIP7), mRNA.
1010315	LINS1	0.350471	8.65155	3.34081	0.00194366	0.014221	-1.58582	LINS	55180	Transcriptomic	ILMN_2338197	Homo sapiens lines homolog 1 (Drosophila) (LINS1), transcript variant 4, mRNA.
5670523	CIAPIN1	0.350317	7.72489	3.3537	0.00187602	0.013908	-1.55304	CIAPIN1	57019	Transcriptomic	ILMN_1735199	Homo sapiens cytokine induced apoptosis inhibitor 1 (CIAPIN1), mRNA.
3310139	ARF1	0.349792	11.6606	3.72186	0.000667299	0.00638924	-0.59108	ARF1	375	Transcriptomic	ILMN_1802203	Homo sapiens ADP-ribosylation factor 1 (ARF1), transcript variant 1, mRNA.
2940671	LZTS2	0.348242	5.95499	3.26395	0.00239819	0.0166546	-1.77999	LZTS2	84445	Transcriptomic	ILMN_1763524	Homo sapiens leucine zipper, putative tumor suppressor 2 (LZTS2), mRNA.
4260152	TOMM40L	0.347117	8.57126	3.48242	0.00131307	0.0107629	-1.22214	TOMM40L	84134	Transcriptomic	ILMN_2065606	Homo sapiens translocase of outer mitochondrial membrane 40 homolog (yeast)-like (TOMM40L), nuclear gene encoding mitochondrial protein, mRNA.
430025	CSNK2A1	0.346943	6.7497	3.92173	0.000374867	0.00417339	-0.0506461	CSNK2A1	1457	Transcriptomic	ILMN_2386354	Homo sapiens casein kinase 2, alpha 1 polypeptide (CSNK2A1), transcript variant 2, mRNA.
2140711	HSPA4	0.344398	5.18299	2.71922	0.0099742	0.0482267	-3.08054	HSPA4	3308	Transcriptomic	ILMN_1755134	Homo sapiens heat shock 70kDa protein 4 (HSPA4), mRNA.
4560066	KIAA0895L	0.344388	4.70068	3.5265	0.00116065	0.00979878	-1.1074	KIAA0895L	653319	Transcriptomic	ILMN_2176755	Homo sapiens KIAA0895-like (KIAA0895L), mRNA. XM_933435 XM_933438 XM_933442 XM_933445 XM_933447 XM_941971 XM_945589 XM_945591 XM_945592 XM_945593 XM_945594 XM_945596 XM_945598 XM_945599 XM_945600
4830731	MRPS9	0.344259	8.65551	3.03233	0.00446013	0.0267085	-2.35005	MRPS9	64965	Transcriptomic	ILMN_1813207	Homo sapiens mitochondrial ribosomal protein S9 (MRPS9), nuclear gene encoding mitochondrial protein, mRNA.
4570736	GTF2I	0.343422	5.58232	3.7307	0.000650615	0.00627069	-0.5674	GTF2I	2969	Transcriptomic	ILMN_1673917	Homo sapiens general transcription factor II, i (GTF2I), transcript variant 3, mRNA.
6280079	CSTF2	0.343365	8.61357	3.00721	0.00476471	0.027983	-2.41042	CSTF2	1478	Transcriptomic	ILMN_1653129	Homo sapiens cleavage stimulation factor, 3' pre-RNA, subunit 2, 64kDa (CSTF2), mRNA.
3130735	KHDC1	0.342965	4.76841	3.22598	0.00265849	0.0179735	-1.87501	KHDC1	80759	Transcriptomic	ILMN_2163070	Homo sapiens KH homology domain containing 1 (KHDC1), mRNA.
2690608	RPS7	0.342221	4.67929	3.2087	0.0027857	0.0186437	-1.91807	RPS7	6201	Transcriptomic	ILMN_2070072	Homo sapiens ribosomal protein S7 (RPS7), mRNA.
4210762	MRPL46	0.342161	8.53418	2.72755	0.0097683	0.0475456	-3.06176	MRPL46	26589	Transcriptomic	ILMN_1722838	Homo sapiens mitochondrial ribosomal protein L46 (MRPL46), nuclear gene encoding mitochondrial protein, mRNA.
6520661	C9ORF46	0.341384	9.32413	3.37801	0.00175447	0.0132211	-1.49101	C9orf46	55848	Transcriptomic	ILMN_1709043	Homo sapiens chromosome 9 open reading frame 46 (C9orf46), mRNA.
5490139	HSPA13	0.341085	4.82717	3.24337	0.00253611	0.0173436	-1.83157	HSPA13	6782	Transcriptomic	ILMN_3249645	Homo sapiens heat shock protein 70kDa family, member 13 (HSPA13), mRNA.
2650523	IDE	0.339863	6.88104	3.51846	0.00118712	0.0099767	-1.12838	IDE	3416	Transcriptomic	ILMN_1769883	Homo sapiens insulin-degrading enzyme (IDE), mRNA.
240343	LOC100130623	0.339848	5.01047	2.94184	0.00565195	0.0316772	-2.56617	LOC100240735	NA	Transcriptomic	ILMN_3263469	PREDICTED: Homo sapiens hypothetical protein LOC100130623 (LOC100130623), mRNA.
4220600	PABPC3	0.339337	4.85724	3.73016	0.000651623	0.00627069	-0.568848	PABPC3	5042	Transcriptomic	ILMN_1718128	Homo sapiens poly(A) binding protein, cytoplasmic 3 (PABPC3), mRNA.
4560484	DPP3	0.33722	4.81846	3.30407	0.00214959	0.0153574	-1.67893	DPP3	10072	Transcriptomic	ILMN_1747412	Homo sapiens dipeptidyl-peptidase 3 (DPP3), transcript variant 1, mRNA.
5690347	TPST2	0.336629	11.7625	3.28487	0.00226533	0.0159539	-1.72738	TPST2	8459	Transcriptomic	ILMN_2329679	Homo sapiens tyrosylprotein sulfotransferase 2 (TPST2), transcript variant 1, mRNA.
4570333	YARS2	0.336195	8.80688	2.87951	0.00664036	0.0356169	-2.71272	YARS2	51067	Transcriptomic	ILMN_1782635	Homo sapiens tyrosyl-tRNA synthetase 2, mitochondrial (YARS2), nuclear gene encoding mitochondrial protein, mRNA.
3710075	SLC12A8	0.335923	5.40978	3.36154	0.00183596	0.0136828	-1.53306	SLC12A8	84561	Transcriptomic	ILMN_1762529	Homo sapiens solute carrier family 12 (potassium/chloride transporters), member 8 (SLC12A8), mRNA.
1570309	NEK2	0.335556	4.62332	3.27148	0.00234955	0.0164311	-1.76108	NEK2	4751	Transcriptomic	ILMN_1653822	Homo sapiens NIMA (never in mitosis gene a)-related kinase 2 (NEK2), mRNA.
2350452	KLHDC7B	0.334776	4.65713	3.05485	0.00420274	0.0256284	-2.29567	KLHDC7B	113730	Transcriptomic	ILMN_1661314	Homo sapiens kelch domain containing 7B (KLHDC7B), mRNA.
2340528	C15ORF23	0.334393	5.41326	3.01188	0.00470666	0.0277094	-2.39922	C15orf23	90417	Transcriptomic	ILMN_1652008	Homo sapiens chromosome 15 open reading frame 23 (C15orf23), mRNA.
380241	VIT	0.333684	4.72283	3.1091	0.00363909	0.0229893	-2.16371	VIT	5212	Transcriptomic	ILMN_1709434	Homo sapiens vitrin (VIT), mRNA.
2570450	TIMM23B	0.333362	5.71705	3.04249	0.00434214	0.0262308	-2.32553	TIMM23	100287932	Transcriptomic	ILMN_3226669	PREDICTED: Homo sapiens translocase of inner mitochondrial membrane 23 homolog B (yeast) (TIMM23B), mRNA.
2710768	FLJ14082	0.332959	4.87779	3.03322	0.00444967	0.0266677	-2.3479	AK055967	NA	Transcriptomic	ILMN_1814967	PREDICTED: Homo sapiens hypothetical protein FLJ14082 (FLJ14082), mRNA.
5570477	ACSL6	0.332788	4.52142	4.35641	0.000103823	0.0016617	1.15959	ACSL6	23305	Transcriptomic	ILMN_2278242	Homo sapiens acyl-CoA synthetase long-chain family member 6 (ACSL6), transcript variant 1, mRNA.
6520386	LDHA	0.33224	4.89506	3.65569	0.000805854	0.0073763	-0.767359	LDHA	3939	Transcriptomic	ILMN_3251145	Homo sapiens lactate dehydrogenase A (LDHA), transcript variant 1, mRNA.
6420551	C12ORF4	0.331335	7.60815	3.35771	0.00185542	0.0137879	-1.54282	C12orf4	57102	Transcriptomic	ILMN_1751898	Homo sapiens chromosome 12 open reading frame 4 (C12orf4), mRNA.
1510609	NME1-NME2	0.329651	4.98078	3.32597	0.0020245	0.0146606	-1.62351	NME1	4830	Transcriptomic	ILMN_1693430	Homo sapiens NME1-NME2 readthrough (NME1-NME2), mRNA.
7550730	MND1	0.329368	4.79066	2.897	0.00634777	0.034504	-2.67179	MND1	84057	Transcriptomic	ILMN_1671906	Homo sapiens meiotic nuclear divisions 1 homolog (S. cerevisiae) (MND1), mRNA.
2320187	MED16	0.329137	11.056	2.78406	0.00847224	0.0426311	-2.93337	MED16	10025	Transcriptomic	ILMN_1800451	Homo sapiens mediator complex subunit 16 (MED16), mRNA.
1170259	FAM132B	0.328282	4.64213	2.70907	0.0102306	0.0491907	-3.10338	FAM132B	151176	Transcriptomic	ILMN_3178410	PREDICTED: Homo sapiens family with sequence similarity 132, member B (FAM132B), mRNA.
2070170	UBE2L6	0.325954	12.5939	3.33544	0.00197259	0.0143669	-1.59948	UBE2L6	9246	Transcriptomic	ILMN_1769520	Homo sapiens ubiquitin-conjugating enzyme E2L 6 (UBE2L6), transcript variant 1, mRNA.
1050204	CASC5	0.325338	4.69419	3.75562	0.000605773	0.00592646	-0.500589	CASC5	57082	Transcriptomic	ILMN_2357471	Homo sapiens cancer susceptibility candidate 5 (CASC5), transcript variant 2, mRNA.
6580685	MCM10	0.324924	4.50955	2.93475	0.00575692	0.0321014	-2.58292	MCM10	55388	Transcriptomic	ILMN_2413899	Homo sapiens minichromosome maintenance complex component 10 (MCM10), transcript variant 2, mRNA.
5270500	CCT7	0.324773	8.16137	3.42985	0.00151998	0.0119468	-1.35801	CCT7	10574	Transcriptomic	ILMN_1703718	Homo sapiens chaperonin containing TCP1, subunit 7 (eta) (CCT7), transcript variant 1, mRNA.
6180170	PFDN1	0.324721	8.78194	3.29378	0.00221091	0.015651	-1.70492	PFDN1	5201	Transcriptomic	ILMN_1717855	Homo sapiens prefoldin subunit 1 (PFDN1), mRNA.
6290367	SEC61G	0.324583	11.3324	3.08943	0.0038346	0.023942	-2.2117	SEC61G	23480	Transcriptomic	ILMN_2367020	Homo sapiens Sec61 gamma subunit (SEC61G), transcript variant 1, mRNA.
3520040	YARS	0.324272	10.6755	2.7083	0.0102504	0.049236	-3.10512	YARS	8565	Transcriptomic	ILMN_1766010	Homo sapiens tyrosyl-tRNA synthetase (YARS), mRNA.
4260100	PUS3	0.323852	8.33889	3.61253	0.000910799	0.00811698	-0.881588	PUS3	83480	Transcriptomic	ILMN_1694147	Homo sapiens pseudouridylate synthase 3 (PUS3), mRNA.
7330253	MCM5	0.323335	8.26902	2.75741	0.00906212	0.0447784	-2.99413	MCM5	4174	Transcriptomic	ILMN_1815169	Homo sapiens minichromosome maintenance complex component 5 (MCM5), mRNA.
5900017	DIAPH3	0.323282	4.87828	3.04927	0.00426515	0.0258796	-2.30916	DIAPH3	81624	Transcriptomic	ILMN_1695226	Homo sapiens diaphanous homolog 3 (Drosophila) (DIAPH3), transcript variant 2, mRNA.
3180253	ELMO2	0.322116	4.91848	2.8443	0.00726805	0.0381542	-2.79465	ELMO2	63916	Transcriptomic	ILMN_1778168	Homo sapiens engulfment and cell motility 2 (ELMO2), transcript variant 2, mRNA.
1240685	PDCD5	0.320171	9.23165	2.79275	0.0082877	0.0419989	-2.91347	PDCD5	9141	Transcriptomic	ILMN_2228710	Homo sapiens programmed cell death 5 (PDCD5), mRNA.
6550209	KIF2A	0.31865	8.65762	2.82186	0.00769657	0.0398136	-2.84654	KIF2A	3796	Transcriptomic	ILMN_1734476	Homo sapiens kinesin heavy chain member 2A (KIF2A), mRNA.
2190273	ABCF1	0.318141	8.80479	2.88607	0.00652916	0.0352183	-2.69738	ABCF1	23	Transcriptomic	ILMN_2392635	Homo sapiens ATP-binding cassette, sub-family F (GCN20), member 1 (ABCF1), transcript variant 1, mRNA.
1780050	ZDHHC20	0.316801	5.14992	2.82701	0.00759629	0.039425	-2.83466	ZDHHC20	253832	Transcriptomic	ILMN_1654141	Homo sapiens zinc finger, DHHC-type containing 20 (ZDHHC20), mRNA.
2900162	TMEM155	0.312304	4.79984	2.75192	0.0091883	0.0452999	-3.0066	TMEM155	132332	Transcriptomic	ILMN_1809947	Homo sapiens transmembrane protein 155 (TMEM155), mRNA.
5310537	MRPL16	0.312268	9.25908	4.70983	3.57325e-05	0.000790978	2.17036	MRPL16	54948	Transcriptomic	ILMN_1730685	Homo sapiens mitochondrial ribosomal protein L16 (MRPL16), nuclear gene encoding mitochondrial protein, mRNA.
6330465	LOC150223	0.311677	4.67406	3.95421	0.000341026	0.0038922	0.0382327	YDJC	150223	Transcriptomic	ILMN_1670124	Homo sapiens hypothetical protein LOC150223 (LOC150223), transcript variant 2, mRNA.
1770546	ATIC	0.311634	10.4983	2.77339	0.00870403	0.0434918	-2.95774	ATIC	471	Transcriptomic	ILMN_1673991	Homo sapiens 5-aminoimidazole-4-carboxamide ribonucleotide formyltransferase/IMP cyclohydrolase (ATIC), mRNA.
4560736	SLCO4A1	0.311545	5.27959	3.67717	0.000758077	0.00705365	-0.710284	SLCO4A1	28231	Transcriptomic	ILMN_1727200	Homo sapiens solute carrier organic anion transporter family, member 4A1 (SLCO4A1), mRNA.
2470328	HOXB7	0.310761	4.78585	3.07918	0.00394046	0.0244293	-2.23666	HOXB7	3217	Transcriptomic	ILMN_1702125	Homo sapiens homeobox B7 (HOXB7), mRNA.
2640091	GAPDH	0.309077	12.0567	3.34035	0.00194615	0.014231	-1.587	GAPDH	2597	Transcriptomic	ILMN_2038778	Homo sapiens glyceraldehyde-3-phosphate dehydrogenase (GAPDH), mRNA.
380682	RBM28	0.308264	6.07834	3.37135	0.00178702	0.0134081	-1.50804	RBM28	55131	Transcriptomic	ILMN_1793033	Homo sapiens RNA binding motif protein 28 (RBM28), mRNA.
7380243	LOC728772	0.308247	7.67338	2.9014	0.00627608	0.0342231	-2.66146	TMEM106A	113277	Transcriptomic?	ILMN_1751941	PREDICTED: Homo sapiens similar to transmembrane protein 106A, transcript variant 1 (LOC728772), mRNA.
4540021	ATP5B	0.308105	13.4908	4.09105	0.000228344	0.00290383	0.41562	ATP5B	506	Transcriptomic	ILMN_1772132	Homo sapiens ATP synthase, H+ transporting, mitochondrial F1 complex, beta polypeptide (ATP5B), nuclear gene encoding mitochondrial protein, mRNA.
4610767	KTI12	0.307845	8.85316	4.89128	2.05471e-05	0.000539061	2.69606	KTI12	112970	Transcriptomic	ILMN_1703226	Homo sapiens KTI12 homolog, chromatin associated (S. cerevisiae) (KTI12), mRNA.
620692	SLC25A42	0.307832	10.1085	2.94078	0.00566744	0.0317337	-2.56866	SLC25A42	284439	Transcriptomic	ILMN_2222880	Homo sapiens solute carrier family 25, member 42 (SLC25A42), mRNA.
7160048	CENPO	0.30413	5.0432	3.56337	0.0010464	0.00903576	-1.01094	CENPO	79172	Transcriptomic	ILMN_2219351	Homo sapiens centromere protein O (CENPO), mRNA.
650369	PSMD8	0.303851	8.76904	3.42052	0.00155984	0.0121667	-1.38202	PSMD8	5714	Transcriptomic	ILMN_1733256	Homo sapiens proteasome (prosome, macropain) 26S subunit, non-ATPase, 8 (PSMD8), mRNA.
6960717	LOC644762	0.303707	7.23736	3.22598	0.00265849	0.0179735	-1.87501	MFF	56947	Transcriptomic	ILMN_1719606	PREDICTED: Homo sapiens hypothetical LOC644762 (LOC644762), mRNA.
4760113	LOC400506	0.303004	5.17434	2.75176	0.00919214	0.0453087	-3.00698	C16orf88	400506	Transcriptomic	ILMN_1783712	Homo sapiens similar to TSG118.1 (LOC400506), mRNA.
4810543	CMC1	0.301383	7.70782	3.00363	0.00480975	0.0281721	-2.41901	CMC1	152100	Transcriptomic	ILMN_1707634	Homo sapiens COX assembly mitochondrial protein homolog (S. cerevisiae) (CMC1), nuclear gene encoding mitochondrial protein, mRNA.
6180068	HS.535360	0.301346	5.44399	3.24552	0.00252138	0.0172806	-1.8262	LOC100506668	100506668	Transcriptomic	ILMN_1820244	Homo sapiens cDNA clone IMAGE:6250506
5890255	LOC728312	0.300439	5.10052	2.70052	0.0104513	0.0499475	-3.12257	TEKT4	150483	Transcriptomic	ILMN_3306388	PREDICTED: Homo sapiens misc_RNA (LOC728312), miscRNA.
5910762	C14ORF121	0.299708	5.06819	3.19176	0.00291602	0.0192986	-1.96016	LRRC16B	90668	Transcriptomic	ILMN_1777708	Homo sapiens chromosome 14 open reading frame 121 (C14orf121), mRNA.
1340349	SNUPN	0.299064	8.30983	3.5062	0.0012286	0.0102192	-1.16032	SNUPN	10073	Transcriptomic	ILMN_1733932	Homo sapiens snurportin 1 (SNUPN), transcript variant 3, mRNA.
4040576	IL6	0.297464	4.74484	3.3903	0.00169593	0.0129085	-1.45957	IL6	3569	Transcriptomic	ILMN_1699651	Homo sapiens interleukin 6 (interferon, beta 2) (IL6), mRNA.
6220278	TSPAN14	0.297352	9.14004	2.91455	0.00606627	0.0334361	-2.63055	TSPAN14	81619	Transcriptomic	ILMN_1785060	Homo sapiens tetraspanin 14 (TSPAN14), mRNA.
460750	PDCL3	0.295775	7.70437	2.85507	0.00707047	0.0373889	-2.76966	PDCL3	79031	Transcriptomic	ILMN_1667925	Homo sapiens phosducin-like 3 (PDCL3), mRNA.
1240239	HS.249957	0.292785	4.83055	2.94549	0.00559855	0.0314823	-2.55752	AW578902	NA	Transcriptomic?	ILMN_1832656	RC2-CT0321-110100-013-c08 CT0321 Homo sapiens cDNA, mRNA sequence
4540709	CXCL11	0.292692	4.73343	4.22772	0.000152398	0.00217447	0.796941	CXCL11	6373	Transcriptomic	ILMN_2067890	Homo sapiens chemokine (C-X-C motif) ligand 11 (CXCL11), mRNA.
6280152	UTP11L	0.290581	8.47635	2.76913	0.00879827	0.0437903	-2.96746	UTP11L	51118	Transcriptomic	ILMN_2130838	Homo sapiens UTP11-like, U3 small nucleolar ribonucleoprotein, (yeast) (UTP11L), mRNA.
4540095	TRIM69	0.289131	5.29178	3.36675	0.00180981	0.013536	-1.51978	TRIM69	140691	Transcriptomic	ILMN_1775537	Homo sapiens tripartite motif-containing 69 (TRIM69), transcript variant a, mRNA.
4010487	TRAF3	0.289007	6.61154	3.07447	0.00398991	0.0246569	-2.24808	TRAF3	7187	Transcriptomic	ILMN_2383774	Homo sapiens TNF receptor-associated factor 3 (TRAF3), transcript variant 3, mRNA.
4390014	C1ORF58	0.286414	4.99618	2.83472	0.00744832	0.0388406	-2.81685	BROX	148362	Transcriptomic	ILMN_1654864	Homo sapiens chromosome 1 open reading frame 58 (C1orf58), mRNA.
5960014	C15ORF57	0.285269	10.3297	3.18444	0.00297408	0.0195767	-1.97831	C15orf57	90416	Transcriptomic	ILMN_1811264	Homo sapiens chromosome 15 open reading frame 57 (C15orf57), transcript variant 2, mRNA.
670528	GYG1	0.284905	10.9	2.82751	0.0075866	0.039384	-2.83351	GYG1	2992	Transcriptomic	ILMN_2230862	Homo sapiens glycogenin 1 (GYG1), mRNA.
1090725	FAM72D	0.282786	4.54159	3.29723	0.00219019	0.0155595	-1.69622	FAM72D	728833	Transcriptomic	ILMN_1719870	Homo sapiens family with sequence similarity 72, member D (FAM72D), mRNA.
3360681	TNFAIP3	0.282328	8.69507	2.86729	0.00685228	0.0365217	-2.74123	TNFAIP3	7128	Transcriptomic	ILMN_1702691	Homo sapiens tumor necrosis factor, alpha-induced protein 3 (TNFAIP3), mRNA.
4830343	ORC6L	0.282291	4.75263	2.70695	0.0102849	0.0493221	-3.10814	ORC6	23594	Transcriptomic	ILMN_1731070	Homo sapiens origin recognition complex, subunit 6 like (yeast) (ORC6L), mRNA.
1400228	MIR1228	0.280611	4.63629	3.54316	0.00110761	0.00943809	-1.06387	MIR1228	NA	Transcriptomic	ILMN_3308663	Homo sapiens microRNA 1228 (MIR1228), microRNA.
2450368	GTF2A2	0.280187	10.5783	2.90559	0.00620852	0.0339728	-2.65163	GTF2A2	2958	Transcriptomic	ILMN_1753719	Homo sapiens general transcription factor IIA, 2, 12kDa (GTF2A2), mRNA.
6520682	EIF2B1	0.27491	8.67095	2.7875	0.00839876	0.0423907	-2.9255	EIF2B1	1967	Transcriptomic	ILMN_1753716	Homo sapiens eukaryotic translation initiation factor 2B, subunit 1 alpha, 26kDa (EIF2B1), mRNA.
2320661	GPR174	0.274468	4.6051	3.28501	0.00226445	0.0159529	-1.72702	GPR174	84636	Transcriptomic	ILMN_2055609	Homo sapiens G protein-coupled receptor 174 (GPR174), mRNA.
6290253	C19ORF52	0.274434	7.47727	3.23047	0.00262641	0.0178114	-1.86382	C19orf52	90580	Transcriptomic	ILMN_1726181	Homo sapiens chromosome 19 open reading frame 52 (C19orf52), mRNA.
3370048	SURF4	0.271467	9.51055	3.06249	0.00411864	0.025277	-2.27716	SURF4	6836	Transcriptomic	ILMN_1690761	Homo sapiens surfeit 4 (SURF4), mRNA.
1190228	LCLAT1	0.271223	4.55137	2.9969	0.00489528	0.0285285	-2.43511	LCLAT1	253558	Transcriptomic	ILMN_1724191	Homo sapiens lysocardiolipin acyltransferase 1 (LCLAT1), transcript variant 1, mRNA.
1010719	FEN1	0.270714	6.73491	3.50503	0.00123262	0.0102372	-1.16336	FEN1	2237	Transcriptomic	ILMN_1755834	Homo sapiens flap structure-specific endonuclease 1 (FEN1), mRNA.
6220092	ZDHHC4	0.270215	8.29934	2.9806	0.00510873	0.0295062	-2.47406	ZDHHC4	55146	Transcriptomic	ILMN_3307025	Homo sapiens zinc finger, DHHC-type containing 4 (ZDHHC4), transcript variant 3, mRNA.
6960056	AIMP2	0.268424	9.58759	2.86161	0.00695287	0.036872	-2.75445	AIMP2	7965	Transcriptomic	ILMN_1673252	Homo sapiens aminoacyl tRNA synthetase complex-interacting multifunctional protein 2 (AIMP2), mRNA.
4260735	RAP1GDS1	0.267749	8.58978	3.22718	0.0026499	0.017932	-1.87203	RAP1GDS1	5910	Transcriptomic	ILMN_1806266	Homo sapiens RAP1, GTP-GDP dissociation stimulator 1 (RAP1GDS1), mRNA.
110735	SOX6	0.26738	4.48296	3.64872	0.000821971	0.00746779	-0.785845	SOX6	55553	Transcriptomic	ILMN_2395506	Homo sapiens SRY (sex determining region Y)-box 6 (SOX6), transcript variant 1, mRNA.
5870228	ADSL	0.265699	10.708	2.79864	0.00816493	0.0415802	-2.89998	ADSL	158	Transcriptomic	ILMN_1790757	Homo sapiens adenylosuccinate lyase (ADSL), mRNA.
3930324	CENPM	0.264977	4.54764	3.56433	0.00104356	0.00902545	-1.00841	CENPM	79019	Transcriptomic	ILMN_2368721	Homo sapiens centromere protein M (CENPM), transcript variant 2, mRNA.
3390017	CNDP2	0.264721	11.954	3.15747	0.0031976	0.0207127	-2.04495	CNDP2	55748	Transcriptomic	ILMN_1726769	Homo sapiens CNDP dipeptidase 2 (metallopeptidase M20 family) (CNDP2), mRNA.
2600612	NCBP1	0.264398	9.27538	2.99579	0.00490957	0.0285966	-2.43777	NCBP1	4686	Transcriptomic	ILMN_1777528	Homo sapiens nuclear cap binding protein subunit 1, 80kDa (NCBP1), mRNA.
2340040	SNUPN	0.261494	8.26652	2.8139	0.00785423	0.0403914	-2.86489	SNUPN	10073	Transcriptomic	ILMN_2364535	Homo sapiens snurportin 1 (SNUPN), transcript variant 2, mRNA.
5670156	PRKACB	0.259794	5.83699	2.91361	0.00608114	0.0334844	-2.63278	PRKACB	5567	Transcriptomic	ILMN_1771523	Homo sapiens protein kinase, cAMP-dependent, catalytic, beta (PRKACB), transcript variant 2, mRNA.
7050747	PRR5	0.258894	4.93636	2.80544	0.00802514	0.0410205	-2.88436	PRR5	55615	Transcriptomic	ILMN_1660017	Homo sapiens proline rich 5 (renal) (PRR5), transcript variant 5, mRNA.
2510338	GGH	0.256708	8.02921	2.72731	0.00977416	0.0475456	-3.0623	GGH	8836	Transcriptomic	ILMN_1681754	Homo sapiens gamma-glutamyl hydrolase (conjugase, folylpolygammaglutamyl hydrolase) (GGH), mRNA.
5260367	CDCP1	0.256253	4.79643	3.51655	0.0011935	0.00999937	-1.13337	CDCP1	64866	Transcriptomic	ILMN_1724941	Homo sapiens CUB domain containing protein 1 (CDCP1), transcript variant 1, mRNA.
3130092	ATP1B3	0.254996	7.19345	2.87206	0.00676883	0.0361735	-2.73011	ATP1B3	483	Transcriptomic	ILMN_1654322	Homo sapiens ATPase, Na+/K+ transporting, beta 3 polypeptide (ATP1B3), mRNA. XM_945518
540379	DLG3	0.246696	4.62024	3.76447	0.000590585	0.00582616	-0.476825	DLG3	1741	Transcriptomic	ILMN_1811515	Homo sapiens discs, large homolog 3 (Drosophila) (DLG3), transcript variant 1, mRNA.
3370195	SDHB	0.242098	11.4627	4.27764	0.000131361	0.00195165	0.937224	SDHB	6390	Transcriptomic	ILMN_1667257	Homo sapiens succinate dehydrogenase complex, subunit B, iron sulfur (Ip) (SDHB), nuclear gene encoding mitochondrial protein, mRNA.
5550220	NOP56	0.241479	10.4463	2.76374	0.00891867	0.0442188	-2.97973	NOP56	10528	Transcriptomic	ILMN_1787628	Homo sapiens NOP56 ribonucleoprotein homolog (yeast) (NOP56), transcript variant 1, mRNA.
4890491	ATPAF1	0.240479	8.6098	2.70187	0.0104162	0.0498536	-3.11954	ATPAF1	64756	Transcriptomic	ILMN_1790603	Homo sapiens ATP synthase mitochondrial F1 complex assembly factor 1 (ATPAF1), nuclear gene encoding mitochondrial protein, transcript variant 1, mRNA.
6520424	HIST1H3C	0.239851	4.43996	3.53313	0.00113926	0.00964787	-1.09009	HIST1H3C	8352	Transcriptomic	ILMN_1712184	Homo sapiens histone cluster 1, H3c (HIST1H3C), mRNA.
6940491	GNL3	0.238737	4.75316	2.82397	0.00765542	0.0396382	-2.84168	GNL3	26354	Transcriptomic	ILMN_1790659	Homo sapiens guanine nucleotide binding protein-like 3 (nucleolar) (GNL3), transcript variant 2, mRNA.
580494	PSMB4	0.238518	11.5171	3.39284	0.00168409	0.0128379	-1.45308	PSMB4	5692	Transcriptomic	ILMN_1737862	Homo sapiens proteasome (prosome, macropain) subunit, beta type, 4 (PSMB4), mRNA.
2490132	LOC100134331	0.236763	4.50703	3.51464	0.00119991	0.0100415	-1.13835	abParts	3500	Transcriptomic	ILMN_3243573	PREDICTED: Homo sapiens similar to hCG1812074 (LOC100134331), mRNA.
2850403	LRP8	0.23374	4.72539	3.5594	0.00105815	0.00910502	-1.02134	LRP8	7804	Transcriptomic	ILMN_2302654	Homo sapiens low density lipoprotein receptor-related protein 8, apolipoprotein e receptor (LRP8), transcript variant 4, mRNA.
2190228	SGPP2	0.232388	4.92161	3.01478	0.00467088	0.027572	-2.39225	SGPP2	130367	Transcriptomic	ILMN_1812062	PREDICTED: Homo sapiens sphingosine-1-phosphate phosphotase 2 (SGPP2), mRNA.
160193	POTE2	0.232194	4.50484	3.57957	0.00099969	0.00872504	-0.968396	POTEE	445582	Transcriptomic	ILMN_2370916	Homo sapiens protein expressed in prostate, ovary, testis, and placenta 2 (POTE2), transcript variant POTE-2B, mRNA.
450082	MAPK12	0.229297	4.61354	3.02387	0.00456061	0.0271456	-2.37042	MAPK12	6300	Transcriptomic	ILMN_1797786	Homo sapiens mitogen-activated protein kinase 12 (MAPK12), mRNA.
450070	C18ORF21	0.228608	8.79803	3.41519	0.00158305	0.0122738	-1.39572	C18orf21	83608	Transcriptomic	ILMN_1805998	Homo sapiens chromosome 18 open reading frame 21 (C18orf21), mRNA.
20364	MKI67	0.228026	4.58366	3.0413	0.00435589	0.0262878	-2.32842	MKI67	4288	Transcriptomic	ILMN_1734827	Homo sapiens antigen identified by monoclonal antibody Ki-67 (MKI67), mRNA.
3400632	GRIN3A	0.221867	4.86827	2.7275	0.00976958	0.0475456	-3.06188	GRIN3A	116443	Transcriptomic	ILMN_1758400	Homo sapiens glutamate receptor, ionotropic, N-methyl-D-aspartate 3A (GRIN3A), mRNA.
270390	LOC642458	0.219446	4.55932	2.9023	0.00626147	0.0341519	-2.65935	NEK2	4751	Transcriptomic	ILMN_3286312	PREDICTED: Homo sapiens misc_RNA (LOC642458), miscRNA.
4830487	CDYL2	0.217303	5.40424	2.74243	0.00941021	0.046135	-3.02811	CDYL2	124359	Transcriptomic	ILMN_1777479	Homo sapiens chromodomain protein, Y-like 2 (CDYL2), mRNA.
5700722	TSSC1	0.214823	8.58972	3.4626	0.0013877	0.0112082	-1.27349	TSSC1	7260	Transcriptomic	ILMN_2129349	Homo sapiens tumor suppressing subtransferable candidate 1 (TSSC1), mRNA.
5820753	RBCK1	0.206176	9.88716	2.77735	0.0086173	0.043173	-2.9487	RBCK1	10616	Transcriptomic	ILMN_2406313	Homo sapiens RanBP-type and C3HC4-type zinc finger containing 1 (RBCK1), transcript variant 1, mRNA.
2450167	RPL29	0.204355	4.58684	3.35266	0.00188141	0.0139262	-1.5557	RPL29	6159	Transcriptomic	ILMN_1771051	Homo sapiens ribosomal protein L29 (RPL29), mRNA.
6060131	TP73L	0.199893	4.5354	3.9084	0.000389671	0.00428697	-0.0870152	TP63	8626	Transcriptomic	ILMN_2138801	Homo sapiens tumor protein p73-like (TP73L), mRNA.
1510270	SIRT5	0.195312	6.59508	3.33941	0.00195119	0.0142535	-1.58939	SIRT5	23408	Transcriptomic	ILMN_1799598	Homo sapiens sirtuin (silent mating type information regulation 2 homolog) 5 (S. cerevisiae) (SIRT5), transcript variant 1, mRNA.
4250546	FAM72A	0.189229	5.26488	2.73978	0.00947324	0.0463923	-3.03413	FAM72A	729533	Transcriptomic	ILMN_3238797	Homo sapiens family with sequence similarity 72, member A (FAM72A), mRNA.
2350465	RPL29	0.187618	4.6977	2.84757	0.00720762	0.0379186	-2.78708	RPL29	6159	Transcriptomic	ILMN_1737517	Homo sapiens ribosomal protein L29 (RPL29), mRNA.
3800390	LOC389786	0.184351	4.49798	2.80779	0.00797722	0.0408689	-2.87894	LOC100505478	100505478	Transcriptomic	ILMN_1652740	PREDICTED: Homo sapiens hypothetical LOC389786 (LOC389786), mRNA.
1570010	C3ORF37	0.182783	4.68206	2.72732	0.00977394	0.0475456	-3.06228	C3orf37	56941	Transcriptomic	ILMN_1696597	Homo sapiens chromosome 3 open reading frame 37 (C3orf37), transcript variant 1, mRNA.
1340139	BCL2L11	0.178434	4.63594	3.27922	0.00230049	0.0161498	-1.7416	BCL2L11	10018	Transcriptomic	ILMN_1766541	Homo sapiens BCL2-like 11 (apoptosis facilitator) (BCL2L11), transcript variant 6, mRNA.
2230612	LOC100132139	0.173896	4.59739	3.15528	0.00321645	0.0208166	-2.05035	LOC100133920	100133920	Transcriptomic	ILMN_3236694	PREDICTED: Homo sapiens similar to methylenetetrahydrofolate dehydrogenase (NADP+ dependent) 1-like (LOC100132139), mRNA.
3460477	H3F3A	-0.151846	14.1131	-2.76206	0.00895652	0.0443664	-2.98355	H3F3A	3020	Transcriptomic	ILMN_2106331	Homo sapiens H3 histone, family 3A (H3F3A), mRNA.
1710746	PRKRIP1	-0.159475	8.11636	-2.77138	0.00874838	0.0436406	-2.96233	LOC100630923	79706	Transcriptomic	ILMN_1804490	Homo sapiens PRKR interacting protein 1 (IL11 inducible) (PRKRIP1), mRNA.
3060022	PHF13	-0.18237	8.20516	-3.25102	0.00248396	0.0171095	-1.81241	PHF13	148479	Transcriptomic	ILMN_1761560	Homo sapiens PHD finger protein 13 (PHF13), mRNA.
7550719	MTL5	-0.186851	4.60739	-3.23181	0.00261686	0.0177686	-1.86047	MTL5	9633	Transcriptomic	ILMN_1661778	Homo sapiens metallothionein-like 5, testis-specific (tesmin) (MTL5), transcript variant 1, mRNA.
6770553	SMAD5	-0.187782	4.71441	-2.72339	0.00987065	0.0478633	-3.07114	AK001036	4090	Transcriptomic	ILMN_2371984	Homo sapiens SMAD family member 5 (SMAD5), transcript variant 1, mRNA.
1190193	CRY2	-0.189841	8.75605	-2.77369	0.00869746	0.0434841	-2.95706	CRY2	1408	Transcriptomic	ILMN_1796180	Homo sapiens cryptochrome 2 (photolyase-like) (CRY2), mRNA.
460575	TBX1	-0.193806	4.57396	-3.42948	0.00152157	0.0119496	-1.35898	TBX1	6899	Transcriptomic	ILMN_1698015	Homo sapiens T-box 1 (TBX1), transcript variant C, mRNA.
2320156	LOC402199	-0.195901	4.54544	-3.14999	0.00326239	0.021064	-2.06338	NA	NA	Transcriptomic?	ILMN_1673808	PREDICTED: Homo sapiens similar to hCG1809904 (LOC402199), mRNA.
540093	WFIKKN1	-0.200304	4.62556	-2.72973	0.00971523	0.0473555	-3.05685	WFIKKN1	117166	Transcriptomic	ILMN_1809601	Homo sapiens WAP, follistatin/kazal, immunoglobulin, kunitz and netrin domain containing 1 (WFIKKN1), mRNA.
7150240	TRIM2	-0.205668	4.55769	-2.86284	0.00693097	0.0367981	-2.75159	TRIM2	23321	Transcriptomic	ILMN_1745079	Homo sapiens tripartite motif-containing 2 (TRIM2), mRNA.
4610484	C14ORF93	-0.219415	9.12583	-2.79268	0.00828923	0.0419989	-2.91363	C14orf93	60686	Transcriptomic	ILMN_1724897	Homo sapiens chromosome 14 open reading frame 93 (C14orf93), mRNA.
1070754	CAP1	-0.22243	13.2401	-3.58044	0.000997229	0.00871048	-0.966099	CAP1	10487	Transcriptomic	ILMN_1797604	Homo sapiens CAP, adenylate cyclase-associated protein 1 (yeast) (CAP1), mRNA.
6860246	GRAMD1C	-0.22495	4.53249	-2.92991	0.00582973	0.0324499	-2.59436	GRAMD1C	54762	Transcriptomic	ILMN_2052717	Homo sapiens GRAM domain containing 1C (GRAMD1C), mRNA.
70671	RPL13L	-0.228219	5.33102	-2.70626	0.0103026	0.0493749	-3.10969	RPL13P5	283345	Transcriptomic	ILMN_1740181	Homo sapiens ribosomal protein L13-like (RPL13L), non-coding RNA.
5310446	RNF121	-0.229489	9.11535	-3.03639	0.00441256	0.0265104	-2.34024	RNF121	55298	Transcriptomic	ILMN_2356031	Homo sapiens ring finger protein 121 (RNF121), transcript variant 1, mRNA.
4180324	FAM46B	-0.230042	4.57111	-2.91114	0.00612009	0.0336123	-2.63858	FAM46B	115572	Transcriptomic	ILMN_1808011	Homo sapiens family with sequence similarity 46, member B (FAM46B), mRNA.
6020482	KHDRBS3	-0.231911	4.51322	-4.07308	0.000240744	0.00300369	0.365815	KHDRBS3	10656	Transcriptomic	ILMN_1727790	Homo sapiens KH domain containing, RNA binding, signal transduction associated 3 (KHDRBS3), mRNA.
2940373	TACC1	-0.233423	11.3952	-3.85875	0.000450028	0.004774	-0.222151	TACC1	6867	Transcriptomic	ILMN_1770084	Homo sapiens transforming, acidic coiled-coil containing protein 1 (TACC1), mRNA.
3140022	ZSCAN2	-0.234236	7.5799	-3.06338	0.0041089	0.0252314	-2.275	ZSCAN2	54993	Transcriptomic	ILMN_1726512	Homo sapiens zinc finger and SCAN domain containing 2 (ZSCAN2), transcript variant 1, mRNA.
1230767	IFITM2	-0.234299	14.0711	-3.14788	0.00328086	0.0211336	-2.06857	IFITM2	10581	Transcriptomic	ILMN_1673352	Homo sapiens interferon induced transmembrane protein 2 (1-8D) (IFITM2), mRNA.
2710114	GNB1	-0.236866	12.1467	-4.30549	0.000120892	0.00184096	1.0157	GNB1	2782	Transcriptomic	ILMN_1760320	Homo sapiens guanine nucleotide binding protein (G protein), beta polypeptide 1 (GNB1), mRNA.
6350521	DGKG	-0.238572	4.83933	-2.72004	0.00995383	0.0481551	-3.0787	DGKG	1608	Transcriptomic	ILMN_1741960	Homo sapiens diacylglycerol kinase, gamma 90kDa (DGKG), transcript variant 3, mRNA.
6760451	DIXDC1	-0.239332	4.50429	-4.26708	0.000135559	0.00199915	0.907509	DIXDC1	85458	Transcriptomic	ILMN_1736704	Homo sapiens DIX domain containing 1 (DIXDC1), transcript variant 1, mRNA.
7380241	PLCD3	-0.239631	4.84362	-3.13788	0.00336989	0.0215993	-2.09316	PLCD3	113026	Transcriptomic	ILMN_1722798	Homo sapiens phospholipase C, delta 3 (PLCD3), mRNA.
3460754	AXIN1	-0.241013	10.1521	-2.80599	0.00801383	0.0410009	-2.88309	AXIN1	8312	Transcriptomic	ILMN_1766185	Homo sapiens axin 1 (AXIN1), transcript variant 2, mRNA.
3610286	GLTSCR2	-0.243809	13.5477	-2.80287	0.00807766	0.0412313	-2.89026	GLTSCR2	29997	Transcriptomic	ILMN_1703565	Homo sapiens glioma tumor suppressor candidate region gene 2 (GLTSCR2), mRNA.
4590369	LOC728969	-0.24426	7.54266	-2.76271	0.00894198	0.0443144	-2.98209	HS6ST1	9394	Transcriptomic	ILMN_3233179	PREDICTED: Homo sapiens similar to heparan sulfate 6-O-sulfotransferase 1 (LOC728969), mRNA.
4640142	STK19	-0.245205	8.63443	-2.76496	0.00889124	0.0441127	-2.97695	STK19	8859	Transcriptomic	ILMN_1659782	Homo sapiens serine/threonine kinase 19 (STK19), transcript variant 1, mRNA.
2030014	ANKRD6	-0.246415	4.80175	-2.95314	0.00548811	0.0310602	-2.53937	ANKRD6	22881	Transcriptomic	ILMN_1698159	Homo sapiens ankyrin repeat domain 6 (ANKRD6), mRNA.
7650653	EGLN2	-0.246765	12.1029	-3.35334	0.00187789	0.0139125	-1.55396	RAB4B-EGLN2	112398	Transcriptomic	ILMN_2354391	Homo sapiens egl nine homolog 2 (C. elegans) (EGLN2), transcript variant 3, mRNA.
1230286	LTC4S	-0.247414	4.51778	-2.8495	0.00717207	0.0377741	-2.7826	LTC4S	4056	Transcriptomic	ILMN_1668247	Homo sapiens leukotriene C4 synthase (LTC4S), mRNA.
6590201	ATP6AP1	-0.251866	11.6121	-2.78002	0.00855937	0.0429808	-2.94261	ATP6AP1	537	Transcriptomic	ILMN_1697694	Homo sapiens ATPase, H+ transporting, lysosomal accessory protein 1 (ATP6AP1), mRNA.
5900181	SH2B1	-0.252854	7.36848	-2.74061	0.0094535	0.0463059	-3.03225	SH2B1	25970	Transcriptomic	ILMN_2061185	Homo sapiens SH2B adaptor protein 1 (SH2B1), mRNA.
5420358	CD99L2	-0.253806	9.99959	-2.74519	0.00934527	0.0458781	-3.02187	CD99L2	83692	Transcriptomic	ILMN_2388142	Homo sapiens CD99 molecule-like 2 (CD99L2), transcript variant 3, mRNA.
5080682	CTDSP1	-0.254253	10.3034	-2.97274	0.00521477	0.029961	-2.4928	CTDSP1	58190	Transcriptomic	ILMN_1728163	Homo sapiens CTD (carboxy-terminal domain, RNA polymerase II, polypeptide A) small phosphatase 1 (CTDSP1), transcript variant 1, mRNA.
1570110	MANBAL	-0.254874	9.45211	-3.23306	0.00260804	0.0177197	-1.85735	MANBAL	63905	Transcriptomic	ILMN_1673944	Homo sapiens mannosidase, beta A, lysosomal-like (MANBAL), transcript variant 2, mRNA.
7040270	ZNF362	-0.255325	8.7515	-3.03097	0.00447611	0.026766	-2.35332	ZNF362	149076	Transcriptomic	ILMN_1686968	Homo sapiens zinc finger protein 362 (ZNF362), mRNA.
3440301	LIN54	-0.256139	7.57366	-3.25191	0.00247797	0.0170736	-1.81018	LIN54	132660	Transcriptomic	ILMN_1724062	Homo sapiens lin-54 homolog (C. elegans) (LIN54), mRNA.
5290270	S100A4	-0.258653	13.2298	-2.95338	0.00548479	0.0310494	-2.53882	S100A4	6275	Transcriptomic	ILMN_1684306	Homo sapiens S100 calcium binding protein A4 (S100A4), transcript variant 2, mRNA.
2140364	ZFYVE20	-0.258678	9.2039	-3.46713	0.00137027	0.0110991	-1.26175	ZFYVE20	64145	Transcriptomic	ILMN_1799890	Homo sapiens zinc finger, FYVE domain containing 20 (ZFYVE20), mRNA.
940746	DRD1IP	-0.260427	4.65423	-2.72549	0.00981883	0.0476895	-3.0664	CALY	50632	Transcriptomic	ILMN_1771622	Homo sapiens dopamine receptor D1 interacting protein (DRD1IP), mRNA.
6580500	LOC100132707	-0.260557	8.00918	-3.01456	0.00467363	0.0275808	-2.39279	LOC100132707	100132707	Transcriptomic	ILMN_3230337	Homo sapiens hypothetical LOC100132707 (LOC100132707), transcript variant 1, non-coding RNA.
2850026	H3F3A	-0.260922	14.1032	-3.97324	0.000322603	0.0037442	0.0904311	H3F3A	3020	Transcriptomic	ILMN_1699015	Homo sapiens H3 histone, family 3A (H3F3A), mRNA.
2230367	CERK	-0.261077	10.2878	-2.74528	0.00934319	0.0458781	-3.02167	CERK	64781	Transcriptomic	ILMN_1767475	Homo sapiens ceramide kinase (CERK), transcript variant 1, mRNA.
6590025	UCN	-0.262202	6.46572	-2.88884	0.00648273	0.035054	-2.6909	UCN	7349	Transcriptomic	ILMN_2084073	Homo sapiens urocortin (UCN), mRNA.
1780619	EHD1	-0.263272	12.0017	-3.45121	0.00143241	0.0114872	-1.30293	EHD1	10938	Transcriptomic	ILMN_1651832	Homo sapiens EH-domain containing 1 (EHD1), mRNA.
2690092	HS.105575	-0.272158	5.58123	-3.04854	0.00427341	0.0259112	-2.31093	BX538256	NA	Transcriptomic?	ILMN_1905053	Homo sapiens mRNA; cDNA DKFZp686C1384 (from clone DKFZp686C1384)
6380431	RXRB	-0.273578	10.4875	-3.6318	0.000862403	0.00774224	-0.830658	RXRB	6257	Transcriptomic	ILMN_1774074	Homo sapiens retinoid X receptor, beta (RXRB), mRNA.
6290435	USP4	-0.273976	8.73683	-2.9879	0.00501214	0.0290477	-2.45664	USP4	7375	Transcriptomic	ILMN_1798712	Homo sapiens ubiquitin specific peptidase 4 (proto-oncogene) (USP4), transcript variant 1, mRNA.
1690288	MYO9A	-0.276966	7.1362	-2.93807	0.00570755	0.0318992	-2.57508	MYO9A	4649	Transcriptomic	ILMN_2173919	Homo sapiens myosin IXA (MYO9A), mRNA.
6560202	LOC100134742	-0.277322	4.58154	-3.73023	0.000651497	0.00627069	-0.568667	AF035281	155060	Transcriptomic	ILMN_3244304	PREDICTED: Homo sapiens hypothetical protein LOC100134742 (LOC100134742), mRNA.
3170239	CSK	-0.277337	11.447	-2.81784	0.0077758	0.0400631	-2.85581	CSK	1445	Transcriptomic	ILMN_1754121	Homo sapiens c-src tyrosine kinase (CSK), mRNA.
2450435	HS.568741	-0.277433	7.78191	-2.72724	0.00977586	0.0475456	-3.06246	BC042566	NA	Transcriptomic?	ILMN_1846922	TC125227 Human breast cancer tissue, large insert, pCMV expression library Homo sapiens cDNA clone TC125227 5 similar to Homo sapiens LOC399828 (LOC387724), mRNA sequence
1240544	HS.576735	-0.278262	7.10221	-2.85063	0.00715126	0.0376943	-2.77996	ZNF33B	7582	Transcriptomic	ILMN_1901934	602971152F1 NIH_MGC_12 Homo sapiens cDNA clone IMAGE:5110692 5, mRNA sequence
7160327	ARPC2	-0.278317	13.5378	-5.02934	1.34608e-05	0.000409398	3.09835	ARPC2	10109	Transcriptomic	ILMN_1792489	Homo sapiens actin related protein 2/3 complex, subunit 2, 34kDa (ARPC2), transcript variant 2, mRNA.
3710626	DUSP22	-0.278509	9.10947	-2.86231	0.00694042	0.0368394	-2.75283	DUSP22	56940	Transcriptomic	ILMN_1671809	Homo sapiens dual specificity phosphatase 22 (DUSP22), mRNA.
2470681	MGC16703	-0.281336	4.72489	-3.76453	0.000590481	0.00582616	-0.47666	MGC16703	113691	Transcriptomic	ILMN_1652940	Homo sapiens tubulin, alpha pseudogene (MGC16703), non-coding RNA.
1740192	HS.62314	-0.284291	6.38473	-3.39928	0.00165438	0.0126712	-1.43658	OBFC1	79991	Transcriptomic	ILMN_1906158	Homo sapiens cDNA FLJ33158 fis, clone UTERU2000418
3870400	TSPYL3	-0.284383	6.72176	-3.19288	0.0029072	0.0192577	-1.95737	BX647159	NA	Transcriptomic?	ILMN_1737360	PREDICTED: Homo sapiens TSPY-like 3 (pseudogene) (TSPYL3), misc RNA.
620113	ABHD1	-0.285319	5.07222	-2.81627	0.00780706	0.0401864	-2.85944	ABHD1	84696	Transcriptomic	ILMN_1743371	Homo sapiens abhydrolase domain containing 1 (ABHD1), mRNA.
4900386	TOP3B	-0.286438	7.94553	-2.94408	0.00561911	0.0315576	-2.56086	TOP3B	8940	Transcriptomic	ILMN_1765021	Homo sapiens topoisomerase (DNA) III beta (TOP3B), mRNA.
3800168	SLC2A3	-0.28694	12.8131	-2.77058	0.00876598	0.0437184	-2.96415	SLC2A3	6515	Transcriptomic	ILMN_1775708	Homo sapiens solute carrier family 2 (facilitated glucose transporter), member 3 (SLC2A3), mRNA.
4730152	DSTYK	-0.287035	7.19768	-4.45169	7.80094e-05	0.00135309	1.43009	DSTYK	25778	Transcriptomic	ILMN_3257566	Homo sapiens dual serine/threonine and tyrosine protein kinase (DSTYK), transcript variant 2, mRNA.
4760364	LILRA4	-0.289805	5.46323	-3.4715	0.00135369	0.0110218	-1.25044	LILRA4	23547	Transcriptomic	ILMN_1702385	Homo sapiens leukocyte immunoglobulin-like receptor, subfamily A (with TM domain), member 4 (LILRA4), mRNA.
2070195	SNAPC4	-0.290293	9.16127	-3.3617	0.00183515	0.0136828	-1.53265	SNAPC4	6621	Transcriptomic	ILMN_1677484	Homo sapiens small nuclear RNA activating complex, polypeptide 4, 190kDa (SNAPC4), mRNA.
7560022	KIAA1328	-0.291708	5.73782	-3.33009	0.00200175	0.0145426	-1.61306	KIAA1328	57536	Transcriptomic	ILMN_1745389	Homo sapiens KIAA1328 (KIAA1328), mRNA.
3940133	FAM46A	-0.292229	11.4934	-2.90321	0.00624677	0.0340802	-2.65721	FAM46A	55603	Transcriptomic	ILMN_1740466	Homo sapiens family with sequence similarity 46, member A (FAM46A), mRNA.
3360619	ZFP106	-0.293086	9.78732	-2.96479	0.00532408	0.0304284	-2.51172	ZFP106	64397	Transcriptomic	ILMN_2043265	Homo sapiens zinc finger protein 106 homolog (mouse) (ZFP106), mRNA.
940026	MIR142	-0.293216	4.81282	-3.38677	0.00171258	0.0129992	-1.46863	MIR142	NA	Transcriptomic	ILMN_3309021	Homo sapiens microRNA 142 (MIR142), microRNA.
5490523	TBC1D22A	-0.293534	7.17097	-3.08212	0.00390978	0.0242871	-2.22949	TBC1D22A	25771	Transcriptomic	ILMN_3251227	Homo sapiens TBC1 domain family, member 22A (TBC1D22A), mRNA.
4830239	ITPKB	-0.294162	8.69777	-2.79525	0.00823543	0.0418248	-2.90775	ITPKB	3707	Transcriptomic	ILMN_1700432	Homo sapiens inositol 1,4,5-trisphosphate 3-kinase B (ITPKB), mRNA.
3940026	HEBP2	-0.295714	10.0512	-3.11487	0.00358357	0.022717	-2.14961	HEBP2	23593	Transcriptomic	ILMN_1755077	Homo sapiens heme binding protein 2 (HEBP2), mRNA.
4200673	ZNF697	-0.29635	4.95878	-3.04966	0.0042607	0.0258598	-2.3082	ZNF697	90874	Transcriptomic	ILMN_3249501	Homo sapiens zinc finger protein 697 (ZNF697), mRNA.
6590661	MED22	-0.297646	10.3542	-3.92992	0.000366035	0.0041009	-0.028255	MED22	6837	Transcriptomic	ILMN_1697218	Homo sapiens mediator complex subunit 22 (MED22), transcript variant c, mRNA.
20164	YIPF1	-0.300497	10.4295	-3.39976	0.00165215	0.0126712	-1.43533	YIPF1	54432	Transcriptomic	ILMN_2052163	Homo sapiens Yip1 domain family, member 1 (YIPF1), mRNA.
5130139	HSBP1	-0.30062	10.4342	-3.18068	0.00300429	0.0197105	-1.9876	HSBP1	3281	Transcriptomic	ILMN_1667030	Homo sapiens heat shock factor binding protein 1 (HSBP1), mRNA.
3520278	GALK1	-0.300797	10.9875	-2.73269	0.00964328	0.0470675	-3.05016	GALK1	2584	Transcriptomic	ILMN_1803194	Homo sapiens galactokinase 1 (GALK1), mRNA.
7550484	SRGN	-0.30086	13.8358	-3.46869	0.00136432	0.0110714	-1.25771	SRGN	5552	Transcriptomic	ILMN_1760347	Homo sapiens serglycin (SRGN), mRNA.
3890408	RRBP1	-0.302208	9.40792	-2.96445	0.00532876	0.0304328	-2.51252	RRBP1	6238	Transcriptomic	ILMN_2360784	Homo sapiens ribosome binding protein 1 homolog 180kDa (dog) (RRBP1), transcript variant 1, mRNA.
4730050	CLTCL1	-0.302501	5.78369	-3.14761	0.00328325	0.0211428	-2.06924	CLTCL1	8218	Transcriptomic	ILMN_1739734	Homo sapiens clathrin, heavy chain-like 1 (CLTCL1), mRNA.
5560520	RELT	-0.304043	5.5814	-3.03693	0.00440635	0.0264876	-2.33896	RELT	84957	Transcriptomic	ILMN_1748614	Homo sapiens RELT tumor necrosis factor receptor (RELT), transcript variant 2, mRNA.
4150279	C6ORF47	-0.304841	8.73761	-4.31199	0.000118569	0.00181947	1.03403	C6orf47	57827	Transcriptomic	ILMN_1795286	Homo sapiens chromosome 6 open reading frame 47 (C6orf47), mRNA.
5050370	TNFAIP8L2	-0.305647	8.83869	-3.00148	0.00483695	0.0282711	-2.42416	SCNM1	79005	Transcriptomic	ILMN_1744113	Homo sapiens tumor necrosis factor, alpha-induced protein 8-like 2 (TNFAIP8L2), mRNA.
7210594	ZNF650	-0.306289	7.29251	-3.65347	0.000810945	0.0074042	-0.773238	UBR3	130507	Transcriptomic	ILMN_2171640	Homo sapiens zinc finger protein 650 (ZNF650), mRNA.
6520129	ZNF148	-0.306446	11.8021	-3.44847	0.00144334	0.0115378	-1.30999	ZNF148	7707	Transcriptomic	ILMN_2143822	Homo sapiens zinc finger protein 148 (ZNF148), mRNA.
7050154	FLJ14107	-0.306658	7.18312	-2.78634	0.00842346	0.0424872	-2.92815	FLJ14107	80094	Transcriptomic	ILMN_1811608	PREDICTED: Homo sapiens hypothetical protein FLJ14107 (FLJ14107), misc RNA.
2100241	RAPH1	-0.306831	4.70041	-3.75728	0.000602903	0.005926	-0.496145	RAPH1	65059	Transcriptomic	ILMN_1783846	Homo sapiens Ras association (RalGDS/AF-6) and pleckstrin homology domains 1 (RAPH1), transcript variant 1, mRNA.
1510020	LRCH4	-0.307547	10.8509	-2.907	0.006186	0.0338834	-2.64832	LRCH4	4034	Transcriptomic	ILMN_2157075	Homo sapiens leucine-rich repeats and calponin homology (CH) domain containing 4 (LRCH4), mRNA.
1990092	CYB561D1	-0.308867	9.96896	-4.79482	2.75851e-05	0.00066419	2.41612	CYB561D1	284613	Transcriptomic	ILMN_3256325	Homo sapiens cytochrome b-561 domain containing 1 (CYB561D1), transcript variant 2, mRNA.
840768	SDF2	-0.311025	10.6661	-5.31556	5.57904e-06	0.000228638	3.93711	SDF2	6388	Transcriptomic	ILMN_1713978	Homo sapiens stromal cell-derived factor 2 (SDF2), mRNA.
1430753	PDE4A	-0.311998	5.58136	-3.01426	0.00467731	0.0275951	-2.39351	PDE4A	5141	Transcriptomic	ILMN_1785768	Homo sapiens phosphodiesterase 4A, cAMP-specific (phosphodiesterase E2 dunce homolog, Drosophila) (PDE4A), mRNA.
60600	VIPR2	-0.313059	4.75568	-3.68808	0.000734875	0.00688444	-0.681244	VIPR2	7434	Transcriptomic	ILMN_1683939	Homo sapiens vasoactive intestinal peptide receptor 2 (VIPR2), mRNA.
6370341	SPOP	-0.3146	11.1121	-4.96296	1.64994e-05	0.00046213	2.9047	SPOP	8405	Transcriptomic	ILMN_2397024	Homo sapiens speckle-type POZ protein (SPOP), transcript variant 5, mRNA.
1300358	LOC100132324	-0.316037	7.58953	-3.17071	0.0030859	0.0201198	-2.01226	AK097701	NA	Transcriptomic	ILMN_3247781	PREDICTED: Homo sapiens misc_RNA (LOC100132324), miscRNA.
4730685	RAB7A	-0.316381	11.9414	-3.34417	0.00192583	0.0141425	-1.57729	RAB7A	7879	Transcriptomic	ILMN_1716524	Homo sapiens RAB7A, member RAS oncogene family (RAB7A), mRNA.
1820296	WTAP	-0.316821	9.37731	-3.38741	0.00170956	0.0129852	-1.46699	WTAP	9589	Transcriptomic	ILMN_2279339	Homo sapiens Wilms tumor 1 associated protein (WTAP), transcript variant 1, mRNA.
2260471	ABLIM2	-0.316973	4.99842	-3.03099	0.00447589	0.026766	-2.35327	ABLIM2	84448	Transcriptomic	ILMN_1758825	Homo sapiens actin binding LIM protein family, member 2 (ABLIM2), mRNA.
3420445	TSTD1	-0.318824	6.65126	-3.4287	0.00152486	0.011963	-1.36098	TSTD1	100131187	Transcriptomic	ILMN_3234456	Homo sapiens thiosulfate sulfurtransferase (rhodanese)-like domain containing 1 (TSTD1), transcript variant 3, mRNA.
3830538	CCDC130	-0.318886	11.5723	-3.88266	0.00041991	0.00453557	-0.157166	CCDC130	81576	Transcriptomic	ILMN_1758633	Homo sapiens coiled-coil domain containing 130 (CCDC130), mRNA.
620008	M6PRBP1	-0.319326	10.4734	-2.92559	0.00589531	0.0327734	-2.60454	PLIN3	10226	Transcriptomic	ILMN_1660021	Homo sapiens mannose-6-phosphate receptor binding protein 1 (M6PRBP1), mRNA.
4070553	FRY	-0.319987	4.81595	-3.72686	0.000657816	0.00631337	-0.577695	FRY	10129	Transcriptomic	ILMN_1678437	Homo sapiens furry homolog (Drosophila) (FRY), mRNA.
7380279	GLT25D1	-0.320874	10.31	-2.96649	0.00530056	0.0303428	-2.50768	GLT25D1	79709	Transcriptomic	ILMN_1727043	Homo sapiens glycosyltransferase 25 domain containing 1 (GLT25D1), mRNA.
6590520	C14ORF131	-0.321562	9.13824	-3.00288	0.00481912	0.0282187	-2.42079	ZNF839	55778	Transcriptomic	ILMN_2186858	Homo sapiens chromosome 14 open reading frame 131 (C14orf131), mRNA.
2030132	LOC653506	-0.322172	11.0831	-2.90705	0.00618519	0.0338834	-2.6482	METRNL	284207	Transcriptomic?	ILMN_1780861	PREDICTED: Homo sapiens similar to meteorin, glial cell differentiation regulator-like (LOC653506), mRNA.
430368	ZNF211	-0.327044	8.51081	-3.5261	0.00116197	0.00980245	-1.10846	ZNF211	10520	Transcriptomic	ILMN_1811195	Homo sapiens zinc finger protein 211 (ZNF211), transcript variant 1, mRNA.
6380086	GORASP1	-0.327579	8.7328	-3.44902	0.00144116	0.0115288	-1.30859	GORASP1	64689	Transcriptomic	ILMN_1716821	Homo sapiens golgi reassembly stacking protein 1, 65kDa (GORASP1), mRNA.
5810176	RASSF5	-0.327791	11.7041	-3.92181	0.000374773	0.00417339	-0.0504109	RASSF5	83593	Transcriptomic	ILMN_2362902	Homo sapiens Ras association (RalGDS/AF-6) domain family member 5 (RASSF5), transcript variant 2, mRNA.
610546	ANKHD1	-0.327814	8.65061	-3.34924	0.00189915	0.0140034	-1.56438	ANKHD1	54882	Transcriptomic	ILMN_1765091	Homo sapiens ankyrin repeat and KH domain containing 1 (ANKHD1), transcript variant 1, mRNA.
510673	CDS2	-0.328746	8.7335	-2.70988	0.01021	0.0491248	-3.10156	CDS2	8760	Transcriptomic	ILMN_1790973	Homo sapiens CDP-diacylglycerol synthase (phosphatidate cytidylyltransferase) 2 (CDS2), mRNA.
3840079	RAB3GAP1	-0.330978	9.64814	-3.06941	0.0040438	0.0249572	-2.26037	RAB3GAP1	22930	Transcriptomic	ILMN_1739876	Homo sapiens RAB3 GTPase activating protein subunit 1 (catalytic) (RAB3GAP1), mRNA.
3190437	LRSAM1	-0.331955	9.60839	-3.32037	0.00205582	0.0148353	-1.63771	LRSAM1	90678	Transcriptomic	ILMN_1811102	Homo sapiens leucine rich repeat and sterile alpha motif containing 1 (LRSAM1), transcript variant 1, mRNA.
1260373	MTMR14	-0.332277	11.1031	-4.13171	0.000202538	0.00266098	0.528627	MTMR14	64419	Transcriptomic	ILMN_1659240	Homo sapiens myotubularin related protein 14 (MTMR14), transcript variant 2, mRNA.
6280554	PXMP4	-0.332365	5.43534	-2.8247	0.00764117	0.0395831	-2.84	PXMP4	11264	Transcriptomic	ILMN_3249742	Homo sapiens peroxisomal membrane protein 4, 24kDa (PXMP4), transcript variant 1, mRNA.
2480026	FLJ22222	-0.332696	5.56432	-2.73366	0.00961977	0.0469737	-3.04796	C17orf101	79701	Transcriptomic	ILMN_1665289	PREDICTED: Homo sapiens hypothetical protein FLJ22222 (FLJ22222), mRNA.
5090309	FAR1	-0.333403	10.3097	-2.7207	0.00993732	0.0480859	-3.0772	FAR1	84188	Transcriptomic	ILMN_2143250	Homo sapiens fatty acyl CoA reductase 1 (FAR1), mRNA.
3870537	CD302	-0.333666	4.94127	-2.74706	0.00930149	0.0457347	-3.01764	CD302	9936	Transcriptomic	ILMN_2070940	Homo sapiens CD302 molecule (CD302), mRNA.
6290292	POMT2	-0.335429	6.78601	-3.2666	0.00238098	0.0165756	-1.77334	POMT2	29954	Transcriptomic	ILMN_1678805	Homo sapiens protein-O-mannosyltransferase 2 (POMT2), mRNA.
3290463	DDB1	-0.336418	6.06896	-2.96304	0.0053484	0.0304895	-2.51587	DDB1	1642	Transcriptomic	ILMN_1774735	Homo sapiens damage-specific DNA binding protein 1, 127kDa (DDB1), mRNA.
3400296	CRABP2	-0.33672	5.34879	-2.91487	0.00606139	0.0334259	-2.62982	CRABP2	1382	Transcriptomic	ILMN_1690170	Homo sapiens cellular retinoic acid binding protein 2 (CRABP2), mRNA.
870711	POL3S	-0.336891	7.01156	-2.85861	0.00700655	0.0371097	-2.76143	PRSS53	339105	Transcriptomic	ILMN_2133187	Homo sapiens polyserase 3 (POL3S), mRNA.
1090400	ATXN2	-0.33771	10.1369	-4.07271	0.000241006	0.00300453	0.36479	ATXN2	6311	Transcriptomic	ILMN_1743829	Homo sapiens ataxin 2 (ATXN2), mRNA.
3870292	ZNF398	-0.337851	7.03671	-3.10514	0.00367769	0.0231803	-2.17339	ZNF398	57541	Transcriptomic	ILMN_2344047	Homo sapiens zinc finger protein 398 (ZNF398), transcript variant 1, mRNA.
5290768	HS.483906	-0.33822	8.40349	-4.07621	0.00023854	0.00298293	0.374475	NS4ATP2	79685	Transcriptomic	ILMN_1843932	Homo sapiens mRNA; cDNA DKFZp667L2214 (from clone DKFZp667L2214)
5860463	NEK6	-0.339516	6.79074	-2.97424	0.00519442	0.0298754	-2.48923	NEK6	10783	Transcriptomic	ILMN_1660871	Homo sapiens NIMA (never in mitosis gene a)-related kinase 6 (NEK6), mRNA.
270678	DNAL4	-0.339532	8.97582	-3.99078	0.000306475	0.00361045	0.138649	DNAL4	10126	Transcriptomic	ILMN_1801845	Homo sapiens dynein, axonemal, light chain 4 (DNAL4), mRNA.
7050719	C1ORF162	-0.339717	12.3874	-3.01978	0.00460996	0.0273595	-2.38026	C1orf162	128346	Transcriptomic	ILMN_1754894	Homo sapiens chromosome 1 open reading frame 162 (C1orf162), mRNA.
5910541	CTNS	-0.339926	9.2553	-2.72092	0.00993204	0.0480709	-3.07672	CTNS	1497	Transcriptomic	ILMN_1807719	Homo sapiens cystinosis, nephropathic (CTNS), transcript variant 2, mRNA.
4920372	KBTBD2	-0.340478	10.0687	-3.91494	0.000382337	0.00422959	-0.0691752	KBTBD2	25948	Transcriptomic	ILMN_1784540	Homo sapiens kelch repeat and BTB (POZ) domain containing 2 (KBTBD2), mRNA.
6760364	LCOR	-0.343013	8.98957	-2.9943	0.00492882	0.0286859	-2.44134	LCOR	84458	Transcriptomic	ILMN_1689817	Homo sapiens ligand dependent nuclear receptor corepressor (LCOR), mRNA.
4730682	EXOC3	-0.344266	8.87235	-3.95024	0.000344989	0.00392723	0.0273753	EXOC3	11336	Transcriptomic	ILMN_1789419	Homo sapiens exocyst complex component 3 (EXOC3), mRNA.
2760131	ZNF20	-0.344526	7.96796	-3.2547	0.00245925	0.0169685	-1.80319	ZNF625-ZNF20	7568	Transcriptomic	ILMN_1670377	Homo sapiens zinc finger protein 20 (ZNF20), mRNA.
6110195	ZCCHC24	-0.344763	6.46564	-3.5118	0.00120947	0.0101023	-1.14573	ZCCHC24	219654	Transcriptomic	ILMN_1754660	Homo sapiens zinc finger, CCHC domain containing 24 (ZCCHC24), mRNA.
6770091	LOC642031	-0.344996	9.61426	-3.44692	0.00144958	0.0115629	-1.314	FBRSL1	57666	Transcriptomic?	ILMN_1655694	PREDICTED: Homo sapiens hypothetical protein LOC642031 (LOC642031), mRNA.
1690446	PNPLA6	-0.346024	10.7592	-2.8582	0.00701386	0.0371395	-2.76237	PNPLA6	10908	Transcriptomic	ILMN_1799614	Homo sapiens patatin-like phospholipase domain containing 6 (PNPLA6), mRNA.
5290131	DYNC1LI2	-0.347451	9.86148	-3.48176	0.00131546	0.0107785	-1.22383	DYNC1LI2	1783	Transcriptomic	ILMN_1783448	Homo sapiens dynein, cytoplasmic 1, light intermediate chain 2 (DYNC1LI2), mRNA.
4880168	PTTG1IP	-0.34781	11.8255	-3.80445	0.000526432	0.00538168	-0.369143	PTTG1IP	754	Transcriptomic	ILMN_2128750	Homo sapiens pituitary tumor-transforming 1 interacting protein (PTTG1IP), mRNA.
510475	FER	-0.347997	4.96168	-4.29028	0.000126504	0.00190137	0.972814	FER	2241	Transcriptomic	ILMN_1789618	Homo sapiens fer (fps/fes related) tyrosine kinase (FER), mRNA.
5560411	ZNF212	-0.348033	8.63066	-3.91243	0.000385139	0.00424988	-0.0760307	ZNF212	7988	Transcriptomic	ILMN_1684964	Homo sapiens zinc finger protein 212 (ZNF212), mRNA.
5810068	SIPA1	-0.348187	11.3108	-4.57383	5.39717e-05	0.00104512	1.7791	SIPA1	6494	Transcriptomic	ILMN_1682930	Homo sapiens signal-induced proliferation-associated gene 1 (SIPA1), transcript variant 2, mRNA.
7380546	FXYD5	-0.348456	12.7301	-3.93065	0.000365255	0.00409634	-0.0262511	FXYD5	53827	Transcriptomic	ILMN_2309848	Homo sapiens FXYD domain containing ion transport regulator 5 (FXYD5), transcript variant 2, mRNA.
4780370	RAPSN	-0.348484	4.86404	-4.91005	1.94007e-05	0.000514516	2.75065	RAPSN	5913	Transcriptomic	ILMN_1724806	Homo sapiens receptor-associated protein of the synapse (RAPSN), transcript variant 1, mRNA.
5310670	HS.573047	-0.348764	8.14632	-2.70152	0.0104254	0.0498762	-3.12034	BX110921	NA	Transcriptomic?	ILMN_1850816	BX110921 Soares fetal liver spleen 1NFLS Homo sapiens cDNA clone IMAGp998C02389, mRNA sequence
4010753	RHOG	-0.349299	12.4942	-2.89089	0.00644858	0.0349037	-2.6861	RHOG	391	Transcriptomic	ILMN_1739792	Homo sapiens ras homolog gene family, member G (rho G) (RHOG), mRNA.
270736	TRABD	-0.349519	12.308	-4.13557	0.00020024	0.00264247	0.539383	TRABD	80305	Transcriptomic	ILMN_1755737	Homo sapiens TraB domain containing (TRABD), mRNA.
650519	TMBIM6	-0.351605	13.1155	-4.431	8.30147e-05	0.00140875	1.37121	TMBIM6	7009	Transcriptomic	ILMN_1693311	Homo sapiens transmembrane BAX inhibitor motif containing 6 (TMBIM6), transcript variant 1, mRNA.
5720735	JAG1	-0.353461	5.0685	-3.2648	0.00239264	0.0166319	-1.77785	JAG1	182	Transcriptomic	ILMN_1691376	Homo sapiens jagged 1 (Alagille syndrome) (JAG1), mRNA.
870451	ASB8	-0.353962	9.02784	-3.60359	0.00093413	0.00825787	-0.905173	ASB8	140461	Transcriptomic	ILMN_2173740	Homo sapiens ankyrin repeat and SOCS box-containing 8 (ASB8), mRNA.
7040243	PICK1	-0.354069	8.06008	-2.93597	0.00573879	0.0320331	-2.58005	PICK1	9463	Transcriptomic	ILMN_2373982	Homo sapiens protein interacting with PRKCA 1 (PICK1), transcript variant 1, mRNA.
3940309	CDAN1	-0.354145	7.28712	-4.28447	0.000128713	0.00192665	0.956463	CDAN1	146059	Transcriptomic	ILMN_1659727	PREDICTED: Homo sapiens congenital dyserythropoietic anemia, type I (CDAN1), mRNA.
650075	ASXL2	-0.35511	10.1571	-3.29902	0.00217948	0.0155133	-1.69169	ASXL2	55252	Transcriptomic	ILMN_1698968	Homo sapiens additional sex combs like 2 (Drosophila) (ASXL2), mRNA.
7320414	ZNF326	-0.355912	6.48779	-3.13331	0.0034114	0.0218145	-2.10441	ZNF326	284695	Transcriptomic	ILMN_1662021	Homo sapiens zinc finger protein 326 (ZNF326), transcript variant 1, mRNA.
5310348	CCDC21	-0.356142	6.80596	-2.84344	0.00728415	0.0382296	-2.79665	CCDC21	64793	Transcriptomic	ILMN_1812489	Homo sapiens coiled-coil domain containing 21 (CCDC21), mRNA.
6980685	LOC730740	-0.357148	12.3694	-3.19566	0.00288545	0.0191482	-1.95046	H3F3A	3020	Transcriptomic	ILMN_1748767	PREDICTED: Homo sapiens similar to H3 histone, family 3B (LOC730740), mRNA.
3130445	HS.536451	-0.357373	7.46631	-3.25877	0.00243222	0.0168324	-1.79299	BX105743	NA	Transcriptomic?	ILMN_1859787	BX105743 NCI_CGAP_GC6 Homo sapiens cDNA clone IMAGp998H135716, mRNA sequence
4590008	B3GALT2	-0.357502	5.05031	-3.78801	0.000551953	0.00555724	-0.413487	B3GALT2	8707	Transcriptomic	ILMN_1709907	Homo sapiens UDP-Gal:betaGlcNAc beta 1,3-galactosyltransferase, polypeptide 2 (B3GALT2), mRNA.
5720154	ZBTB48	-0.357542	10.1785	-4.14216	0.00019638	0.00260091	0.557733	ZBTB48	3104	Transcriptomic	ILMN_1801101	Homo sapiens zinc finger and BTB domain containing 48 (ZBTB48), mRNA.
2970370	PCDH17	-0.357904	5.13276	-2.8168	0.00779657	0.0401418	-2.85822	PCDH17	27253	Transcriptomic	ILMN_1781514	Homo sapiens protocadherin 17 (PCDH17), mRNA.
1090072	KIAA0494	-0.358096	10.01	-4.0671	0.000245019	0.00304837	0.34924	KIAA0494	9813	Transcriptomic	ILMN_1697597	Homo sapiens KIAA0494 (KIAA0494), mRNA.
3780270	HBP1	-0.358837	9.722	-3.44621	0.00145245	0.0115727	-1.31583	HBP1	26959	Transcriptomic	ILMN_2160764	Homo sapiens HMG-box transcription factor 1 (HBP1), mRNA.
2600463	TNFRSF10B	-0.359035	10.0253	-3.25635	0.00244824	0.0169166	-1.79905	TNFRSF10B	8795	Transcriptomic	ILMN_1699265	Homo sapiens tumor necrosis factor receptor superfamily, member 10b (TNFRSF10B), transcript variant 1, mRNA.
5560324	LOC100129104	-0.360346	7.1747	-2.94235	0.00564435	0.0316444	-2.56494	CR619813	NA	Transcriptomic	ILMN_3255144	PREDICTED: Homo sapiens similar to hydroxyproline-rich glycoprotein VSP-3 (LOC100129104), mRNA.
5960402	LOC728211	-0.361391	5.17773	-3.10017	0.00372662	0.0234276	-2.18551	AL359580	NA	Transcriptomic?	ILMN_3286131	PREDICTED: Homo sapiens similar to G protein-coupled receptor 124 (LOC728211), miscRNA.
3460133	PAK2	-0.361909	10.043	-3.88235	0.000420292	0.00453746	-0.158018	PAK2	5062	Transcriptomic	ILMN_1712687	Homo sapiens p21 (CDKN1A)-activated kinase 2 (PAK2), mRNA.
3370037	HS.561747	-0.362773	9.97172	-3.36661	0.00181051	0.0135366	-1.52013	BU935198	NA	Transcriptomic?	ILMN_1894072	AGENCOURT_10520654 NIH_MGC_128 Homo sapiens cDNA clone IMAGE:6702588 5, mRNA sequence
7400050	CCM2	-0.363187	11.614	-4.21256	0.000159414	0.00224249	0.754454	CCM2	83605	Transcriptomic	ILMN_1784352	Homo sapiens cerebral cavernous malformation 2 (CCM2), transcript variant 1, mRNA.
3890300	PRR13	-0.363188	13.4581	-5.27679	6.28734e-06	0.000251025	3.82322	PRR13	54458	Transcriptomic	ILMN_2344204	Homo sapiens proline rich 13 (PRR13), transcript variant 2, mRNA.
70767	BAIAP2	-0.363404	5.53566	-2.8823	0.00659293	0.0354578	-2.70621	BAIAP2	10458	Transcriptomic	ILMN_1705922	Homo sapiens BAI1-associated protein 2 (BAIAP2), transcript variant 3, mRNA.
1090564	TMEM175	-0.363701	10.1113	-3.56641	0.00103748	0.00899407	-1.00296	TMEM175	84286	Transcriptomic	ILMN_1654629	Homo sapiens transmembrane protein 175 (TMEM175), mRNA.
4290154	STK11IP	-0.364008	8.42708	-4.62258	4.65672e-05	0.000950343	1.91904	STK11IP	114790	Transcriptomic	ILMN_1690085	Homo sapiens serine/threonine kinase 11 interacting protein (STK11IP), mRNA.
5490626	SUMF1	-0.364055	8.2512	-3.03578	0.00441968	0.0265386	-2.34172	SUMF1	285362	Transcriptomic	ILMN_1753472	Homo sapiens sulfatase modifying factor 1 (SUMF1), mRNA.
1940273	SGSM2	-0.364257	10.9819	-4.23602	0.000148685	0.00213816	0.820226	SGSM2	9905	Transcriptomic	ILMN_1779171	Homo sapiens small G protein signaling modulator 2 (SGSM2), transcript variant 1, mRNA.
3170072	SNRNP200	-0.364294	7.08984	-4.05465	0.000254147	0.00313001	0.314804	SNRNP200	23020	Transcriptomic	ILMN_1705928	Homo sapiens small nuclear ribonucleoprotein 200kDa (U5) (SNRNP200), mRNA.
4010470	CENPBD1	-0.36458	6.76065	-2.86357	0.00691802	0.0367598	-2.74989	CENPBD1	92806	Transcriptomic	ILMN_3238740	Homo sapiens CENPB DNA-binding domains containing 1 (CENPBD1), mRNA.
520600	SAP30BP	-0.36459	7.32016	-3.67121	0.000771045	0.00714404	-0.726127	SAP30BP	29115	Transcriptomic	ILMN_2199022	Homo sapiens SAP30 binding protein (SAP30BP), mRNA.
6560327	ACAD10	-0.365805	7.46555	-3.86766	0.000438571	0.00467731	-0.197962	ACAD10	80724	Transcriptomic	ILMN_1687303	Homo sapiens acyl-Coenzyme A dehydrogenase family, member 10 (ACAD10), mRNA.
5360735	FAM54B	-0.366049	7.55176	-3.39442	0.00167676	0.012798	-1.44904	FAM54B	56181	Transcriptomic	ILMN_3264466	Homo sapiens family with sequence similarity 54, member B (FAM54B), transcript variant 1, mRNA.
2350722	PLA2G4B	-0.366395	10.1918	-4.09111	0.000228303	0.00290383	0.415791	JMJD7-PLA2G4B	8681	Transcriptomic	ILMN_1697629	Homo sapiens phospholipase A2, group IVB (cytosolic) (PLA2G4B), mRNA.
5550465	CDK5RAP3	-0.366572	10.6988	-4.30969	0.000119387	0.00182718	1.02754	CDK5RAP3	80279	Transcriptomic	ILMN_1812557	Homo sapiens CDK5 regulatory subunit associated protein 3 (CDK5RAP3), mRNA.
6380161	BTK	-0.366999	9.51981	-3.1369	0.00337881	0.0216411	-2.09559	BTK	695	Transcriptomic	ILMN_1662026	Homo sapiens Bruton agammaglobulinemia tyrosine kinase (BTK), mRNA.
2100437	GMEB2	-0.367906	9.56355	-3.78548	0.000555982	0.00558127	-0.420298	GMEB2	26205	Transcriptomic	ILMN_1683204	Homo sapiens glucocorticoid modulatory element binding protein 2 (GMEB2), mRNA.
2940537	PPP3CA	-0.367942	7.17045	-3.38934	0.00170046	0.012934	-1.46205	PPP3CA	5530	Transcriptomic	ILMN_1670970	Homo sapiens protein phosphatase 3 (formerly 2B), catalytic subunit, alpha isoform (PPP3CA), mRNA.
1070376	CEP164	-0.368441	7.39602	-4.1594	0.000186621	0.0025095	0.605796	CEP164	22897	Transcriptomic	ILMN_1740385	Homo sapiens centrosomal protein 164kDa (CEP164), mRNA.
150392	HS.522924	-0.369919	7.75437	-2.85447	0.00708139	0.0374338	-2.77106	AB074280	NA	Transcriptomic?	ILMN_1849941	Homo sapiens cDNA FLJ43160 fis, clone FCBBF2000199
6620601	ZBTB40	-0.370145	8.09386	-3.27328	0.00233804	0.0163715	-1.75654	ZBTB40	9923	Transcriptomic	ILMN_1784037	Homo sapiens zinc finger and BTB domain containing 40 (ZBTB40), transcript variant 1, mRNA.
130707	ADC	-0.370736	5.02294	-3.03326	0.00444923	0.0266677	-2.34781	ADC	113451	Transcriptomic	ILMN_1659599	Homo sapiens arginine decarboxylase (ADC), mRNA.
3390068	E4F1	-0.371458	9.76166	-3.85495	0.000455011	0.00480292	-0.232478	E4F1	1877	Transcriptomic	ILMN_1720287	Homo sapiens E4F transcription factor 1 (E4F1), mRNA.
1010048	CXXC5	-0.371794	8.4845	-3.20155	0.00283996	0.0188863	-1.93583	CXXC5	51523	Transcriptomic?	ILMN_1745256	Homo sapiens CXXC finger 5 (CXXC5), mRNA.
730685	RGS19	-0.372234	11.7165	-4.59742	5.0253e-05	0.000996844	1.84679	RGS19	10287	Transcriptomic	ILMN_1677085	Homo sapiens regulator of G-protein signaling 19 (RGS19), transcript variant 1, mRNA.
3290717	GMCL1	-0.372485	9.63545	-3.47226	0.00135082	0.0110025	-1.24847	GMCL1	64395	Transcriptomic	ILMN_2194627	Homo sapiens germ cell-less homolog 1 (Drosophila) (GMCL1), mRNA.
7610369	TMEM184B	-0.374321	8.818	-2.94076	0.00566782	0.0317337	-2.56872	TMEM184B	25829	Transcriptomic	ILMN_1747460	Homo sapiens transmembrane protein 184B (TMEM184B), mRNA.
2480193	LOC283588	-0.374392	5.59481	-2.91185	0.0061088	0.0335862	-2.6369	LOC283588	283588	Transcriptomic?	ILMN_3295651	PREDICTED: Homo sapiens hypothetical LOC283588 (LOC283588), miscRNA.
7160059	ATP6V0B	-0.375327	11.9309	-3.16679	0.00311864	0.0202781	-2.02196	ATP6V0B	533	Transcriptomic	ILMN_1721391	Homo sapiens ATPase, H+ transporting, lysosomal 21kDa, V0 subunit b (ATP6V0B), transcript variant 1, mRNA.
5870482	KDM5B	-0.375801	8.67275	-3.08658	0.00386381	0.0240696	-2.21865	KDM5B	10765	Transcriptomic	ILMN_1755727	Homo sapiens lysine (K)-specific demethylase 5B (KDM5B), mRNA.
6840022	MANBAL	-0.375834	6.43439	-3.8056	0.000524687	0.00537137	-0.366032	MANBAL	63905	Transcriptomic	ILMN_2395926	Homo sapiens mannosidase, beta A, lysosomal-like (MANBAL), transcript variant 2, mRNA.
4780669	SETD1B	-0.378282	6.62154	-3.74292	0.000628255	0.00610996	-0.534687	SETD1B	23067	Transcriptomic	ILMN_1813573	PREDICTED: Homo sapiens SET domain containing 1B (SETD1B), mRNA.
6270139	KRBA1	-0.378416	8.64701	-3.76689	0.000586498	0.00580393	-0.470325	KRBA1	84626	Transcriptomic	ILMN_3239060	Homo sapiens KRAB-A domain containing 1 (KRBA1), mRNA.
6350600	DTX2	-0.378416	9.9373	-3.61129	0.000914007	0.00813442	-0.884867	DTX2	113878	Transcriptomic	ILMN_2275098	Homo sapiens deltex homolog 2 (Drosophila) (DTX2), mRNA.
5550170	ARHGEF10L	-0.378779	4.9054	-3.37637	0.00176246	0.0132627	-1.49522	ARHGEF10L	55160	Transcriptomic	ILMN_2389445	Homo sapiens Rho guanine nucleotide exchange factor (GEF) 10-like (ARHGEF10L), transcript variant 2, mRNA.
2260746	TNFRSF10C	-0.379157	6.47698	-2.76987	0.00878184	0.0437646	-2.96578	TNFRSF10C	8794	Transcriptomic	ILMN_1672114	Homo sapiens tumor necrosis factor receptor superfamily, member 10c, decoy without an intracellular domain (TNFRSF10C), mRNA.
2360376	SLC24A6	-0.379331	10.2579	-3.30187	0.00216256	0.0154231	-1.68449	SLC24A6	80024	Transcriptomic	ILMN_1701655	Homo sapiens solute carrier family 24 (sodium/potassium/calcium exchanger), member 6 (SLC24A6), mRNA.
7570711	PRR14	-0.380368	11.0851	-5.08686	1.12814e-05	0.000363238	3.26645	PRR14	78994	Transcriptomic	ILMN_1745329	Homo sapiens proline rich 14 (PRR14), mRNA.
4150102	HS.296031	-0.381139	10.8984	-3.62361	0.000882648	0.00790137	-0.852305	PDK3	5165	Transcriptomic	ILMN_1827736	Homo sapiens cDNA clone IMAGE:5262734
1230070	NDRG1	-0.381369	9.25246	-3.69768	0.000715027	0.00674397	-0.655659	NDRG1	10397	Transcriptomic	ILMN_1809931	Homo sapiens N-myc downstream regulated gene 1 (NDRG1), mRNA.
670332	NPEPPS	-0.38154	10.4015	-4.70832	3.58967e-05	0.000792216	2.166	NPEPPS	9520	Transcriptomic	ILMN_2116127	Homo sapiens aminopeptidase puromycin sensitive (NPEPPS), mRNA.
7560538	ITCH	-0.381951	8.58143	-3.44546	0.0014555	0.0115886	-1.31778	ITCH	83737	Transcriptomic	ILMN_1752283	Homo sapiens itchy homolog E3 ubiquitin protein ligase (mouse) (ITCH), mRNA.
3360451	BANP	-0.383772	5.36604	-3.54418	0.00110444	0.00942206	-1.0612	BANP	54971	Transcriptomic	ILMN_2396338	Homo sapiens BTG3 associated nuclear protein (BANP), transcript variant 1, mRNA.
2450504	LONRF3	-0.384109	5.02144	-3.67838	0.000755468	0.00703832	-0.707064	LONRF3	79836	Transcriptomic	ILMN_1720452	Homo sapiens LON peptidase N-terminal domain and ring finger 3 (LONRF3), transcript variant 1, mRNA.
6620487	CXCL6	-0.386729	4.78562	-3.60133	0.000940106	0.00829068	-0.911119	CXCL6	6372	Transcriptomic	ILMN_1779234	Homo sapiens chemokine (C-X-C motif) ligand 6 (granulocyte chemotactic protein 2) (CXCL6), mRNA.
3450722	LOC644033	-0.387438	9.71806	-4.24721	0.000143817	0.00208488	0.851659	RPL23AP7	284942	Transcriptomic	ILMN_1735955	PREDICTED: Homo sapiens similar to similar to RPL23AP7 protein (LOC644033), mRNA.
6420386	GPSM3	-0.388275	11.4625	-3.12076	0.00352768	0.0224274	-2.13518	GPSM3	63940	Transcriptomic	ILMN_1662799	Homo sapiens G-protein signaling modulator 3 (AGS3-like, C. elegans) (GPSM3), mRNA.
5390324	DNAJC30	-0.388623	7.98933	-2.90679	0.00618934	0.0338931	-2.64881	DNAJC30	84277	Transcriptomic	ILMN_1771824	Homo sapiens DnaJ (Hsp40) homolog, subfamily C, member 30 (DNAJC30), mRNA.
1050059	PHKA2	-0.389082	10.3163	-4.09435	0.000226131	0.00288806	0.424794	PHKA2	5256	Transcriptomic	ILMN_1814074	Homo sapiens phosphorylase kinase, alpha 2 (liver) (PHKA2), mRNA.
1030239	SCRN1	-0.389338	7.973	-3.2153	0.00273647	0.0183875	-1.90165	SCRN1	9805	Transcriptomic	ILMN_1756439	Homo sapiens secernin 1 (SCRN1), mRNA.
1510630	DUS2L	-0.389874	8.79605	-3.14857	0.00327485	0.0211153	-2.06689	DUS2L	54920	Transcriptomic	ILMN_1811650	Homo sapiens dihydrouridine synthase 2-like, SMM1 homolog (S. cerevisiae) (DUS2L), mRNA.
1300408	HCLS1	-0.390112	12.7932	-3.54293	0.00110833	0.00944062	-1.06448	HCLS1	3059	Transcriptomic	ILMN_1727402	Homo sapiens hematopoietic cell-specific Lyn substrate 1 (HCLS1), mRNA.
7560014	TOP3A	-0.390416	6.92009	-3.05054	0.00425084	0.0258214	-2.30608	TOP3A	7156	Transcriptomic	ILMN_1700487	Homo sapiens topoisomerase (DNA) III alpha (TOP3A), mRNA.
1170438	MARK2	-0.390488	6.51916	-2.75422	0.00913534	0.0450793	-3.00139	MARK2	2011	Transcriptomic	ILMN_1736747	Homo sapiens MAP/microtubule affinity-regulating kinase 2 (MARK2), transcript variant 3, mRNA.
360050	C7ORF27	-0.391141	9.57251	-3.47367	0.0013455	0.0109673	-1.24481	BRAT1	221927	Transcriptomic	ILMN_1804498	Homo sapiens chromosome 7 open reading frame 27 (C7orf27), mRNA.
1940647	HBP1	-0.391294	9.4101	-3.01648	0.0046501	0.0275011	-2.38818	HBP1	26959	Transcriptomic	ILMN_1685415	Homo sapiens HMG-box transcription factor 1 (HBP1), mRNA.
3870347	MFSD6L	-0.391497	4.97747	-4.11889	0.000210349	0.00273381	0.492961	MFSD6L	162387	Transcriptomic	ILMN_1670611	Homo sapiens major facilitator superfamily domain containing 6-like (MFSD6L), mRNA.
2640338	ARNT	-0.391778	5.84097	-3.34572	0.00191765	0.0141071	-1.57335	ARNT	405	Transcriptomic	ILMN_1762582	Homo sapiens aryl hydrocarbon receptor nuclear translocator (ARNT), transcript variant 1, mRNA.
6250075	DHTKD1	-0.391926	6.99704	-3.49265	0.00127608	0.0105225	-1.19558	DHTKD1	55526	Transcriptomic	ILMN_1664369	Homo sapiens dehydrogenase E1 and transketolase domain containing 1 (DHTKD1), mRNA.
2760437	SYTL1	-0.391982	8.93828	-2.9235	0.00592741	0.0329022	-2.60949	SYTL1	84958	Transcriptomic	ILMN_1750785	Homo sapiens synaptotagmin-like 1 (SYTL1), mRNA.
4540070	C1ORF175	-0.392134	4.75063	-3.61572	0.000902595	0.00805694	-0.87315	DKFZp434K085	374977	Transcriptomic	ILMN_1792551	Homo sapiens chromosome 1 open reading frame 175 (C1orf175), mRNA.
7320661	GDAP2	-0.393385	7.2598	-3.99454	0.000303129	0.00359029	0.148972	GDAP2	54834	Transcriptomic	ILMN_1789059	Homo sapiens ganglioside induced differentiation associated protein 2 (GDAP2), mRNA.
1010672	NR3C2	-0.394267	6.77912	-2.94278	0.0056381	0.0316238	-2.56393	NR3C2	4306	Transcriptomic	ILMN_2210934	Homo sapiens nuclear receptor subfamily 3, group C, member 2 (NR3C2), mRNA.
1980521	SLC44A2	-0.394977	12.4458	-3.69757	0.000715247	0.00674397	-0.655947	SLC44A2	57153	Transcriptomic	ILMN_1771987	Homo sapiens solute carrier family 44, member 2 (SLC44A2), mRNA.
6110332	ARHGAP19	-0.395139	8.29937	-3.75614	0.000604881	0.00592646	-0.499211	ARHGAP19	84986	Transcriptomic	ILMN_1688953	Homo sapiens Rho GTPase activating protein 19 (ARHGAP19), mRNA.
5910347	ZNF250	-0.395634	6.33725	-4.22461	0.000153812	0.00218754	0.78822	ZNF250	58500	Transcriptomic	ILMN_1757230	Homo sapiens zinc finger protein 250 (ZNF250), mRNA.
6590243	PITPNA	-0.395897	6.98985	-3.77254	0.000577055	0.00574153	-0.45513	PITPNA	5306	Transcriptomic	ILMN_1715804	Homo sapiens phosphatidylinositol transfer protein, alpha (PITPNA), mRNA.
3290181	CHMP2A	-0.396883	7.86685	-3.19154	0.00291774	0.0193042	-1.96071	CHMP2A	27243	Transcriptomic	ILMN_1656621	Homo sapiens chromatin modifying protein 2A (CHMP2A), transcript variant 1, mRNA.
5270575	MAPK8IP3	-0.396953	10.0704	-3.26885	0.00236641	0.0165213	-1.76768	MAPK8IP3	23162	Transcriptomic	ILMN_1811574	Homo sapiens mitogen-activated protein kinase 8 interacting protein 3 (MAPK8IP3), transcript variant 2, mRNA.
4010348	INPP5B	-0.397315	7.50034	-2.8279	0.00757907	0.0393635	-2.83261	INPP5B	3633	Transcriptomic	ILMN_1810116	Homo sapiens inositol polyphosphate-5-phosphatase, 75kDa (INPP5B), nuclear gene encoding mitochondrial protein, mRNA.
1190739	ITPRIPL2	-0.397555	10.3881	-3.38645	0.00171407	0.013006	-1.46943	ITPRIPL2	162073	Transcriptomic	ILMN_1751034	Homo sapiens inositol 1,4,5-triphosphate receptor interacting protein-like 2 (ITPRIPL2), mRNA.
1710102	EIF2C1	-0.398156	7.80104	-3.83185	0.000486434	0.00505519	-0.295092	EIF2C1	26523	Transcriptomic	ILMN_1671326	Homo sapiens eukaryotic translation initiation factor 2C, 1 (EIF2C1), mRNA.
7550181	IFNAR1	-0.398312	9.70312	-3.05129	0.00424245	0.0257918	-2.30427	IFNAR1	3454	Transcriptomic	ILMN_1752923	Homo sapiens interferon (alpha, beta and omega) receptor 1 (IFNAR1), mRNA.
3170195	FAM193B	-0.398457	7.92746	-2.87715	0.00668089	0.0357993	-2.71824	FAM193B	54540	Transcriptomic	ILMN_1654630	Homo sapiens family with sequence similarity 193, member B (FAM193B), transcript variant 1, mRNA. XM_944464 XM_944467 XM_944470
7050193	RAB40C	-0.398737	10.861	-4.39815	9.162e-05	0.00150477	1.27787	RAB40C	57799	Transcriptomic	ILMN_1712705	Homo sapiens RAB40C, member RAS oncogene family (RAB40C), mRNA.
2350524	GLCE	-0.399473	7.84364	-2.80772	0.00797873	0.0408689	-2.87912	GLCE	26035	Transcriptomic	ILMN_1714349	Homo sapiens glucuronic acid epimerase (GLCE), mRNA.
4290687	NCLN	-0.40006	9.77433	-3.41497	0.00158404	0.0122738	-1.3963	NCLN	56926	Transcriptomic	ILMN_3237632	Homo sapiens nicalin homolog (zebrafish) (NCLN), mRNA.
4860242	TAGAP	-0.400634	6.88477	-3.22953	0.00263308	0.0178456	-1.86616	TAGAP	117289	Transcriptomic	ILMN_1676408	Homo sapiens T-cell activation RhoGTPase activating protein (TAGAP), transcript variant 3, mRNA.
5860358	CANT1	-0.400843	9.60188	-3.60267	0.000936561	0.0082727	-0.907597	CANT1	124583	Transcriptomic	ILMN_1664012	Homo sapiens calcium activated nucleotidase 1 (CANT1), mRNA.
290088	WIPF1	-0.401862	4.694	-4.73404	3.3196e-05	0.000753048	2.24027	WIPF1	7456	Transcriptomic	ILMN_2262957	Homo sapiens WAS/WASL interacting protein family, member 1 (WIPF1), transcript variant 2, mRNA.
6510397	WDR19	-0.402205	7.87951	-3.56359	0.00104574	0.00903363	-1.01035	WDR19	57728	Transcriptomic	ILMN_1655117	Homo sapiens WD repeat domain 19 (WDR19), mRNA.
7210685	MKL1	-0.403015	7.83371	-3.78088	0.000563384	0.00563358	-0.432681	MKL1	57591	Transcriptomic	ILMN_1651767	Homo sapiens megakaryoblastic leukemia (translocation) 1 (MKL1), mRNA.
5130095	SART1	-0.403054	6.07968	-3.47957	0.00132354	0.0108265	-1.22952	SART1	9092	Transcriptomic	ILMN_1680145	Homo sapiens squamous cell carcinoma antigen recognized by T cells (SART1), mRNA.
780762	CSNK1D	-0.403192	9.82487	-3.44321	0.00146463	0.0116486	-1.32359	CSNK1D	1453	Transcriptomic	ILMN_1720708	Homo sapiens casein kinase 1, delta (CSNK1D), transcript variant 1, mRNA.
940039	GRB2	-0.403216	9.67352	-3.23098	0.00262278	0.0177923	-1.86255	GRB2	2885	Transcriptomic	ILMN_1742521	Homo sapiens growth factor receptor-bound protein 2 (GRB2), transcript variant 1, mRNA.
4260187	CRTC2	-0.403621	8.48938	-4.34946	0.000106007	0.00168926	1.13991	CRTC2	200186	Transcriptomic	ILMN_1657771	Homo sapiens CREB regulated transcription coactivator 2 (CRTC2), mRNA.
6350039	SRGAP3	-0.403679	4.79514	-3.07681	0.00396533	0.0245419	-2.24242	SRGAP3	9901	Transcriptomic	ILMN_2400648	Homo sapiens SLIT-ROBO Rho GTPase activating protein 3 (SRGAP3), transcript variant 2, mRNA.
2760706	C16ORF48	-0.404043	8.4221	-3.88762	0.000413911	0.00449287	-0.143663	C16orf48	84080	Transcriptomic	ILMN_1787324	Homo sapiens chromosome 16 open reading frame 48 (C16orf48), mRNA.
6200086	PSAP	-0.404203	13.4437	-4.16359	0.000184319	0.00248615	0.617504	PSAP	5660	Transcriptomic	ILMN_2355559	Homo sapiens prosaposin (PSAP), transcript variant 1, mRNA.
7510273	TRIM39	-0.404276	6.26213	-4.2329	0.000150068	0.00215241	0.811485	TRIM39	56658	Transcriptomic	ILMN_2413517	Homo sapiens tripartite motif-containing 39 (TRIM39), transcript variant 2, mRNA.
2760100	LOC100130291	-0.404677	7.87826	-3.44514	0.0014568	0.0115947	-1.31861	DSTNP2	171220	Transcriptomic	ILMN_3190972	PREDICTED: Homo sapiens misc_RNA (LOC100130291), miscRNA.
3440167	THOC5	-0.406181	9.52894	-3.67701	0.000758414	0.0070538	-0.7107	THOC5	8563	Transcriptomic	ILMN_2393169	Homo sapiens THO complex 5 (THOC5), transcript variant 1, mRNA.
6620075	CDK5RAP3	-0.406635	9.96809	-4.38916	9.41227e-05	0.00153783	1.25237	CDK5RAP3	80279	Transcriptomic	ILMN_3307950	Homo sapiens CDK5 regulatory subunit associated protein 3 (CDK5RAP3), mRNA.
7650333	PSAP	-0.406858	13.2336	-4.33865	0.000109489	0.00172721	1.10934	PSAP	5660	Transcriptomic	ILMN_1749109	Homo sapiens prosaposin (PSAP), transcript variant 2, mRNA.
3310358	PHKG2	-0.407043	7.42047	-3.75698	0.000603421	0.005926	-0.496949	PHKG2	5261	Transcriptomic	ILMN_1669607	Homo sapiens phosphorylase kinase, gamma 2 (testis) (PHKG2), mRNA.
6520646	IQGAP1	-0.407276	10.2202	-3.35317	0.00187875	0.0139142	-1.55439	IQGAP1	8826	Transcriptomic	ILMN_1803819	Homo sapiens IQ motif containing GTPase activating protein 1 (IQGAP1), mRNA.
1990725	UBR2	-0.407553	9.60383	-3.45041	0.0014356	0.011501	-1.305	UBR2	23304	Transcriptomic	ILMN_1663489	Homo sapiens ubiquitin protein ligase E3 component n-recognin 2 (UBR2), mRNA.
6200685	PARVG	-0.408184	11.0306	-4.40896	8.86947e-05	0.00147549	1.30857	PARVG	64098	Transcriptomic	ILMN_1695851	Homo sapiens parvin, gamma (PARVG), mRNA.
650681	CTDSP2	-0.408275	10.6354	-3.83405	0.000483345	0.0050326	-0.289119	CTDSP2	10106	Transcriptomic	ILMN_1692962	Homo sapiens CTD (carboxy-terminal domain, RNA polymerase II, polypeptide A) small phosphatase 2 (CTDSP2), mRNA.
650068	PRPF40A	-0.408808	5.59041	-3.50664	0.00122709	0.0102106	-1.15918	PRPF40A	55660	Transcriptomic	ILMN_1666648	Homo sapiens PRP40 pre-mRNA processing factor 40 homolog A (S. cerevisiae) (PRPF40A), mRNA.
4590615	C7ORF59	-0.409491	11.6925	-3.24516	0.00252385	0.017288	-1.8271	C7orf59	389541	Transcriptomic	ILMN_1779735	Homo sapiens chromosome 7 open reading frame 59 (C7orf59), mRNA.
4290475	PPP3CA	-0.410243	5.25447	-3.00174	0.00483359	0.0282711	-2.42353	PPP3CA	5530	Transcriptomic	ILMN_2044226	Homo sapiens protein phosphatase 3 (formerly 2B), catalytic subunit, alpha isoform (PPP3CA), mRNA.
2370291	LPCAT3	-0.412701	8.98364	-4.078	0.000237284	0.00297234	0.379449	LPCAT3	10162	Transcriptomic	ILMN_1805225	Homo sapiens lysophosphatidylcholine acyltransferase 3 (LPCAT3), mRNA.
4390484	TACC3	-0.413059	9.86505	-3.05417	0.00421025	0.0256454	-2.2973	TACC3	10460	Transcriptomic	ILMN_1724407	Homo sapiens transforming, acidic coiled-coil containing protein 3 (TACC3), mRNA.
5090392	GMPR2	-0.413144	9.72119	-4.091	0.000228377	0.00290383	0.415487	GMPR2	51292	Transcriptomic	ILMN_2365595	Homo sapiens guanosine monophosphate reductase 2 (GMPR2), transcript variant 2, mRNA.
1980328	CACNB3	-0.413334	6.50132	-3.1329	0.00341515	0.0218258	-2.10542	CACNB3	784	Transcriptomic	ILMN_2195482	Homo sapiens calcium channel, voltage-dependent, beta 3 subunit (CACNB3), mRNA.
4230753	HLX	-0.41369	5.58371	-2.888	0.00649679	0.0350955	-2.69287	HLX	3142	Transcriptomic	ILMN_1686862	Homo sapiens H2.0-like homeobox (HLX), mRNA.
4210561	KIFC2	-0.413744	8.24083	-3.44724	0.00144832	0.0115629	-1.31319	KIFC2	90990	Transcriptomic	ILMN_1803018	Homo sapiens kinesin family member C2 (KIFC2), mRNA.
3130241	TMEM167B	-0.41464	8.69616	-4.05604	0.000253114	0.0031208	0.318636	TMEM167B	56900	Transcriptomic	ILMN_1795893	Homo sapiens transmembrane protein 167B (TMEM167B), mRNA.
2320133	TXNRD1	-0.414648	8.34927	-3.41656	0.00157709	0.0122426	-1.39222	TXNRD1	7296	Transcriptomic	ILMN_2324421	Homo sapiens thioredoxin reductase 1 (TXNRD1), transcript variant 4, mRNA.
940639	ERP27	-0.415165	8.98544	-3.96695	0.000328577	0.00379949	0.0731813	ERP27	121506	Transcriptomic	ILMN_1655261	Homo sapiens endoplasmic reticulum protein 27 kDa (ERP27), mRNA.
7210497	NUAK1	-0.415784	5.32403	-3.03349	0.00444642	0.0266628	-2.34723	NUAK1	9891	Transcriptomic	ILMN_2079786	Homo sapiens NUAK family, SNF1-like kinase, 1 (NUAK1), mRNA.
6250685	PAK1	-0.415888	10.1045	-3.09561	0.0037722	0.0236735	-2.19666	PAK1	5058	Transcriptomic	ILMN_1767365	Homo sapiens p21/Cdc42/Rac1-activated kinase 1 (STE20 homolog, yeast) (PAK1), mRNA.
5420343	ATF6	-0.416137	9.99035	-3.18162	0.00299671	0.0196844	-1.98528	ATF6	22926	Transcriptomic	ILMN_1703471	Homo sapiens activating transcription factor 6 (ATF6), mRNA.
4250167	SOX13	-0.416343	6.26705	-2.95818	0.00541665	0.0307508	-2.52743	SOX13	9580	Transcriptomic	ILMN_1683755	Homo sapiens SRY (sex determining region Y)-box 13 (SOX13), mRNA.
7040139	ZNF324	-0.416641	9.10141	-3.68545	0.000740397	0.0069214	-0.688239	ZNF324	25799	Transcriptomic	ILMN_1745784	Homo sapiens zinc finger protein 324 (ZNF324), mRNA.
990202	VAPB	-0.418318	6.24432	-3.23204	0.00261523	0.017763	-1.85989	VAPB	9217	Transcriptomic	ILMN_1678459	Homo sapiens VAMP (vesicle-associated membrane protein)-associated protein B and C (VAPB), mRNA.
4120243	PSG9	-0.41845	4.91863	-3.71922	0.000672355	0.00643162	-0.598137	PSG9	5678	Transcriptomic	ILMN_1801776	Homo sapiens pregnancy specific beta-1-glycoprotein 9 (PSG9), mRNA.
510092	RHBDL1	-0.419181	5.19937	-3.24988	0.00249167	0.0171519	-1.81527	RHBDL1	9028	Transcriptomic	ILMN_1660864	Homo sapiens rhomboid, veinlet-like 1 (Drosophila) (RHBDL1), mRNA.
4200743	NBEAL2	-0.419767	10.5858	-3.18452	0.00297338	0.0195767	-1.97809	NBEAL2	23218	Transcriptomic	ILMN_1660629	Homo sapiens neurobeachin-like 2 (NBEAL2), mRNA.
2750551	MTX1	-0.419963	9.38965	-2.87624	0.00669652	0.0358568	-2.72036	MTX1	4580	Transcriptomic	ILMN_1667222	Homo sapiens metaxin 1 (MTX1), nuclear gene encoding mitochondrial protein, transcript variant 2, mRNA.
2100427	FBXO11	-0.4203	10.9903	-4.57518	5.37522e-05	0.00104271	1.78296	FBXO11	80204	Transcriptomic	ILMN_2285112	Homo sapiens F-box protein 11 (FBXO11), transcript variant 1, mRNA.
5560360	RIPK5	-0.421375	8.00329	-3.64732	0.000825248	0.00749279	-0.78956	DSTYK	25778	Transcriptomic	ILMN_2352023	Homo sapiens receptor interacting protein kinase 5 (RIPK5), transcript variant 2, mRNA.
5310605	CCNY	-0.422914	11.3509	-3.56399	0.00104457	0.00903061	-1.00931	CCNY	219771	Transcriptomic	ILMN_2261784	Homo sapiens cyclin Y (CCNY), transcript variant 1, mRNA.
7200240	ARHGAP4	-0.423636	11.1028	-4.28325	0.000129182	0.00193236	0.953026	ARHGAP4	393	Transcriptomic	ILMN_1770824	Homo sapiens Rho GTPase activating protein 4 (ARHGAP4), mRNA.
4230228	CDK5RAP3	-0.424331	6.15203	-2.796	0.00821962	0.0418083	-2.90601	CDK5RAP3	80279	Transcriptomic	ILMN_1658579	Homo sapiens CDK5 regulatory subunit associated protein 3 (CDK5RAP3), transcript variant 1, mRNA.
940450	AMT	-0.42469	7.85841	-3.11377	0.00359406	0.0227619	-2.15229	AMT	275	Transcriptomic	ILMN_1665331	Homo sapiens aminomethyltransferase (AMT), mRNA.
5690246	SPIRE1	-0.426885	6.93084	-3.02752	0.00451694	0.0269458	-2.36162	SPIRE1	56907	Transcriptomic	ILMN_1757845	Homo sapiens spire homolog 1 (Drosophila) (SPIRE1), transcript variant 2, mRNA.
1740433	MSL3L1	-0.427912	10.9681	-3.24415	0.00253073	0.017323	-1.82961	MSL3	10943	Transcriptomic	ILMN_1713156	Homo sapiens male-specific lethal 3-like 1 (Drosophila) (MSL3L1), transcript variant 1, mRNA.
2230039	ABCF2	-0.430214	5.83343	-2.7854	0.00844362	0.0425553	-2.93031	ABCF2	10061	Transcriptomic	ILMN_2284941	Homo sapiens ATP-binding cassette, sub-family F (GCN20), member 2 (ABCF2), nuclear gene encoding mitochondrial protein, transcript variant 2, mRNA.
6220746	GLIPR1	-0.430415	10.4595	-3.13946	0.00335566	0.0215207	-2.08928	GLIPR1	11010	Transcriptomic	ILMN_1769245	Homo sapiens GLI pathogenesis-related 1 (GLIPR1), mRNA.
940164	ASAP1	-0.431485	8.384	-3.45846	0.0014038	0.0113123	-1.2842	ASAP1	50807	Transcriptomic	ILMN_2233366	Homo sapiens ArfGAP with SH3 domain, ankyrin repeat and PH domain 1 (ASAP1), mRNA.
1940300	VAPA	-0.431583	7.08887	-3.10317	0.00369704	0.0232817	-2.1782	VAPA	9218	Transcriptomic	ILMN_1779410	Homo sapiens VAMP (vesicle-associated membrane protein)-associated protein A, 33kDa (VAPA), transcript variant 1, mRNA.
1410564	MPP7	-0.432223	7.18445	-2.81258	0.00788068	0.0404894	-2.86793	MPP7	143098	Transcriptomic	ILMN_1721774	Homo sapiens membrane protein, palmitoylated 7 (MAGUK p55 subfamily member 7) (MPP7), mRNA.
2710347	WNT10B	-0.433176	5.31304	-2.95171	0.00550867	0.0311444	-2.54278	WNT10B	7480	Transcriptomic	ILMN_1712283	Homo sapiens wingless-type MMTV integration site family, member 10B (WNT10B), mRNA.
3780681	MBP	-0.43494	12.2736	-5.22966	7.27028e-06	0.000273839	3.68484	MBP	4155	Transcriptomic	ILMN_1672660	Homo sapiens myelin basic protein (MBP), transcript variant 8, mRNA.
620240	ABR	-0.436149	10.6824	-5.20193	7.91845e-06	0.00028836	3.60349	ABR	29	Transcriptomic	ILMN_1672878	Homo sapiens active BCR-related gene (ABR), transcript variant 2, mRNA.
1260014	HS.14555	-0.436233	7.66339	-4.70071	3.67369e-05	0.000804294	2.14404	C10orf12	26148	Transcriptomic?	ILMN_1839719	Homo sapiens cDNA: FLJ21513 fis, clone COL05778
430168	SCMH1	-0.436699	8.06769	-5.06421	1.20943e-05	0.00038323	3.20022	SCMH1	22955	Transcriptomic	ILMN_1653861	Homo sapiens sex comb on midleg homolog 1 (Drosophila) (SCMH1), transcript variant 1, mRNA.
1470753	PIK3R1	-0.438561	8.27044	-3.03439	0.00443591	0.0266215	-2.34507	PIK3R1	5295	Transcriptomic	ILMN_1760303	Homo sapiens phosphoinositide-3-kinase, regulatory subunit 1 (alpha) (PIK3R1), transcript variant 1, mRNA.
3140438	GRAMD1A	-0.43902	10.3463	-3.78025	0.000564416	0.0056362	-0.434395	GRAMD1A	57655	Transcriptomic	ILMN_1737157	Homo sapiens GRAM domain containing 1A (GRAMD1A), mRNA.
510762	FAM62B	-0.439488	10.849	-4.13379	0.000201298	0.00264847	0.534417	ESYT2	57488	Transcriptomic	ILMN_2057573	Homo sapiens family with sequence similarity 62 (C2 domain containing) member B (FAM62B), mRNA.
1820324	APAF1	-0.439667	9.62665	-2.73118	0.00967985	0.0472146	-3.05357	APAF1	317	Transcriptomic	ILMN_1659463	Homo sapiens apoptotic peptidase activating factor 1 (APAF1), transcript variant 1, mRNA.
6860228	C5ORF41	-0.441097	11.2358	-3.19042	0.00292652	0.019339	-1.96347	C5orf41	153222	Transcriptomic	ILMN_2195821	Homo sapiens chromosome 5 open reading frame 41 (C5orf41), mRNA.
2760309	HS.5724	-0.441777	8.7513	-4.14897	0.000192464	0.00256763	0.576726	LPP	4026	Transcriptomic	ILMN_1839019	Homo sapiens mRNA; cDNA DKFZp779O0231 (from clone DKFZp779O0231)
3120743	LAMP2	-0.442913	10.7986	-3.38042	0.00174288	0.0131609	-1.48487	LAMP2	3920	Transcriptomic	ILMN_1752351	Homo sapiens lysosomal-associated membrane protein 2 (LAMP2), transcript variant LAMP2B, mRNA.
3610162	IDS	-0.443604	10.0776	-3.841	0.000473735	0.00495253	-0.270292	IDS	3423	Transcriptomic	ILMN_1815445	Homo sapiens iduronate 2-sulfatase (Hunter syndrome) (IDS), transcript variant 2, mRNA.
1240440	TXNIP	-0.443723	13.9784	-5.28099	6.20661e-06	0.000248253	3.83554	TXNIP	10628	Transcriptomic	ILMN_1697448	Homo sapiens thioredoxin interacting protein (TXNIP), mRNA.
730072	PLEKHA7	-0.444221	5.15391	-3.65333	0.000811262	0.0074042	-0.773603	PLEKHA7	144100	Transcriptomic	ILMN_1702899	Homo sapiens pleckstrin homology domain containing, family A member 7 (PLEKHA7), mRNA.
6940433	STAT5B	-0.444243	9.20643	-3.11789	0.00355478	0.0225671	-2.1422	STAT5B	6777	Transcriptomic	ILMN_1684034	Homo sapiens signal transducer and activator of transcription 5B (STAT5B), mRNA.
3360167	CORO7	-0.444927	9.34749	-3.65022	0.000818479	0.00743915	-0.781871	CORO7	79585	Transcriptomic	ILMN_1795949	Homo sapiens coronin 7 (CORO7), mRNA.
5490414	MBOAT1	-0.445036	8.37234	-3.97337	0.000322473	0.0037442	0.0908077	MBOAT1	154141	Transcriptomic	ILMN_1764082	Homo sapiens membrane bound O-acyltransferase domain containing 1 (MBOAT1), mRNA.
3450463	ARRDC4	-0.44525	4.65383	-3.73393	0.000644627	0.00623036	-0.558752	ARRDC4	91947	Transcriptomic	ILMN_2184064	Homo sapiens arrestin domain containing 4 (ARRDC4), mRNA.
1450400	ZDHHC11	-0.445359	5.94762	-2.7965	0.00820939	0.0417678	-2.90489	ZDHHC11	79844	Transcriptomic	ILMN_1694514	Homo sapiens zinc finger, DHHC-type containing 11 (ZDHHC11), mRNA.
1740326	CHPF2	-0.445572	8.17057	-3.51672	0.00119294	0.00999937	-1.13293	MIR671	54480	Transcriptomic	ILMN_1772991	Homo sapiens chondroitin polymerizing factor 2 (CHPF2), mRNA.
650601	CDK5RAP3	-0.446062	10.7481	-4.90715	1.95739e-05	0.000517859	2.74219	CDK5RAP3	80279	Transcriptomic	ILMN_2383489	Homo sapiens CDK5 regulatory subunit associated protein 3 (CDK5RAP3), transcript variant 2, mRNA.
770754	TTYH3	-0.446181	9.31583	-3.24999	0.00249093	0.0171519	-1.81499	TTYH3	80727	Transcriptomic	ILMN_1692731	Homo sapiens tweety homolog 3 (Drosophila) (TTYH3), mRNA.
2450129	FLOT2	-0.447095	13.2759	-3.983	0.000313532	0.00366996	0.117244	FLOT2	2319	Transcriptomic	ILMN_1726222	Homo sapiens flotillin 2 (FLOT2), mRNA.
5490070	TGFBR2	-0.447471	11.8017	-4.34823	0.000106397	0.001693	1.13643	TGFBR2	7048	Transcriptomic	ILMN_2384241	Homo sapiens transforming growth factor, beta receptor II (70/80kDa) (TGFBR2), transcript variant 1, mRNA.
3140382	SCAP	-0.447999	10.319	-4.09694	0.000224413	0.00287006	0.431979	SCAP	22937	Transcriptomic	ILMN_1677534	Homo sapiens SREBF chaperone (SCAP), mRNA.
3870102	HNMT	-0.448044	6.68797	-2.96253	0.00535557	0.0305224	-2.51709	HNMT	3176	Transcriptomic	ILMN_1790881	Homo sapiens histamine N-methyltransferase (HNMT), transcript variant 2, mRNA.
5550600	CIC	-0.448353	7.92187	-3.60026	0.000942965	0.00830588	-0.91395	CIC	23152	Transcriptomic	ILMN_1784780	Homo sapiens capicua homolog (Drosophila) (CIC), mRNA.
870039	AHCYL2	-0.448481	6.91139	-4.43143	8.29079e-05	0.00140802	1.37243	AHCYL2	23382	Transcriptomic	ILMN_1712786	Homo sapiens S-adenosylhomocysteine hydrolase-like 2 (AHCYL2), mRNA.
7330097	ADARB1	-0.44864	9.81328	-3.46886	0.00136368	0.0110714	-1.25727	ADARB1	104	Transcriptomic	ILMN_1679797	Homo sapiens adenosine deaminase, RNA-specific, B1 (RED1 homolog rat) (ADARB1), transcript variant 1, mRNA.
4120491	DGKD	-0.44911	9.70379	-4.35597	0.00010396	0.001662	1.15834	DGKD	8527	Transcriptomic	ILMN_1765326	Homo sapiens diacylglycerol kinase, delta 130kDa (DGKD), transcript variant 1, mRNA.
4920521	C2ORF68	-0.449201	7.7612	-4.5236	6.28158e-05	0.00116109	1.63527	C2orf68	388969	Transcriptomic	ILMN_3247681	Homo sapiens chromosome 2 open reading frame 68 (C2orf68), mRNA.
7570195	KIAA0355	-0.449529	8.07306	-4.07483	0.000239512	0.00299172	0.370647	KIAA0355	9710	Transcriptomic	ILMN_1659845	Homo sapiens KIAA0355 (KIAA0355), mRNA.
510341	VEZF1	-0.449884	11.0626	-5.49972	3.15968e-06	0.000156976	4.47907	VEZF1	7716	Transcriptomic	ILMN_1705310	Homo sapiens vascular endothelial zinc finger 1 (VEZF1), mRNA.
2100678	DNTTIP1	-0.450266	9.0675	-3.32417	0.00203449	0.0147104	-1.62806	DNTTIP1	116092	Transcriptomic	ILMN_1691117	Homo sapiens deoxynucleotidyltransferase, terminal, interacting protein 1 (DNTTIP1), mRNA.
2640411	UNC84B	-0.451775	12.8693	-4.58816	5.16819e-05	0.00101875	1.82021	SUN2	25777	Transcriptomic	ILMN_2099301	Homo sapiens unc-84 homolog B (C. elegans) (UNC84B), mRNA.
1850273	SNORD99	-0.452096	6.70377	-4.0527	0.000255609	0.00314366	0.309403	SNORD99	NA	Transcriptomic	ILMN_3248703	Homo sapiens small nucleolar RNA, C/D box 99 (SNORD99), small nucleolar RNA.
2000020	CAMKK2	-0.452137	5.26656	-2.98553	0.00504329	0.0292051	-2.4623	CAMKK2	10645	Transcriptomic	ILMN_2367638	Homo sapiens calcium/calmodulin-dependent protein kinase kinase 2, beta (CAMKK2), transcript variant 6, mRNA.
830278	GLIPR2	-0.452973	12.9939	-4.94654	1.73501e-05	0.000476239	2.85688	GLIPR2	152007	Transcriptomic	ILMN_1652631	Homo sapiens GLI pathogenesis-related 2 (GLIPR2), mRNA.
150202	MPZL2	-0.453338	4.89644	-4.31684	0.000116863	0.00180084	1.04773	MPZL2	10205	Transcriptomic	ILMN_1775016	Homo sapiens myelin protein zero-like 2 (MPZL2), transcript variant 2, mRNA.
7040647	SLC26A11	-0.453837	7.46651	-3.94388	0.000351447	0.00398421	0.00995093	SLC26A11	284129	Transcriptomic	ILMN_1739751	PREDICTED: Homo sapiens solute carrier family 26, member 11 (SLC26A11), mRNA.
160411	NCOA1	-0.454636	10.3281	-3.94473	0.000350582	0.00397646	0.0122672	NCOA1	8648	Transcriptomic	ILMN_1669033	Homo sapiens nuclear receptor coactivator 1 (NCOA1), transcript variant 2, mRNA.
540681	S100A10	-0.454856	13.1797	-4.74607	3.20021e-05	0.000732014	2.27505	S100A10	6281	Transcriptomic	ILMN_2046730	Homo sapiens S100 calcium binding protein A10 (S100A10), mRNA.
110682	S100A11	-0.454906	11.9015	-3.01987	0.00460879	0.0273595	-2.38002	S100A11	6282	Transcriptomic	ILMN_1750101	Homo sapiens S100 calcium binding protein A11 (S100A11), mRNA.
2810491	RFP	-0.455472	8.37478	-4.464	7.5174e-05	0.00131534	1.46514	TRIM27	5987	Transcriptomic	ILMN_1730005	Homo sapiens ret finger protein (RFP), transcript variant beta, mRNA.
6040703	TRIM39	-0.456103	9.56618	-5.56299	2.59855e-06	0.00014017	4.66551	TRIM39	56658	Transcriptomic	ILMN_1736562	Homo sapiens tripartite motif-containing 39 (TRIM39), transcript variant 1, mRNA.
1110537	SPNS2	-0.456329	5.87369	-2.85791	0.00701912	0.0371583	-2.76305	SPNS2	124976	Transcriptomic	ILMN_3301749	Homo sapiens spinster homolog 2 (Drosophila) (SPNS2), mRNA.
1340288	RICS	-0.457471	6.50629	-3.30282	0.00215696	0.0153932	-1.6821	ARHGAP32	9743	Transcriptomic	ILMN_1722726	Homo sapiens Rho GTPase-activating protein (RICS), mRNA.
1260039	THBS3	-0.45767	8.30668	-3.60402	0.000932982	0.00825104	-0.904027	THBS3	7059	Transcriptomic	ILMN_1804663	Homo sapiens thrombospondin 3 (THBS3), mRNA.
450414	PPM1H	-0.457701	4.86413	-4.49794	6.78684e-05	0.0012266	1.56197	PPM1H	57460	Transcriptomic	ILMN_1713846	Homo sapiens protein phosphatase 1H (PP2C domain containing) (PPM1H), mRNA.
5080709	DUSP22	-0.458986	11.752	-5.3749	4.64557e-06	0.000201207	4.11162	DUSP22	56940	Transcriptomic	ILMN_1813275	PREDICTED: Homo sapiens dual specificity phosphatase 22 (DUSP22), mRNA.
7400296	ZYG11B	-0.459504	10.2578	-3.91725	0.000379779	0.0042119	-0.062871	ZYG11B	79699	Transcriptomic	ILMN_1656676	Homo sapiens zyg-11 homolog B (C. elegans) (ZYG11B), mRNA.
4670274	CTRC	-0.459514	6.36667	-3.10877	0.00364226	0.0230027	-2.16451	CTRC	11330	Transcriptomic	ILMN_1748730	Homo sapiens chymotrypsin C (caldecrin) (CTRC), mRNA.
5870687	ZNF629	-0.459823	6.23494	-3.32486	0.00203068	0.0146936	-1.62633	ZNF629	23361	Transcriptomic	ILMN_1810891	PREDICTED: Homo sapiens zinc finger protein 629 (ZNF629), mRNA.
2230288	TST	-0.459918	10.9475	-2.7917	0.00830975	0.0420544	-2.91587	TST	7263	Transcriptomic	ILMN_1691572	Homo sapiens thiosulfate sulfurtransferase (rhodanese) (TST), nuclear gene encoding mitochondrial protein, mRNA.
6370039	RAVER2	-0.460399	5.15139	-3.47341	0.00134651	0.0109714	-1.2455	RAVER2	55225	Transcriptomic	ILMN_1804737	Homo sapiens ribonucleoprotein, PTB-binding 2 (RAVER2), mRNA.
830446	RUNDC1	-0.461076	8.69994	-5.60725	2.26629e-06	0.000129936	4.79599	RUNDC1	146923	Transcriptomic	ILMN_1733875	Homo sapiens RUN domain containing 1 (RUNDC1), mRNA.
6290471	LOC100134424	-0.461717	5.0378	-2.8311	0.0075174	0.0391388	-2.82521	IER5L	389792	Transcriptomic	ILMN_3240626	PREDICTED: Homo sapiens misc_RNA (LOC100134424), miscRNA.
7150367	WDR91	-0.462524	7.36889	-3.97102	0.000324696	0.00376055	0.0843507	WDR91	29062	Transcriptomic	ILMN_1652223	Homo sapiens WD repeat domain 91 (WDR91), mRNA.
4570292	PHF12	-0.462551	7.78691	-3.64286	0.000835756	0.00755864	-0.801369	PHF12	57649	Transcriptomic	ILMN_1730799	Homo sapiens PHD finger protein 12 (PHF12), transcript variant 1, mRNA.
630181	NOXA1	-0.464263	6.06197	-3.26942	0.00236277	0.0165078	-1.76626	NOXA1	10811	Transcriptomic	ILMN_1799589	Homo sapiens NADPH oxidase activator 1 (NOXA1), mRNA.
6550273	GPR65	-0.465152	9.26086	-3.03115	0.00447399	0.026766	-2.35289	GPR65	8477	Transcriptomic	ILMN_1734740	Homo sapiens G protein-coupled receptor 65 (GPR65), mRNA.
5570427	GLS	-0.465201	8.75524	-5.33662	5.22812e-06	0.000217021	3.99902	GLS	2744	Transcriptomic?	ILMN_2188722	Homo sapiens glutaminase (GLS), mRNA.
3890189	TTLL4	-0.465576	6.11569	-3.32853	0.00201031	0.0145884	-1.61701	TTLL4	9654	Transcriptomic	ILMN_1746846	Homo sapiens tubulin tyrosine ligase-like family, member 4 (TTLL4), mRNA.
1580487	CHD7	-0.465783	9.12025	-2.76091	0.00898267	0.0444358	-2.98618	CHD7	55636	Transcriptomic	ILMN_1677376	Homo sapiens chromodomain helicase DNA binding protein 7 (CHD7), mRNA.
6770630	DHDH	-0.466296	5.83488	-3.4344	0.00150091	0.0118224	-1.34629	DHDH	27294	Transcriptomic	ILMN_1689200	Homo sapiens dihydrodiol dehydrogenase (dimeric) (DHDH), mRNA.
2490288	ARRB1	-0.466496	9.28887	-2.99556	0.0049126	0.0285991	-2.43833	ARRB1	408	Transcriptomic	ILMN_2325168	Homo sapiens arrestin, beta 1 (ARRB1), transcript variant 2, mRNA.
6420019	CADM4	-0.466638	5.65495	-2.91194	0.00610749	0.0335862	-2.63671	CADM4	199731	Transcriptomic	ILMN_1812096	Homo sapiens cell adhesion molecule 4 (CADM4), mRNA.
4260477	TSPYL2	-0.466766	5.69833	-4.02502	0.000277242	0.00334872	0.232941	TSPYL2	64061	Transcriptomic	ILMN_2347298	Homo sapiens TSPY-like 2 (TSPYL2), mRNA.
7040731	HS.154336	-0.467893	8.09627	-4.01675	0.000284046	0.0034084	0.21013	AF070595	NA	Transcriptomic?	ILMN_1855746	Homo sapiens clone 24583 mRNA sequence
780719	BAIAP3	-0.468044	4.85	-4.60964	4.84279e-05	0.000970282	1.88188	BAIAP3	8938	Transcriptomic	ILMN_1810550	Homo sapiens BAI1-associated protein 3 (BAIAP3), mRNA.
3780487	MPPE1	-0.468381	6.54465	-3.79574	0.000539803	0.0054675	-0.39264	MPPE1	65258	Transcriptomic	ILMN_1667744	Homo sapiens metallophosphoesterase 1 (MPPE1), transcript variant 2, mRNA.
5290397	CLCF1	-0.468564	7.13207	-3.32209	0.00204612	0.0147847	-1.63333	CLCF1	23529	Transcriptomic	ILMN_1661197	Homo sapiens cardiotrophin-like cytokine factor 1 (CLCF1), transcript variant 1, mRNA.
1410706	IKBIP	-0.469027	5.84134	-2.71131	0.0101737	0.0489809	-3.09836	IKBIP	121457	Transcriptomic	ILMN_2324994	Homo sapiens IKBKB interacting protein (IKBIP), transcript variant 2, mRNA.
4120044	LOC646214	-0.4691	7.84474	-3.45314	0.00142474	0.0114349	-1.29795	LOC646214	646214	Transcriptomic	ILMN_3243351	PREDICTED: Homo sapiens misc_RNA (LOC646214), miscRNA.
1500600	RAB37	-0.469588	11.1472	-4.22739	0.00015255	0.00217451	0.796001	RAB37	326624	Transcriptomic	ILMN_2255579	Homo sapiens RAB37, member RAS oncogene family (RAB37), transcript variant 3, mRNA.
1430403	FGD4	-0.470102	5.42071	-2.76854	0.00881126	0.0438248	-2.9688	FGD4	121512	Transcriptomic	ILMN_1698728	Homo sapiens FYVE, RhoGEF and PH domain containing 4 (FGD4), mRNA.
2370358	TYROBP	-0.470165	13.4305	-3.85001	0.00046156	0.00485412	-0.24588	TYROBP	7305	Transcriptomic	ILMN_1778977	Homo sapiens TYRO protein tyrosine kinase binding protein (TYROBP), transcript variant 1, mRNA.
4050653	BRWD3	-0.470573	6.04107	-3.51529	0.00119773	0.010027	-1.13665	BRWD3	254065	Transcriptomic	ILMN_1757794	Homo sapiens bromodomain and WD repeat domain containing 3 (BRWD3), mRNA.
380095	LOC100131512	-0.47125	6.02692	-3.30109	0.00216718	0.015446	-1.68646	NA	NA	Transcriptomic?	ILMN_3291063	PREDICTED: Homo sapiens hypothetical protein LOC100131512 (LOC100131512), mRNA.
450397	IFNAR2	-0.4715	10.62	-4.28764	0.000127502	0.00191244	0.965391	IFNAR2	3455	Transcriptomic	ILMN_1791057	Homo sapiens interferon (alpha, beta and omega) receptor 2 (IFNAR2), transcript variant 1, mRNA.
2650521	LRPAP1	-0.471533	9.13879	-5.14653	9.39035e-06	0.000321689	3.44113	LRPAP1	4043	Transcriptomic	ILMN_1660341	Homo sapiens low density lipoprotein receptor-related protein associated protein 1 (LRPAP1), mRNA.
3290113	ADRBK1	-0.472885	12.317	-6.16466	4.04902e-07	4.78023e-05	6.43901	ADRBK1	156	Transcriptomic	ILMN_3307926	Homo sapiens adrenergic, beta, receptor kinase 1 (ADRBK1), mRNA.
4200575	VAMP2	-0.473149	8.4807	-4.04895	0.000258442	0.0031687	0.299026	VAMP2	6844	Transcriptomic	ILMN_1713491	Homo sapiens vesicle-associated membrane protein 2 (synaptobrevin 2) (VAMP2), mRNA.
520376	TMEM216	-0.475414	9.56371	-4.99631	1.48958e-05	0.000437684	3.00196	TMEM216	51259	Transcriptomic	ILMN_1732577	Homo sapiens transmembrane protein 216 (TMEM216), mRNA.
5390095	RASSF2	-0.475707	11.4746	-4.64192	4.39148e-05	0.000908883	1.97467	RASSF2	9770	Transcriptomic	ILMN_1709683	Homo sapiens Ras association (RalGDS/AF-6) domain family 2 (RASSF2), transcript variant 2, mRNA.
430390	FLJ21865	-0.475926	7.92805	-4.06321	0.000247837	0.00307125	0.338473	ENGASE	64772	Transcriptomic	ILMN_1815366	Homo sapiens endo-beta-N-acetylglucosaminidase (FLJ21865), mRNA.
2510086	SP1	-0.476352	9.84057	-3.81761	0.000506839	0.0052154	-0.333605	SP1	6667	Transcriptomic	ILMN_1676010	Homo sapiens Sp1 transcription factor (SP1), transcript variant 1, mRNA.
3060561	THOC5	-0.476479	10.0211	-4.30517	0.000121007	0.00184143	1.0148	THOC5	8563	Transcriptomic	ILMN_1667883	Homo sapiens THO complex 5 (THOC5), transcript variant 1, mRNA.
5360706	GPR82	-0.476596	4.72537	-3.5414	0.00111311	0.00946292	-1.06848	GPR82	27197	Transcriptomic	ILMN_2070375	Homo sapiens G protein-coupled receptor 82 (GPR82), mRNA.
7320747	PSTPIP1	-0.476638	9.66387	-4.53616	6.04787e-05	0.00113509	1.6712	PSTPIP1	9051	Transcriptomic	ILMN_1703327	Homo sapiens proline-serine-threonine phosphatase interacting protein 1 (PSTPIP1), mRNA.
2640519	NBPF1	-0.477564	5.83555	-3.6589	0.000798528	0.00732451	-0.758833	NBPF1	55672	Transcriptomic	ILMN_2410421	Homo sapiens neuroblastoma breakpoint family, member 1 (NBPF1), mRNA. XM_934962 XM_934964 XM_934966 XM_934967 XM_934969 XM_934972 XM_934973 XM_934974 XM_934975 XM_934976 XM_934978
6840020	TNFSF13B	-0.477776	11.5154	-3.61102	0.000914696	0.0081352	-0.88557	TNFSF13B	10673	Transcriptomic	ILMN_2066858	Homo sapiens tumor necrosis factor (ligand) superfamily, member 13b (TNFSF13B), transcript variant 1, mRNA.
7040670	DHRS3	-0.478118	8.06838	-3.54607	0.00109859	0.00937948	-1.05626	DHRS3	9249	Transcriptomic	ILMN_1752478	Homo sapiens dehydrogenase/reductase (SDR family) member 3 (DHRS3), mRNA.
1070044	GMIP	-0.478184	9.7738	-3.47373	0.00134529	0.0109673	-1.24466	GMIP	51291	Transcriptomic	ILMN_1805693	Homo sapiens GEM interacting protein (GMIP), mRNA.
1050176	GCM1	-0.478346	5.75041	-3.00625	0.00477671	0.0280085	-2.41272	GCM1	8521	Transcriptomic	ILMN_1695135	Homo sapiens glial cells missing homolog 1 (Drosophila) (GCM1), mRNA.
1410246	BBS2	-0.479108	7.84724	-3.71666	0.00067729	0.00646636	-0.604976	BBS2	583	Transcriptomic	ILMN_1767612	Homo sapiens Bardet-Biedl syndrome 2 (BBS2), mRNA.
1240192	CSNK1G2	-0.479136	12.4184	-6.0312	6.11267e-07	5.84431e-05	6.04605	CSNK1G3	1455	Transcriptomic	ILMN_1706521	Homo sapiens casein kinase 1, gamma 2 (CSNK1G2), mRNA.
6400647	EHD4	-0.479245	8.10699	-4.49173	6.91519e-05	0.0012387	1.54422	EHD4	30844	Transcriptomic	ILMN_1720083	Homo sapiens EH-domain containing 4 (EHD4), mRNA.
990711	FAM45A	-0.480404	9.34162	-4.90258	1.98495e-05	0.000523889	2.7289	FAM45A	404636	Transcriptomic	ILMN_1691760	Homo sapiens family with sequence similarity 45, member A (FAM45A), mRNA.
2970563	RPRC1	-0.480738	11.6061	-6.09002	5.09758e-07	5.25105e-05	6.21931	MAP7D1	55700	Transcriptomic	ILMN_1777906	Homo sapiens arginine/proline rich coiled-coil 1 (RPRC1), mRNA.
6840129	ASAP1	-0.481351	11.9222	-3.36726	0.00180725	0.0135261	-1.51847	ASAP1	50807	Transcriptomic	ILMN_3245057	Homo sapiens ArfGAP with SH3 domain, ankyrin repeat and PH domain 1 (ASAP1), mRNA.
2940471	RGS14	-0.48146	7.90775	-3.79987	0.000533419	0.00542787	-0.381496	RGS14	10636	Transcriptomic	ILMN_1696828	Homo sapiens regulator of G-protein signaling 14 (RGS14), mRNA.
1510228	SNORD12C	-0.481745	5.33502	-3.08246	0.00390627	0.0242798	-2.22867	SNORD12C	NA	Transcriptomic	ILMN_3249286	Homo sapiens small nucleolar RNA, C/D box 12C (SNORD12C), small nucleolar RNA.
7320402	APBB3	-0.482099	8.43617	-3.86295	0.000444588	0.00472542	-0.210743	APBB3	10307	Transcriptomic	ILMN_2320513	Homo sapiens amyloid beta (A4) precursor protein-binding, family B, member 3 (APBB3), transcript variant 2, mRNA.
2140020	LIMK2	-0.482236	5.58541	-2.94717	0.00557409	0.0314414	-2.55353	LIMK2	3985	Transcriptomic	ILMN_2367671	Homo sapiens LIM domain kinase 2 (LIMK2), transcript variant 2b, mRNA.
6650017	ATP6V1B2	-0.482764	12.5877	-4.43173	8.28335e-05	0.00140785	1.37328	ATP6V1B2	526	Transcriptomic	ILMN_1787705	Homo sapiens ATPase, H+ transporting, lysosomal 56/58kDa, V1 subunit B2 (ATP6V1B2), mRNA.
4560601	ZFP14	-0.483985	6.70111	-3.2544	0.00246124	0.0169744	-1.80393	ZFP14	57677	Transcriptomic	ILMN_1764694	Homo sapiens zinc finger protein 14 homolog (mouse) (ZFP14), mRNA.
3120180	CACNA2D2	-0.484659	5.37203	-3.4881	0.00129238	0.0106284	-1.20738	CACNA2D2	9254	Transcriptomic	ILMN_1711049	Homo sapiens calcium channel, voltage-dependent, alpha 2/delta subunit 2 (CACNA2D2), transcript variant 2, mRNA.
6420142	HSPBAP1	-0.48564	9.62843	-3.88933	0.000411861	0.00447725	-0.139001	HSPBAP1	79663	Transcriptomic	ILMN_1797031	Homo sapiens HSPB (heat shock 27kDa) associated protein 1 (HSPBAP1), mRNA.
380373	BANP	-0.485832	11.3167	-5.01195	1.41983e-05	0.000423615	3.04759	BANP	54971	Transcriptomic	ILMN_1663631	Homo sapiens BTG3 associated nuclear protein (BANP), transcript variant 2, mRNA.
2940681	UNC119	-0.4862	9.21741	-3.79307	0.000543975	0.00549708	-0.39985	UNC119	9094	Transcriptomic	ILMN_1664698	Homo sapiens unc-119 homolog (C. elegans) (UNC119), transcript variant 2, mRNA.
7610050	ABCC5	-0.486902	8.62583	-4.01894	0.000282227	0.00339293	0.216175	ABCC5	10057	Transcriptomic	ILMN_1651964	Homo sapiens ATP-binding cassette, sub-family C (CFTR/MRP), member 5 (ABCC5), transcript variant 2, mRNA.
3870010	SNRNP70	-0.486977	11.72	-6.14047	4.36276e-07	5.01581e-05	6.36781	SNRNP70	6625	Transcriptomic	ILMN_1732053	Homo sapiens small nuclear ribonucleoprotein 70kDa (U1) (SNRNP70), mRNA.
3060176	ZNF746	-0.487253	10.0262	-3.35881	0.00184982	0.0137602	-1.54002	ZNF746	155061	Transcriptomic	ILMN_1706342	Homo sapiens zinc finger protein 746 (ZNF746), mRNA.
5700132	ZXDC	-0.488318	7.44165	-3.66056	0.000794778	0.00729926	-0.754438	ZXDC	79364	Transcriptomic	ILMN_1743643	Homo sapiens ZXD family zinc finger C (ZXDC), mRNA.
2070373	DENND5A	-0.488332	9.92015	-3.28626	0.00225676	0.0159089	-1.72388	DENND5A	23258	Transcriptomic	ILMN_3245413	Homo sapiens DENN/MADD domain containing 5A (DENND5A), mRNA.
990239	KCNE3	-0.489088	5.44969	-3.28232	0.00228112	0.0160548	-1.73379	KCNE3	10008	Transcriptomic	ILMN_1789387	Homo sapiens potassium voltage-gated channel, Isk-related family, member 3 (KCNE3), mRNA.
3290753	CTBP2	-0.489465	5.3104	-2.86865	0.0068284	0.0364297	-2.73806	CTBP2	1488	Transcriptomic	ILMN_1691294	Homo sapiens C-terminal binding protein 2 (CTBP2), transcript variant 1, mRNA.
1500136	MTMR3	-0.490461	6.88044	-3.0744	0.00399065	0.0246569	-2.24825	MTMR3	8897	Transcriptomic	ILMN_1803925	Homo sapiens myotubularin related protein 3 (MTMR3), transcript variant 3, mRNA.
5290259	KLHL22	-0.49062	9.69344	-5.61957	2.18161e-06	0.000126401	4.83231	KLHL22	84861	Transcriptomic	ILMN_1705390	Homo sapiens kelch-like 22 (Drosophila) (KLHL22), mRNA.
610424	CROCC	-0.491641	6.04309	-4.14786	0.000193097	0.00256931	0.573631	CROCC	9696	Transcriptomic	ILMN_1799672	Homo sapiens ciliary rootlet coiled-coil, rootletin (CROCC), mRNA.
5670673	ARRB1	-0.491829	8.85311	-3.38377	0.00172679	0.0130709	-1.47628	ARRB1	408	Transcriptomic	ILMN_1730620	Homo sapiens arrestin, beta 1 (ARRB1), transcript variant 1, mRNA.
3420494	HS.324250	-0.491981	6.73207	-3.80368	0.000527609	0.00538623	-0.371237	AK098095	NA	Transcriptomic	ILMN_1836469	Homo sapiens cDNA FLJ40776 fis, clone TRACH2005210
4880017	SNAI3	-0.492544	6.84164	-3.55806	0.00106216	0.00912877	-1.02486	MGC23284	197187	Transcriptomic	ILMN_1690262	Homo sapiens snail homolog 3 (Drosophila) (SNAI3), mRNA.
3120431	IMPDH1	-0.492751	11.2485	-3.19066	0.00292459	0.0193342	-1.96287	IMPDH1	3614	Transcriptomic	ILMN_1676515	Homo sapiens IMP (inosine monophosphate) dehydrogenase 1 (IMPDH1), transcript variant 1, mRNA.
4260441	CLEC3B	-0.493441	5.6202	-3.43438	0.00150102	0.0118224	-1.34636	CLEC3B	7123	Transcriptomic	ILMN_1682176	Homo sapiens C-type lectin domain family 3, member B (CLEC3B), mRNA.
2760519	CKLF	-0.493654	11.2045	-4.06613	0.000245714	0.00305355	0.346574	CMTM1	113540	Transcriptomic	ILMN_2414027	Homo sapiens chemokine-like factor (CKLF), transcript variant 6, mRNA.
610750	MCL1	-0.493706	11.5207	-5.46314	3.5377e-06	0.000168094	4.37132	MCL1	4170	Transcriptomic	ILMN_1803988	Homo sapiens myeloid cell leukemia sequence 1 (BCL2-related) (MCL1), transcript variant 1, mRNA.
1690630	FAM43A	-0.494168	8.37964	-4.15861	0.000187054	0.00251378	0.603612	FAM43A	131583	Transcriptomic	ILMN_1706015	Homo sapiens family with sequence similarity 43, member A (FAM43A), mRNA.
780041	LAMP2	-0.494221	11.0802	-3.65963	0.000796877	0.00731242	-0.7569	LAMP2	3920	Transcriptomic	ILMN_2279961	Homo sapiens lysosomal-associated membrane protein 2 (LAMP2), transcript variant LAMP2B, mRNA.
10639	RASSF4	-0.494327	7.74066	-2.97838	0.00513844	0.0296388	-2.47935	RASSF4	83937	Transcriptomic	ILMN_1690566	Homo sapiens Ras association (RalGDS/AF-6) domain family member 4 (RASSF4), mRNA.
6590341	RAB31	-0.495188	11.634	-3.58788	0.000976522	0.00855343	-0.946545	RAB31	11031	Transcriptomic	ILMN_1660691	Homo sapiens RAB31, member RAS oncogene family (RAB31), mRNA.
2260414	SLC24A4	-0.495969	8.10149	-2.71918	0.00997522	0.0482267	-3.08063	SLC24A4	123041	Transcriptomic	ILMN_1675391	Homo sapiens solute carrier family 24 (sodium/potassium/calcium exchanger), member 4 (SLC24A4), transcript variant 3, mRNA.
4040762	P2RY2	-0.496305	4.91418	-3.58975	0.000971383	0.00851521	-0.941628	P2RY2	5029	Transcriptomic	ILMN_1723535	Homo sapiens purinergic receptor P2Y, G-protein coupled, 2 (P2RY2), transcript variant 3, mRNA.
110280	BMF	-0.496483	7.17695	-2.95199	0.00550464	0.0311296	-2.54211	BMF	90427	Transcriptomic	ILMN_1695354	Homo sapiens Bcl2 modifying factor (BMF), transcript variant 2, mRNA.
1690608	ALDH3A2	-0.496556	7.64721	-4.05833	0.000251419	0.00310338	0.324963	ALDH3A2	224	Transcriptomic	ILMN_1794825	Homo sapiens aldehyde dehydrogenase 3 family, member A2 (ALDH3A2), transcript variant 2, mRNA.
2070367	SERTAD2	-0.4979	9.46294	-4.63199	4.52579e-05	0.000929671	1.94609	SERTAD2	9792	Transcriptomic	ILMN_1651347	Homo sapiens SERTA domain containing 2 (SERTAD2), mRNA.
3370474	SERTAD3	-0.497982	8.64556	-4.41746	8.64593e-05	0.00144818	1.33273	SERTAD3	29946	Transcriptomic	ILMN_1801934	Homo sapiens SERTA domain containing 3 (SERTAD3), transcript variant 1, mRNA.
5550735	GSTM2	-0.498355	5.46491	-2.9613	0.00537268	0.0305961	-2.52	GSTM2	2946	Transcriptomic	ILMN_1713162	Homo sapiens glutathione S-transferase M2 (muscle) (GSTM2), mRNA.
7570671	UNKL	-0.498499	7.39502	-3.49464	0.00126899	0.0104792	-1.1904	UNKL	64718	Transcriptomic	ILMN_1692826	Homo sapiens unkempt homolog (Drosophila)-like (UNKL), transcript variant 1, mRNA.
610678	ERF	-0.498965	6.44065	-2.89742	0.0063409	0.0344824	-2.6708	ERF	2077	Transcriptomic	ILMN_1652749	Homo sapiens Ets2 repressor factor (ERF), mRNA.
1300326	TEK	-0.49899	4.73258	-4.19448	0.0001682	0.00233323	0.703828	TEK	7010	Transcriptomic	ILMN_1751576	Homo sapiens TEK tyrosine kinase, endothelial (venous malformations, multiple cutaneous and mucosal) (TEK), mRNA.
5340519	HS.445239	-0.499501	5.92318	-3.95042	0.00034481	0.00392723	0.027863	AK022839	NA	Transcriptomic?	ILMN_1869943	Homo sapiens cDNA FLJ12777 fis, clone NT2RP2001720
6590762	LOC100131253	-0.500092	9.11756	-2.9462	0.00558823	0.0314627	-2.55584	ANKRD49	54851	Transcriptomic	ILMN_3199772	PREDICTED: Homo sapiens misc_RNA (LOC100131253), miscRNA.
5080615	IL16	-0.500708	8.97252	-4.22017	0.000155854	0.00220374	0.775772	IL16	3603	Transcriptomic	ILMN_1813572	Homo sapiens interleukin 16 (lymphocyte chemoattractant factor) (IL16), transcript variant 2, mRNA.
5420731	CNKSR3	-0.500812	5.17307	-3.4164	0.00157778	0.0122426	-1.39263	CNKSR3	154043	Transcriptomic	ILMN_1748844	Homo sapiens CNKSR family member 3 (CNKSR3), mRNA.
3780674	ZNF503	-0.500902	5.72933	-2.85655	0.00704374	0.0372797	-2.76623	ZNF503	84858	Transcriptomic	ILMN_1787265	Homo sapiens zinc finger protein 503 (ZNF503), mRNA.
5080348	WDFY2	-0.501238	8.37033	-3.94211	0.000353271	0.00400076	0.00508834	WDFY2	115825	Transcriptomic	ILMN_1802292	Homo sapiens WD repeat and FYVE domain containing 2 (WDFY2), mRNA.
4040136	MARK2	-0.501892	6.6445	-3.05348	0.00421794	0.025657	-2.29897	MARK2	2011	Transcriptomic	ILMN_2413572	Homo sapiens MAP/microtubule affinity-regulating kinase 2 (MARK2), transcript variant 2, mRNA.
450193	MOSPD2	-0.50192	10.0283	-2.72359	0.00986572	0.0478633	-3.07069	MOSPD2	158747	Transcriptomic	ILMN_1766094	Homo sapiens motile sperm domain containing 2 (MOSPD2), mRNA.
4210411	NDRG2	-0.502507	6.08704	-3.55669	0.00106627	0.0091533	-1.02845	NDRG2	57447	Transcriptomic	ILMN_2361603	Homo sapiens NDRG family member 2 (NDRG2), transcript variant 6, mRNA.
6560091	TGFBR2	-0.502636	11.346	-4.49493	6.84874e-05	0.00123272	1.55337	TGFBR2	7048	Transcriptomic	ILMN_1726245	Homo sapiens transforming growth factor, beta receptor II (70/80kDa) (TGFBR2), transcript variant 1, mRNA.
7560520	HS.348844	-0.503202	6.09114	-3.21027	0.00277387	0.0185876	-1.91415	MID2	11043	Transcriptomic	ILMN_1915188	Homo sapiens cDNA FLJ41813 fis, clone NT2RI2011450
3830537	SNRNP200	-0.503547	7.45953	-5.45022	3.68172e-06	0.000171473	4.33328	SNRNP200	23020	Transcriptomic	ILMN_3235185	Homo sapiens small nuclear ribonucleoprotein 200kDa (U5) (SNRNP200), mRNA.
6840348	BRI3BP	-0.503761	8.67182	-3.47451	0.00134238	0.01095	-1.24265	BRI3BP	140707	Transcriptomic?	ILMN_1693410	PREDICTED: Homo sapiens BRI3 binding protein (BRI3BP), mRNA.
4230373	MAP3K1	-0.504227	11.793	-4.71844	3.48089e-05	0.000777094	2.19522	MAP3K1	4214	Transcriptomic	ILMN_1723020	Homo sapiens mitogen-activated protein kinase kinase kinase 1 (MAP3K1), mRNA.
360619	FGR	-0.504646	12.2582	-4.32194	0.000115097	0.00178489	1.06213	FGR	2268	Transcriptomic	ILMN_1795158	Homo sapiens Gardner-Rasheed feline sarcoma viral (v-fgr) oncogene homolog (FGR), transcript variant 1, mRNA.
3290646	AMOT	-0.504875	5.93737	-4.21814	0.000156798	0.00221287	0.770075	AMOT	154796	Transcriptomic	ILMN_1792409	Homo sapiens angiomotin (AMOT), transcript variant 2, mRNA.
4490524	ACSS2	-0.505935	10.3831	-3.84667	0.000466042	0.00488954	-0.254941	ACSS2	55902	Transcriptomic	ILMN_2336595	Homo sapiens acyl-CoA synthetase short-chain family member 2 (ACSS2), transcript variant 2, mRNA.
1660215	ATP6V0A1	-0.507459	9.98073	-3.57888	0.00100164	0.00873515	-0.970216	ATP6V0A1	535	Transcriptomic	ILMN_1752579	Homo sapiens ATPase, H+ transporting, lysosomal V0 subunit a1 (ATP6V0A1), transcript variant 3, mRNA.
4070091	RORC	-0.508185	5.11415	-3.60181	0.000938831	0.00828276	-0.909854	RORC	6097	Transcriptomic	ILMN_1734366	Homo sapiens RAR-related orphan receptor C (RORC), transcript variant 2, mRNA.
2600138	IDS	-0.50829	5.89612	-3.02008	0.00460624	0.0273522	-2.37952	IDS	3423	Transcriptomic	ILMN_1798448	Homo sapiens iduronate 2-sulfatase (Hunter syndrome) (IDS), transcript variant 2, mRNA.
730497	CC2D1B	-0.508358	7.87677	-3.08431	0.00388711	0.0241805	-2.22416	CC2D1B	200014	Transcriptomic	ILMN_2149935	Homo sapiens coiled-coil and C2 domain containing 1B (CC2D1B), mRNA.
7160239	FOSB	-0.508621	6.97628	-3.39575	0.0016706	0.0127643	-1.44563	FOSB	2354	Transcriptomic	ILMN_1751607	Homo sapiens FBJ murine osteosarcoma viral oncogene homolog B (FOSB), mRNA.
1030468	CHRNA10	-0.509401	6.60324	-3.73126	0.000649578	0.00626717	-0.565908	CHRNA10	57053	Transcriptomic	ILMN_1776314	Homo sapiens cholinergic receptor, nicotinic, alpha 10 (CHRNA10), mRNA.
4280113	NFKBIA	-0.510336	12.1057	-2.94636	0.00558593	0.0314597	-2.55547	NFKBIA	4792	Transcriptomic	ILMN_1773154	Homo sapiens nuclear factor of kappa light polypeptide gene enhancer in B-cells inhibitor, alpha (NFKBIA), mRNA.
2680446	ARF3	-0.510537	7.89488	-3.74953	0.00061646	0.00602173	-0.516955	ARF3	377	Transcriptomic	ILMN_1682938	Homo sapiens ADP-ribosylation factor 3 (ARF3), mRNA.
6660475	FGR	-0.51081	12.9763	-4.77832	2.9008e-05	0.000686754	2.36834	FGR	2268	Transcriptomic	ILMN_2368318	Homo sapiens Gardner-Rasheed feline sarcoma viral (v-fgr) oncogene homolog (FGR), transcript variant 3, mRNA.
10008	RERE	-0.511073	10.2492	-3.96493	0.000330524	0.00381204	0.0676298	RERE	473	Transcriptomic	ILMN_1802380	Homo sapiens arginine-glutamic acid dipeptide (RE) repeats (RERE), transcript variant 3, mRNA.
6420161	STK36	-0.511167	8.63314	-6.4936	1.47139e-07	2.59092e-05	7.40448	STK36	27148	Transcriptomic	ILMN_1693538	Homo sapiens serine/threonine kinase 36, fused homolog (Drosophila) (STK36), mRNA.
7050670	SAFB2	-0.511281	10.1984	-7.02843	2.87569e-08	1.25285e-05	8.95979	SAFB2	9667	Transcriptomic	ILMN_2069446	Homo sapiens scaffold attachment factor B2 (SAFB2), mRNA.
4200523	LRRC37B	-0.511353	9.24551	-5.31747	5.54615e-06	0.000228495	3.94275	LRRC37B	114659	Transcriptomic	ILMN_1777895	Homo sapiens leucine rich repeat containing 37B (LRRC37B), mRNA.
3120050	MLL5	-0.511546	8.7667	-4.18718	0.00017188	0.00236485	0.68341	MLL5	55904	Transcriptomic	ILMN_2259633	Homo sapiens myeloid/lymphoid or mixed-lineage leukemia 5 (trithorax homolog, Drosophila) (MLL5), transcript variant 1, mRNA.
3930082	FLJ12355	-0.512236	6.08339	-3.37475	0.00177035	0.0133088	-1.49936	LOC80054	80054	Transcriptomic	ILMN_1697115	PREDICTED: Homo sapiens hypothetical protein FLJ12355 (FLJ12355), misc RNA.
510064	DIP2B	-0.513167	8.82142	-4.11201	0.000214663	0.00277608	0.473832	DIP2B	57609	Transcriptomic	ILMN_1755589	Homo sapiens DIP2 disco-interacting protein 2 homolog B (Drosophila) (DIP2B), mRNA.
3930020	CTSF	-0.514148	6.93023	-3.43818	0.00148525	0.0117445	-1.33656	CTSF	8722	Transcriptomic	ILMN_1804955	Homo sapiens cathepsin F (CTSF), mRNA.
770703	ARHGEF6	-0.514329	11.8497	-5.66543	1.89324e-06	0.000116039	4.96753	ARHGEF6	9459	Transcriptomic	ILMN_1803423	Homo sapiens Rac/Cdc42 guanine nucleotide exchange factor (GEF) 6 (ARHGEF6), mRNA.
2060561	MAPK3	-0.515679	10.637	-3.79481	0.00054126	0.00547721	-0.395165	MAPK3	5595	Transcriptomic	ILMN_1667260	Homo sapiens mitogen-activated protein kinase 3 (MAPK3), mRNA.
6220164	CENTG3	-0.515897	7.13273	-3.5219	0.00117572	0.00989573	-1.11941	AGAP3	116988	Transcriptomic	ILMN_1795918	Homo sapiens centaurin, gamma 3 (CENTG3), mRNA.
4670544	ACSS2	-0.516301	10.5226	-4.0719	0.00024158	0.00300899	0.362552	ACSS2	55902	Transcriptomic	ILMN_1714197	Homo sapiens acyl-CoA synthetase short-chain family member 2 (ACSS2), transcript variant 1, mRNA.
7570551	SRRM2	-0.516784	10.9171	-6.59423	1.08071e-07	2.26013e-05	7.69868	SRRM2	23524	Transcriptomic	ILMN_1734602	Homo sapiens serine/arginine repetitive matrix 2 (SRRM2), mRNA.
4890674	SH3BP4	-0.516922	5.16579	-3.50032	0.00124898	0.0103418	-1.17562	SH3BP4	23677	Transcriptomic	ILMN_1785330	Homo sapiens SH3-domain binding protein 4 (SH3BP4), mRNA.
5130176	NAAA	-0.517089	9.34187	-2.78849	0.00837775	0.042301	-2.92323	NAAA	27163	Transcriptomic	ILMN_2391512	Homo sapiens N-acylethanolamine acid amidase (NAAA), transcript variant 1, mRNA.
6650605	PBXIP1	-0.51715	8.20101	-3.35441	0.00187237	0.0138904	-1.55124	PBXIP1	57326	Transcriptomic	ILMN_1814315	Homo sapiens pre-B-cell leukemia homeobox interacting protein 1 (PBXIP1), mRNA.
5550136	SMAP2	-0.518147	12.8556	-4.02683	0.000275776	0.0033402	0.237929	SMAP2	64744	Transcriptomic	ILMN_2081682	Homo sapiens small ArfGAP2 (SMAP2), mRNA.
130360	IDS	-0.518441	10.4637	-4.35917	0.000102971	0.0016541	1.16738	IDS	3423	Transcriptomic	ILMN_1758626	Homo sapiens iduronate 2-sulfatase (Hunter syndrome) (IDS), transcript variant 1, mRNA.
840554	RYBP	-0.518834	10.5033	-3.13352	0.00340946	0.0218084	-2.10389	RYBP	23429	Transcriptomic	ILMN_1721842	Homo sapiens RING1 and YY1 binding protein (RYBP), mRNA.
2490537	TNFRSF1B	-0.519344	11.8931	-4.19805	0.000166428	0.00231503	0.713821	TNFRSF1B	7133	Transcriptomic	ILMN_1764788	Homo sapiens tumor necrosis factor receptor superfamily, member 1B (TNFRSF1B), mRNA.
3360717	PIK3CD	-0.520228	10.6534	-4.3022	0.000122085	0.00185228	1.00641	PIK3CD	5293	Transcriptomic	ILMN_1766275	Homo sapiens phosphoinositide-3-kinase, catalytic, delta polypeptide (PIK3CD), mRNA.
4780647	TMEM150A	-0.521667	8.42287	-4.7307	3.35349e-05	0.000757607	2.23062	TMEM150A	129303	Transcriptomic	ILMN_2299612	Homo sapiens transmembrane protein 150A (TMEM150A), transcript variant 1, mRNA.
3130296	AMY2A	-0.521749	6.56022	-2.7774	0.00861617	0.043173	-2.94858	AMY2A	279	Transcriptomic	ILMN_1801303	Homo sapiens amylase, alpha 2A (pancreatic) (AMY2A), mRNA.
870056	FAM119B	-0.522615	7.58528	-3.91514	0.000382115	0.00422926	-0.0686292	METTL21B	25895	Transcriptomic	ILMN_1723846	Homo sapiens family with sequence similarity 119, member B (FAM119B), transcript variant 1, mRNA.
1170162	DSTYK	-0.52326	6.23072	-6.93644	3.80241e-08	1.38688e-05	8.69387	DSTYK	25778	Transcriptomic	ILMN_3180989	Homo sapiens dual serine/threonine and tyrosine protein kinase (DSTYK), transcript variant 1, mRNA.
3780326	DNAJB12	-0.523568	8.47572	-3.46795	0.00136714	0.0110779	-1.25963	DNAJB12	54788	Transcriptomic	ILMN_1712929	Homo sapiens DnaJ (Hsp40) homolog, subfamily B, member 12 (DNAJB12), transcript variant 1, mRNA.
150224	LOC196752	-0.525374	8.46374	-3.30807	0.00212624	0.0152283	-1.66884	AX747098	NA	Transcriptomic	ILMN_1803743	Homo sapiens similar to CG32542-PA (LOC196752), mRNA.
2680020	DAGLB	-0.525607	9.22813	-5.18759	8.2757e-06	0.000296496	3.56146	DAGLB	221955	Transcriptomic	ILMN_1658885	Homo sapiens diacylglycerol lipase, beta (DAGLB), mRNA.
1940332	CORO6	-0.526339	4.97311	-3.73204	0.000648126	0.00625591	-0.563814	CORO6	84940	Transcriptomic	ILMN_1813386	Homo sapiens coronin 6 (CORO6), mRNA.
7000328	LOC100129550	-0.526595	9.527	-3.44911	0.00144078	0.0115288	-1.30834	LOC100129550	100129550	Transcriptomic	ILMN_3236239	Homo sapiens hypothetical LOC100129550 (LOC100129550), non-coding RNA.
2850091	SAFB2	-0.526649	9.86463	-8.15078	1.01458e-09	3.18273e-06	12.1335	SAFB2	9667	Transcriptomic	ILMN_1705679	Homo sapiens scaffold attachment factor B2 (SAFB2), mRNA.
5050519	RHOQ	-0.52731	12.1348	-4.76313	3.03818e-05	0.000711319	2.32439	RHOQ	23433	Transcriptomic	ILMN_1810559	Homo sapiens ras homolog gene family, member Q (RHOQ), mRNA.
4860343	MAP4K4	-0.529309	8.20462	-3.24925	0.00249597	0.0171691	-1.81686	MAP4K4	9448	Transcriptomic	ILMN_2375002	Homo sapiens mitogen-activated protein kinase kinase kinase kinase 4 (MAP4K4), transcript variant 3, mRNA.
110685	SYK	-0.53103	10.3905	-3.99649	0.0003014	0.0035756	0.154351	SYK	6850	Transcriptomic	ILMN_2059549	Homo sapiens spleen tyrosine kinase (SYK), mRNA.
6510377	TNFRSF12A	-0.53115	5.59206	-3.18673	0.00295573	0.0194793	-1.97261	TNFRSF12A	51330	Transcriptomic	ILMN_1689004	Homo sapiens tumor necrosis factor receptor superfamily, member 12A (TNFRSF12A), mRNA.
1090546	PPTC7	-0.531333	9.94168	-5.14012	9.57752e-06	0.000325688	3.42234	PPTC7	160760	Transcriptomic	ILMN_1800855	Homo sapiens PTC7 protein phosphatase homolog (S. cerevisiae) (PPTC7), mRNA.
6400524	LOC390705	-0.531356	5.55152	-3.94982	0.000345419	0.00393008	0.0262061	LOC390705	390705	Transcriptomic	ILMN_1671292	PREDICTED: Homo sapiens similar to protein phosphatase 2A 48 kDa regulatory subunit isoform 1; serine/threonine protein phosphatase 2A, 48kDa regulatory subunit; PP2A, subunit B, PR48 isoform; PP2A B subunit PR48; NY-REN-8 antigen (LOC390705), misc RNA.
6860593	HS.568928	-0.531807	9.38687	-4.24897	0.000143066	0.00208189	0.856604	ARRB1	408	Transcriptomic	ILMN_1819608	Homo sapiens mRNA; cDNA DKFZp762M127 (from clone DKFZp762M127)
4040397	PDGFB	-0.531857	5.35119	-3.60252	0.000936958	0.00827289	-0.907992	PDGFB	5155	Transcriptomic	ILMN_1775822	Homo sapiens platelet-derived growth factor beta polypeptide (simian sarcoma viral (v-sis) oncogene homolog) (PDGFB), transcript variant 1, mRNA.
4180717	OSBPL2	-0.531992	10.2291	-4.08844	0.000230105	0.002914	0.408385	OSBPL2	9885	Transcriptomic	ILMN_1656482	Homo sapiens oxysterol binding protein-like 2 (OSBPL2), transcript variant 2, mRNA.
4890068	MAP3K11	-0.532034	10.0905	-4.72438	3.41861e-05	0.00076758	2.21236	MAP3K11	4296	Transcriptomic	ILMN_1651788	Homo sapiens mitogen-activated protein kinase kinase kinase 11 (MAP3K11), mRNA.
5560221	STARD10	-0.532939	6.99166	-2.78434	0.00846614	0.0426199	-2.93272	STARD10	10809	Transcriptomic	ILMN_1717052	Homo sapiens StAR-related lipid transfer (START) domain containing 10 (STARD10), mRNA.
4570358	CNTNAP1	-0.533817	5.34432	-4.76093	3.05868e-05	0.000715288	2.318	CNTNAP1	8506	Transcriptomic	ILMN_1692398	Homo sapiens contactin associated protein 1 (CNTNAP1), mRNA.
3930731	DHRS7	-0.53431	11.4261	-4.99243	1.50741e-05	0.0004392	2.99064	DHRS7	51635	Transcriptomic	ILMN_1807455	Homo sapiens dehydrogenase/reductase (SDR family) member 7 (DHRS7), mRNA.
1660300	PRCP	-0.534977	11.8868	-6.17495	3.9226e-07	4.65602e-05	6.46927	PRCP	5547	Transcriptomic	ILMN_1769091	Homo sapiens prolylcarboxypeptidase (angiotensinase C) (PRCP), transcript variant 2, mRNA.
6380315	ITM2B	-0.535566	13.4179	-5.25709	6.68099e-06	0.000261046	3.76536	ITM2B	9445	Transcriptomic	ILMN_1751708	Homo sapiens integral membrane protein 2B (ITM2B), mRNA.
6580553	ABCC5	-0.536143	8.45866	-4.15471	0.000189228	0.00253524	0.592713	ABCC5	10057	Transcriptomic	ILMN_1706531	Homo sapiens ATP-binding cassette, sub-family C (CFTR/MRP), member 5 (ABCC5), transcript variant 1, mRNA.
7210280	KBTBD7	-0.536899	6.5471	-3.20795	0.00279132	0.0186547	-1.91993	KBTBD7	84078	Transcriptomic	ILMN_2044293	Homo sapiens kelch repeat and BTB (POZ) domain containing 7 (KBTBD7), mRNA.
6760671	IVNS1ABP	-0.537062	7.32828	-2.76945	0.00879114	0.0437743	-2.96673	KIAA0850	10625	Transcriptomic	ILMN_1715133	Homo sapiens influenza virus NS1A binding protein (IVNS1ABP), transcript variant 2, mRNA.
5390041	TRIM3	-0.537425	6.11614	-4.12156	0.000208697	0.00271813	0.500394	TRIM3	10612	Transcriptomic	ILMN_1810441	Homo sapiens tripartite motif-containing 3 (TRIM3), transcript variant 1, mRNA.
3420228	PPP1R13B	-0.537582	7.50406	-5.00621	1.44504e-05	0.000427649	3.03085	PPP1R13B	23368	Transcriptomic	ILMN_1748831	Homo sapiens protein phosphatase 1, regulatory (inhibitor) subunit 13B (PPP1R13B), mRNA.
3370075	S1PR4	-0.537915	10.6381	-3.88317	0.000419295	0.00453171	-0.155789	S1PR4	8698	Transcriptomic	ILMN_1784737	Homo sapiens sphingosine-1-phosphate receptor 4 (S1PR4), mRNA.
2490195	S100A10	-0.538666	12.5726	-4.45387	7.74993e-05	0.00134743	1.4363	S100A10	6281	Transcriptomic	ILMN_1796712	Homo sapiens S100 calcium binding protein A10 (annexin II ligand, calpactin I, light polypeptide (p11)) (S100A10), mRNA.
1500673	ENHO	-0.538769	5.20895	-4.40704	8.92068e-05	0.00147953	1.30313	ENHO	375704	Transcriptomic	ILMN_1713835	Homo sapiens energy homeostasis associated (ENHO), mRNA.
5050575	ASB13	-0.539297	7.18408	-2.71493	0.0100819	0.0486141	-3.0902	ASB13	79754	Transcriptomic	ILMN_1654385	Homo sapiens ankyrin repeat and SOCS box-containing 13 (ASB13), mRNA.
3180450	C16ORF72	-0.539394	10.4355	-5.20776	7.77748e-06	0.000284169	3.6206	C16orf72	29035	Transcriptomic	ILMN_1773407	Homo sapiens chromosome 16 open reading frame 72 (C16orf72), mRNA.
3440315	PPP2R3B	-0.539752	5.44296	-3.51815	0.00118815	0.0099767	-1.12919	PPP2R3B	28227	Transcriptomic	ILMN_1712257	Homo sapiens protein phosphatase 2 (formerly 2A), regulatory subunit B'', beta (PPP2R3B), transcript variant 1, mRNA.
630110	SUOX	-0.539942	8.3842	-4.08724	0.000230919	0.00292094	0.405058	SUOX	6821	Transcriptomic	ILMN_1803745	Homo sapiens sulfite oxidase (SUOX), nuclear gene encoding mitochondrial protein, transcript variant 1, mRNA.
6560066	MTHFS	-0.540099	9.72452	-3.80574	0.000524478	0.00537137	-0.36566	MTHFS	10588	Transcriptomic	ILMN_1772302	Homo sapiens 5,10-methenyltetrahydrofolate synthetase (5-formyltetrahydrofolate cyclo-ligase) (MTHFS), mRNA.
4760504	HS.413494	-0.5404	11.9479	-4.35711	0.000103606	0.00166001	1.16157	PTEN	5728	Transcriptomic	ILMN_1880406	Homo sapiens cDNA: FLJ21333 fis, clone COL02535
6270634	TMEM120A	-0.54108	9.74516	-3.32723	0.00201747	0.0146259	-1.6203	TMEM120A	83862	Transcriptomic	ILMN_1654516	Homo sapiens transmembrane protein 120A (TMEM120A), mRNA.
1440300	SLC27A3	-0.541787	10.2583	-5.75932	1.41623e-06	9.6282e-05	5.24444	SLC27A3	11000	Transcriptomic	ILMN_1719627	Homo sapiens solute carrier family 27 (fatty acid transporter), member 3 (SLC27A3), mRNA.
6280360	SPG7	-0.541908	10.1192	-4.37449	9.83535e-05	0.00159626	1.21078	SPG7	6687	Transcriptomic	ILMN_1754529	Homo sapiens spastic paraplegia 7 (pure and complicated autosomal recessive) (SPG7), nuclear gene encoding mitochondrial protein, transcript variant 1, mRNA.
1240386	KLHL21	-0.542665	8.35179	-3.12929	0.00344823	0.0220051	-2.11427	KLHL21	9903	Transcriptomic	ILMN_1692785	Homo sapiens kelch-like 21 (Drosophila) (KLHL21), mRNA.
1820440	TLR9	-0.54277	6.42595	-2.80338	0.00806716	0.0412065	-2.88908	TLR9	54106	Transcriptomic	ILMN_1679798	Homo sapiens toll-like receptor 9 (TLR9), transcript variant A, mRNA.
1440754	OPRL1	-0.543497	9.8946	-3.507	0.00122587	0.0102043	-1.15826	OPRL1	4987	Transcriptomic	ILMN_2400922	Homo sapiens opiate receptor-like 1 (OPRL1), transcript variant 2, mRNA.
2900594	PGD	-0.544356	11.0694	-3.26668	0.00238046	0.0165756	-1.77314	PGD	5226	Transcriptomic	ILMN_1794165	Homo sapiens phosphogluconate dehydrogenase (PGD), mRNA.
6560373	RAB24	-0.544432	12.1379	-4.91104	1.93422e-05	0.000514516	2.75351	RAB24	53917	Transcriptomic	ILMN_1677843	Homo sapiens RAB24, member RAS oncogene family (RAB24), transcript variant 1, mRNA.
6420538	VPS8	-0.547029	7.76167	-3.71394	0.00068258	0.00650554	-0.612249	VPS8	23355	Transcriptomic	ILMN_2415170	Homo sapiens vacuolar protein sorting 8 homolog (S. cerevisiae) (VPS8), transcript variant 2, mRNA.
2120731	SRPK2	-0.547311	6.57393	-3.77022	0.000580911	0.00576943	-0.461364	SRPK2	6733	Transcriptomic	ILMN_1695468	Homo sapiens SFRS protein kinase 2 (SRPK2), transcript variant 1, mRNA.
2360112	NIPBL	-0.547624	5.92996	-4.18946	0.000170726	0.00235636	0.689766	NIPBL	25836	Transcriptomic	ILMN_1690136	Homo sapiens Nipped-B homolog (Drosophila) (NIPBL), transcript variant A, mRNA.
6380445	SFRS5	-0.547792	11.1614	-5.46254	3.54421e-06	0.000168094	4.36957	SRSF5	6430	Transcriptomic	ILMN_2378868	Homo sapiens splicing factor, arginine/serine-rich 5 (SFRS5), transcript variant 2, mRNA.
5720039	CXCL1	-0.548809	5.76678	-2.77174	0.00874043	0.0436356	-2.96151	CXCL1	2919	Transcriptomic	ILMN_1787897	Homo sapiens chemokine (C-X-C motif) ligand 1 (melanoma growth stimulating activity, alpha) (CXCL1), mRNA.
130639	RFWD2	-0.549275	11.12	-5.76715	1.38234e-06	9.50579e-05	5.26755	RFWD2	64326	Transcriptomic	ILMN_1661002	Homo sapiens ring finger and WD repeat domain 2 (RFWD2), transcript variant 1, mRNA.
2370128	DIRC2	-0.54963	8.53875	-3.3173	0.00207315	0.014926	-1.64547	DIRC2	84925	Transcriptomic	ILMN_1793743	Homo sapiens disrupted in renal carcinoma 2 (DIRC2), mRNA.
3990546	PLEKHO2	-0.550531	10.4033	-4.06033	0.000249942	0.0030921	0.330508	PLEKHO2	80301	Transcriptomic	ILMN_1689968	Homo sapiens pleckstrin homology domain containing, family O member 2 (PLEKHO2), mRNA.
450674	C10ORF128	-0.551282	6.16259	-3.46996	0.00135951	0.0110539	-1.25443	C10orf128	170371	Transcriptomic	ILMN_1674046	PREDICTED: Homo sapiens chromosome 10 open reading frame 128, transcript variant 5 (C10orf128), mRNA.
4590541	CDH26	-0.552881	6.15629	-3.66569	0.000783251	0.00722664	-0.740795	CDH26	60437	Transcriptomic	ILMN_2323007	Homo sapiens cadherin-like 26 (CDH26), transcript variant b, mRNA.
4150438	LRRFIP2	-0.552999	8.63094	-5.11674	1.02915e-05	0.00034241	3.35388	LRRFIP2	9209	Transcriptomic	ILMN_1707156	Homo sapiens leucine rich repeat (in FLII) interacting protein 2 (LRRFIP2), transcript variant 2, mRNA.
1770689	CHTF18	-0.553203	6.84847	-5.12303	1.00941e-05	0.000337784	3.37232	CHTF18	63922	Transcriptomic	ILMN_1756705	Homo sapiens CTF18, chromosome transmission fidelity factor 18 homolog (S. cerevisiae) (CHTF18), mRNA.
6060440	FNDC3B	-0.553619	9.76098	-3.75555	0.000605897	0.00592646	-0.500782	FNDC3B	64778	Transcriptomic	ILMN_3178302	Homo sapiens fibronectin type III domain containing 3B (FNDC3B), transcript variant 2, mRNA.
4490072	GFRA2	-0.55369	6.82759	-3.8714	0.000433847	0.00463594	-0.187802	GFRA2	2675	Transcriptomic	ILMN_1656300	Homo sapiens GDNF family receptor alpha 2 (GFRA2), transcript variant 1, mRNA.
2850259	TMX4	-0.553855	8.73033	-2.99728	0.00489049	0.0285233	-2.43422	TMX4	56255	Transcriptomic	ILMN_1702759	Homo sapiens thioredoxin-related transmembrane protein 4 (TMX4), mRNA.
4250736	FNDC3B	-0.554396	9.47081	-3.74378	0.000626701	0.00610276	-0.532369	FNDC3B	64778	Transcriptomic	ILMN_3253456	Homo sapiens fibronectin type III domain containing 3B (FNDC3B), transcript variant 1, mRNA.
150504	AMPD3	-0.554678	6.45238	-3.74296	0.000628171	0.00610996	-0.534561	AMPD3	272	Transcriptomic	ILMN_1774447	Homo sapiens adenosine monophosphate deaminase (isoform E) (AMPD3), transcript variant 1, mRNA.
520360	MS4A6A	-0.554924	11.2583	-3.71032	0.000689668	0.00655602	-0.621907	MS4A6A	64231	Transcriptomic	ILMN_1721035	Homo sapiens membrane-spanning 4-domains, subfamily A, member 6A (MS4A6A), transcript variant 3, mRNA.
4490577	TUBA1A	-0.555124	9.21796	-3.96456	0.000330878	0.00381204	0.0666232	TUBA1A	7846	Transcriptomic	ILMN_1742981	Homo sapiens tubulin, alpha 1a (TUBA1A), mRNA.
2140538	VPS8	-0.555461	9.32896	-4.14346	0.000195626	0.00259249	0.561362	VPS8	23355	Transcriptomic	ILMN_1678268	Homo sapiens vacuolar protein sorting 8 homolog (S. cerevisiae) (VPS8), transcript variant 2, mRNA.
7330347	TMEM127	-0.556025	8.54939	-4.12889	0.000204228	0.0026758	0.520797	TMEM127	55654	Transcriptomic	ILMN_1721563	Homo sapiens transmembrane protein 127 (TMEM127), mRNA.
6380093	PLD3	-0.556916	9.8895	-4.09236	0.000227466	0.00290234	0.419251	PLD3	23646	Transcriptomic	ILMN_1666976	Homo sapiens phospholipase D family, member 3 (PLD3), transcript variant 1, mRNA.
2650482	PTPRE	-0.557352	4.90229	-3.70178	0.000706708	0.00669482	-0.644721	PTPRE	5791	Transcriptomic	ILMN_1756814	Homo sapiens protein tyrosine phosphatase, receptor type, E (PTPRE), transcript variant 1, mRNA.
5670167	DGCR2	-0.558318	9.14343	-4.15986	0.000186367	0.00250915	0.607081	DGCR2	9993	Transcriptomic	ILMN_1713301	Homo sapiens DiGeorge syndrome critical region gene 2 (DGCR2), mRNA.
1300274	ANXA11	-0.558481	8.58241	-4.22021	0.000155835	0.00220374	0.775887	ANXA11	311	Transcriptomic	ILMN_2380494	Homo sapiens annexin A11 (ANXA11), transcript variant a, mRNA.
7550008	RNF216	-0.558563	9.13081	-4.60248	4.94902e-05	0.000987061	1.8613	RNF216	54476	Transcriptomic	ILMN_1729980	Homo sapiens ring finger protein 216 (RNF216), transcript variant 1, mRNA.
2750139	RNF216L	-0.559118	9.53749	-5.09294	1.10725e-05	0.000358833	3.28424	RNF216L	441191	Transcriptomic	ILMN_3225534	Homo sapiens ring finger protein 216-like (RNF216L), transcript variant 2, non-coding RNA.
6110386	PRCP	-0.560119	9.66892	-3.55109	0.00108321	0.00927699	-1.04313	PRCP	5547	Transcriptomic	ILMN_2367215	Homo sapiens prolylcarboxypeptidase (angiotensinase C) (PRCP), transcript variant 1, mRNA.
2360494	HS.485155	-0.560292	8.28654	-4.14707	0.00019355	0.00257274	0.57142	CR624291	NA	Transcriptomic	ILMN_1854833	Homo sapiens cDNA: FLJ22515 fis, clone HRC12122, highly similar to AF052101 Homo sapiens clone 23872 mRNA sequence
1260239	ARHGAP27	-0.560483	9.01467	-4.41844	8.62062e-05	0.00144725	1.33551	ARHGAP27	201176	Transcriptomic	ILMN_2103362	Homo sapiens Rho GTPase activating protein 27 (ARHGAP27), mRNA.
5560020	PPP4R1	-0.560942	9.51553	-3.87492	0.00042944	0.00460503	-0.178223	PPP4R1	9989	Transcriptomic	ILMN_2345512	Homo sapiens protein phosphatase 4, regulatory subunit 1 (PPP4R1), transcript variant 2, mRNA.
1440243	SEPX1	-0.562135	13.0945	-3.67299	0.000767144	0.00711991	-0.721389	SEPX1	51734	Transcriptomic	ILMN_1719661	Homo sapiens selenoprotein X, 1 (SEPX1), mRNA.
2710343	WNT10A	-0.565223	6.02929	-3.24402	0.00253167	0.017324	-1.82995	WNT10A	80326	Transcriptomic	ILMN_1658426	Homo sapiens wingless-type MMTV integration site family, member 10A (WNT10A), mRNA.
6400639	MGC18216	-0.565619	8.01125	-3.22986	0.00263071	0.017835	-1.86533	IGF1R	3480	Transcriptomic	ILMN_1744023	PREDICTED: Homo sapiens hypothetical protein MGC18216 (MGC18216), mRNA.
6480349	SSBP2	-0.565648	8.77908	-4.19366	0.000168609	0.00233743	0.701536	SSBP2	23635	Transcriptomic	ILMN_1711608	Homo sapiens single-stranded DNA binding protein 2 (SSBP2), mRNA.
1240025	C17ORF38	-0.566331	5.11823	-3.92777	0.000368333	0.00412454	-0.0341312	DKFZp666P158	146850	Transcriptomic	ILMN_1783645	Homo sapiens chromosome 17 open reading frame 38 (C17orf38), mRNA.
1850717	STK40	-0.567171	6.15995	-3.90537	0.000393124	0.00431846	-0.0952963	STK40	83931	Transcriptomic	ILMN_1679311	Homo sapiens serine/threonine kinase 40 (STK40), mRNA.
6860202	TKT	-0.567575	12.2753	-4.02659	0.00027597	0.0033407	0.237269	TKT	7086	Transcriptomic	ILMN_1736597	Homo sapiens transketolase (Wernicke-Korsakoff syndrome) (TKT), mRNA.
5080367	CKLF	-0.56765	11.8418	-4.56642	5.5194e-05	0.00106053	1.75787	CMTM1	113540	Transcriptomic	ILMN_1712389	Homo sapiens chemokine-like factor (CKLF), transcript variant 5, mRNA.
1510722	RNF130	-0.568456	10.674	-3.67476	0.000763301	0.00709024	-0.716699	RNF130	55819	Transcriptomic	ILMN_1729294	Homo sapiens ring finger protein 130 (RNF130), mRNA.
2070523	NAGA	-0.568697	6.69703	-3.17331	0.00306444	0.0200245	-2.00584	NAGA	4668	Transcriptomic	ILMN_1784651	Homo sapiens N-acetylgalactosaminidase, alpha- (NAGA), mRNA.
4230577	ENHO	-0.569455	6.45071	-4.63985	4.41913e-05	0.00091117	1.96872	ENHO	375704	Transcriptomic	ILMN_3247320	Homo sapiens energy homeostasis associated (ENHO), mRNA.
10161	MOBKL2A	-0.569461	10.2119	-4.50019	6.74103e-05	0.00122033	1.56839	MOBKL2A	126308	Transcriptomic	ILMN_1721344	Homo sapiens MOB1, Mps One Binder kinase activator-like 2A (yeast) (MOBKL2A), mRNA.
7000072	ASAP1	-0.569701	11.0577	-3.61884	0.000894668	0.00799594	-0.864923	ASAP1	50807	Transcriptomic	ILMN_1690963	Homo sapiens ArfGAP with SH3 domain, ankyrin repeat and PH domain 1 (ASAP1), mRNA.
510255	C7ORF43	-0.569934	8.87842	-4.24734	0.000143761	0.00208488	0.852025	C7orf43	55262	Transcriptomic	ILMN_1770030	Homo sapiens chromosome 7 open reading frame 43 (C7orf43), mRNA.
2810592	UPF2	-0.570616	5.54496	-4.17738	0.000176945	0.00240889	0.65601	UPF2	26019	Transcriptomic	ILMN_1679417	Homo sapiens UPF2 regulator of nonsense transcripts homolog (yeast) (UPF2), transcript variant 1, mRNA.
3940435	EMP1	-0.570906	5.57026	-2.89629	0.00635943	0.0345405	-2.67345	EMP1	2012	Transcriptomic	ILMN_1801616	Homo sapiens epithelial membrane protein 1 (EMP1), mRNA.
6510195	SIRPD	-0.570955	7.05762	-3.0213	0.00459155	0.0272851	-2.3766	SIRPD	128646	Transcriptomic	ILMN_1769886	Homo sapiens signal-regulatory protein delta (SIRPD), mRNA.
2850162	PHLPP1	-0.57115	5.84383	-2.88566	0.00653608	0.035247	-2.69834	PHLPP1	23239	Transcriptomic	ILMN_1814661	Homo sapiens PH domain and leucine rich repeat protein phosphatase 1 (PHLPP1), mRNA.
4060358	ABCA1	-0.571555	10.7061	-2.89939	0.00630868	0.0343668	-2.66617	ABCA1	19	Transcriptomic	ILMN_1766054	Homo sapiens ATP-binding cassette, sub-family A (ABC1), member 1 (ABCA1), mRNA.
6270241	TPD52L2	-0.571598	11.3658	-4.60318	4.93857e-05	0.000985873	1.8633	TPD52L2	7165	Transcriptomic	ILMN_1699570	Homo sapiens tumor protein D52-like 2 (TPD52L2), transcript variant 5, mRNA.
3420358	MAP2K4	-0.572453	8.42702	-3.38107	0.00173975	0.013146	-1.48321	MAP2K4	6416	Transcriptomic	ILMN_2100693	Homo sapiens mitogen-activated protein kinase kinase 4 (MAP2K4), mRNA.
1260097	C10ORF50	-0.572475	6.42979	-3.50018	0.00124947	0.010342	-1.17599	C10orf50	645528	Transcriptomic	ILMN_3254163	PREDICTED: Homo sapiens misc_RNA (C10orf50), miscRNA.
1820279	TSPAN18	-0.574513	7.98271	-3.60944	0.000918787	0.00815507	-0.889732	TSPAN18	90139	Transcriptomic	ILMN_1699980	Homo sapiens tetraspanin 18 (TSPAN18), transcript variant 2, mRNA.
70672	TCIRG1	-0.574919	11.969	-5.04986	1.26388e-05	0.000394564	3.15831	TCIRG1	10312	Transcriptomic	ILMN_1711994	Homo sapiens T-cell, immune regulator 1, ATPase, H+ transporting, lysosomal V0 subunit A3 (TCIRG1), transcript variant 2, mRNA.
6400592	SNORD95	-0.575515	7.12552	-3.21558	0.00273439	0.0183847	-1.90095	SNORD95	NA	Transcriptomic	ILMN_3243452	Homo sapiens small nucleolar RNA, C/D box 95 (SNORD95), small nucleolar RNA.
3870301	SORBS3	-0.575571	6.97855	-3.62405	0.000881553	0.00789479	-0.851147	SORBS3	10174	Transcriptomic	ILMN_1789338	Homo sapiens sorbin and SH3 domain containing 3 (SORBS3), transcript variant 1, mRNA.
6370369	CD14	-0.575572	13.3164	-4.38668	9.48249e-05	0.00154585	1.24534	CD14	929	Transcriptomic	ILMN_2396444	Homo sapiens CD14 molecule (CD14), transcript variant 2, mRNA.
3360408	MYO9B	-0.575584	9.65493	-4.85943	2.26479e-05	0.000579634	2.60352	MYO9B	4650	Transcriptomic	ILMN_1672547	Homo sapiens myosin IXB (MYO9B), mRNA.
3610735	F12	-0.575962	6.65792	-3.37144	0.00178658	0.0134081	-1.50781	F12	2161	Transcriptomic	ILMN_1671766	Homo sapiens coagulation factor XII (Hageman factor) (F12), mRNA.
6590451	CLEC7A	-0.576702	5.06059	-2.7678	0.00882777	0.043887	-2.97049	CLEC7A	64581	Transcriptomic	ILMN_1700610	Homo sapiens C-type lectin domain family 7, member A (CLEC7A), transcript variant 3, mRNA.
2750324	PRKCZ	-0.576702	9.55276	-4.19537	0.000167756	0.00233002	0.70632	PRKCZ	5590	Transcriptomic	ILMN_2386982	Homo sapiens protein kinase C, zeta (PRKCZ), transcript variant 1, mRNA.
5810600	MAP3K5	-0.577199	9.58097	-4.75651	3.10009e-05	0.000719608	2.30523	MAP3K5	4217	Transcriptomic	ILMN_1726547	Homo sapiens mitogen-activated protein kinase kinase kinase 5 (MAP3K5), mRNA.
6520215	ANXA1	-0.578509	12.5264	-4.04113	0.000264446	0.00322789	0.277411	ANXA1	301	Transcriptomic	ILMN_2184184	Homo sapiens annexin A1 (ANXA1), mRNA.
4250494	RAB3D	-0.578967	5.56869	-3.20718	0.00279712	0.0186807	-1.92184	RAB3D	9545	Transcriptomic	ILMN_1731568	Homo sapiens RAB3D, member RAS oncogene family (RAB3D), mRNA.
1170047	CRIP1	-0.580038	12.8439	-4.53944	5.98823e-05	0.00112969	1.68059	CRIP1	1396	Transcriptomic	ILMN_1656920	Homo sapiens cysteine-rich protein 1 (intestinal) (CRIP1), mRNA.
2810482	AHNAK	-0.580064	6.34189	-2.7669	0.00884784	0.0439569	-2.97254	AHNAK	79026	Transcriptomic	ILMN_1792495	Homo sapiens AHNAK nucleoprotein (AHNAK), transcript variant 1, mRNA.
1010253	NT5C2	-0.580087	10.5684	-4.27077	0.000134077	0.00198262	0.917891	NT5C2	22978	Transcriptomic	ILMN_1682165	Homo sapiens 5'-nucleotidase, cytosolic II (NT5C2), mRNA.
2680164	C14ORF102	-0.580903	7.96712	-5.70104	1.69584e-06	0.000107939	5.07256	C14orf102	55051	Transcriptomic	ILMN_2374076	Homo sapiens chromosome 14 open reading frame 102 (C14orf102), transcript variant 2, mRNA.
2470577	ZCWPW1	-0.58142	7.49587	-4.8227	2.53362e-05	0.00063079	2.49692	ZCWPW1	55063	Transcriptomic	ILMN_1751963	Homo sapiens zinc finger, CW type with PWWP domain 1 (ZCWPW1), mRNA.
5130470	PPP2R2D	-0.581686	5.9471	-3.10661	0.00366327	0.0231022	-2.16979	PPP2R2D	55844	Transcriptomic	ILMN_1683589	Homo sapiens protein phosphatase 2, regulatory subunit B, delta isoform (PPP2R2D), transcript variant 2, mRNA.
430402	ABCA3	-0.583276	5.23802	-5.63014	2.11147e-06	0.000123642	4.86348	ABCA3	21	Transcriptomic	ILMN_1758523	Homo sapiens ATP-binding cassette, sub-family A (ABC1), member 3 (ABCA3), mRNA.
2650019	FAM53C	-0.584315	10.8014	-3.62585	0.000877075	0.00785789	-0.846397	FAM53C	51307	Transcriptomic	ILMN_1744508	Homo sapiens family with sequence similarity 53, member C (FAM53C), mRNA.
4900653	IFFO2	-0.584862	6.36195	-4.55541	5.70624e-05	0.0010892	1.72631	IFFO2	126917	Transcriptomic	ILMN_3236367	Homo sapiens intermediate filament family orphan 2 (IFFO2), mRNA.
5870692	GPR132	-0.586408	8.72992	-5.8968	9.25877e-07	7.4202e-05	5.64991	GPR132	29933	Transcriptomic	ILMN_1811171	Homo sapiens G protein-coupled receptor 132 (GPR132), mRNA.
60070	LPGAT1	-0.586456	7.71663	-2.8902	0.00646013	0.0349404	-2.68773	LPGAT1	9926	Transcriptomic	ILMN_2151277	Homo sapiens lysophosphatidylglycerol acyltransferase 1 (LPGAT1), mRNA.
2640161	PRMT2	-0.587364	9.99676	-4.39343	9.29258e-05	0.0015194	1.26448	PRMT2	3275	Transcriptomic	ILMN_2259119	Homo sapiens protein arginine methyltransferase 2 (PRMT2), transcript variant 1, mRNA.
4640398	C6ORF97	-0.58825	4.81584	-4.9792	1.56985e-05	0.000447111	2.95203	C6orf97	80129	Transcriptomic	ILMN_1772588	Homo sapiens chromosome 6 open reading frame 97 (C6orf97), mRNA.
1820528	PAPSS1	-0.588265	5.36418	-3.88467	0.000417468	0.0045203	-0.151691	PAPSS1	9061	Transcriptomic	ILMN_2224103	Homo sapiens 3'-phosphoadenosine 5'-phosphosulfate synthase 1 (PAPSS1), mRNA.
7510392	DIP2B	-0.589016	10.2116	-4.52452	6.26411e-05	0.00115981	1.63791	DIP2B	57609	Transcriptomic	ILMN_2180352	Homo sapiens DIP2 disco-interacting protein 2 homolog B (Drosophila) (DIP2B), mRNA.
6020246	UBXN11	-0.589554	8.37048	-3.33382	0.00198135	0.0144163	-1.60358	UBXN11	91544	Transcriptomic	ILMN_2376416	Homo sapiens UBX domain protein 11 (UBXN11), transcript variant 2, mRNA.
6860471	ZNF516	-0.589995	5.94077	-3.03834	0.00438994	0.0264178	-2.33554	ZNF516	9658	Transcriptomic	ILMN_1699648	PREDICTED: Homo sapiens zinc finger protein 516 (ZNF516), mRNA.
1050196	PRKAG2	-0.59084	9.03081	-4.47166	7.34592e-05	0.00129462	1.48699	PRKAG2	51422	Transcriptomic	ILMN_1797531	Homo sapiens protein kinase, AMP-activated, gamma 2 non-catalytic subunit (PRKAG2), transcript variant b, mRNA.
730341	HS.516646	-0.591315	10.0841	-6.01929	6.34159e-07	5.97661e-05	6.01098	CREB1	1385	Transcriptomic	ILMN_1841334	Homo sapiens cDNA FLJ44370 fis, clone TRACH3008902
940435	TRIM8	-0.591876	10.1765	-4.93356	1.8054e-05	0.000489441	2.81906	TRIM8	81603	Transcriptomic	ILMN_1746704	Homo sapiens tripartite motif-containing 8 (TRIM8), mRNA.
4900435	TNFSF13B	-0.592175	11.6067	-3.83676	0.000479582	0.00499817	-0.281793	TNFSF13B	10673	Transcriptomic	ILMN_1758418	Homo sapiens tumor necrosis factor (ligand) superfamily, member 13b (TNFSF13B), transcript variant 1, mRNA.
4220372	RNF141	-0.592997	6.97968	-4.1582	0.000187281	0.00251529	0.602468	RNF141	50862	Transcriptomic	ILMN_1815010	Homo sapiens ring finger protein 141 (RNF141), mRNA.
3780092	TNFRSF21	-0.593555	5.51223	-3.55388	0.00107473	0.00921492	-1.03582	TNFRSF21	27242	Transcriptomic	ILMN_1699695	Homo sapiens tumor necrosis factor receptor superfamily, member 21 (TNFRSF21), mRNA.
3930195	MYST3	-0.594376	10.4969	-7.7682	3.12686e-09	6.24207e-06	11.0678	MYST3	7994	Transcriptomic	ILMN_2095840	Homo sapiens MYST histone acetyltransferase (monocytic leukemia) 3 (MYST3), mRNA.
4210544	SELPLG	-0.594762	10.1938	-3.3631	0.0018281	0.0136542	-1.52909	SELPLG	6404	Transcriptomic	ILMN_1734855	Homo sapiens selectin P ligand (SELPLG), mRNA.
2360136	LOC440926	-0.596	8.44637	-2.86884	0.00682496	0.0364202	-2.73761	H3F3A	3020	Transcriptomic	ILMN_2402936	Homo sapiens H3 histone, family 3A pseudogene (LOC440926), non-coding RNA.
6110731	ITPK1	-0.596523	9.26063	-3.64412	0.00083278	0.00754104	-0.798039	ITPK1	3705	Transcriptomic	ILMN_1715674	Homo sapiens inositol 1,3,4-triphosphate 5/6 kinase (ITPK1), mRNA.
5340088	LOC100134144	-0.596593	8.01328	-3.31988	0.00205857	0.0148454	-1.63894	MYO15B	80022	Transcriptomic	ILMN_3248649	PREDICTED: Homo sapiens similar to KIAA1783 protein (LOC100134144), mRNA.
6510553	ARID3A	-0.596829	9.91223	-3.93548	0.000360155	0.00405974	-0.0130428	ARID3A	1820	Transcriptomic	ILMN_1670130	Homo sapiens AT rich interactive domain 3A (BRIGHT-like) (ARID3A), mRNA.
6200431	AKT1	-0.598141	10.9502	-5.54164	2.77581e-06	0.000146173	4.60258	AKT1	207	Transcriptomic	ILMN_2410909	Homo sapiens v-akt murine thymoma viral oncogene homolog 1 (AKT1), transcript variant 3, mRNA.
6420477	TMOD2	-0.598303	6.43225	-3.44184	0.00147023	0.011678	-1.32713	TMOD2	29767	Transcriptomic	ILMN_3251132	Homo sapiens tropomodulin 2 (neuronal) (TMOD2), transcript variant 2, mRNA.
2120634	CMTM4	-0.599697	6.54327	-4.05104	0.000256857	0.00315631	0.304818	CMTM4	146223	Transcriptomic	ILMN_1815319	Homo sapiens CKLF-like MARVEL transmembrane domain containing 4 (CMTM4), transcript variant 2, mRNA.
840356	NUAK2	-0.599925	9.44466	-3.53986	0.00111793	0.00949287	-1.0725	NUAK2	81788	Transcriptomic	ILMN_2094952	Homo sapiens NUAK family, SNF1-like kinase, 2 (NUAK2), mRNA.
2680725	ACPP	-0.599993	6.54863	-2.89126	0.00644243	0.034879	-2.68524	ACPP	55	Transcriptomic	ILMN_1758323	Homo sapiens acid phosphatase, prostate (ACPP), mRNA.
6060070	LFNG	-0.600041	6.00884	-4.67287	3.99788e-05	0.000849849	2.06378	LFNG	3955	Transcriptomic	ILMN_2268156	Homo sapiens LFNG O-fucosylpeptide 3-beta-N-acetylglucosaminyltransferase (LFNG), transcript variant 2, mRNA.
3420044	SYN2	-0.600486	5.2503	-2.71296	0.0101317	0.0488199	-3.09464	SYN2	6854	Transcriptomic	ILMN_1781060	Homo sapiens synapsin II (SYN2), transcript variant IIa, mRNA.
5490408	CEBPD	-0.60082	12.6325	-3.52361	0.00117012	0.00985984	-1.11497	CEBPD	1052	Transcriptomic	ILMN_1782050	Homo sapiens CCAAT/enhancer binding protein (C/EBP), delta (CEBPD), mRNA.
6480403	TXNDC3	-0.602008	7.82484	-2.90559	0.0062085	0.0339728	-2.65162	TXNDC3	51314	Transcriptomic	ILMN_1691334	Homo sapiens thioredoxin domain containing 3 (spermatozoa) (TXNDC3), mRNA.
6940402	CUTL1	-0.602663	9.1768	-3.85481	0.000455185	0.00480292	-0.232837	CUX1	1523	Transcriptomic	ILMN_2278636	Homo sapiens cut-like 1, CCAAT displacement protein (Drosophila) (CUTL1), transcript variant 1, mRNA.
3120279	PRKAG2	-0.6032	7.29151	-4.88976	2.06428e-05	0.000539637	2.69164	PRKAG2	51422	Transcriptomic	ILMN_2387919	Homo sapiens protein kinase, AMP-activated, gamma 2 non-catalytic subunit (PRKAG2), transcript variant c, mRNA.
940753	RALB	-0.603265	11.1553	-3.84336	0.000470521	0.00492947	-0.26391	RALB	5899	Transcriptomic	ILMN_1676358	Homo sapiens v-ral simian leukemia viral oncogene homolog B (ras related; GTP binding protein) (RALB), mRNA.
6130326	VAV3	-0.603614	7.83524	-5.84022	1.10283e-06	8.30113e-05	5.48306	VAV3	10451	Transcriptomic	ILMN_1657679	Homo sapiens vav 3 guanine nucleotide exchange factor (VAV3), transcript variant 1, mRNA.
3390605	AZI1	-0.603854	7.86416	-5.65777	1.9386e-06	0.000117707	4.94495	AZI1	22994	Transcriptomic	ILMN_1746206	Homo sapiens 5-azacytidine induced 1 (AZI1), transcript variant 1, mRNA.
5260021	HS.135282	-0.604379	7.25245	-4.44646	7.92454e-05	0.00137047	1.4152	BG706612	NA	Transcriptomic?	ILMN_1821473	Homo sapiens cDNA FLJ11554 fis, clone HEMBA1003037
770161	C10ORF73	-0.604772	6.19783	-3.26919	0.00236426	0.016513	-1.76684	FAM170B	170370	Transcriptomic	ILMN_1738047	PREDICTED: Homo sapiens chromosome 10 open reading frame 73 (C10orf73), mRNA.
4050746	ZFHX3	-0.605083	5.98031	-3.54168	0.00111222	0.00946274	-1.06774	ZFHX3	463	Transcriptomic	ILMN_1808587	Homo sapiens zinc finger homeobox 3 (ZFHX3), transcript variant A, mRNA.
3120452	MTMR10	-0.606112	9.56585	-4.04058	0.000264869	0.00322806	0.275907	MTMR10	54893	Transcriptomic	ILMN_3251728	Homo sapiens myotubularin related protein 10 (MTMR10), mRNA.
520747	HS.355933	-0.606612	7.09343	-4.19798	0.000166466	0.00231503	0.713607	AK097900	NA	Transcriptomic?	ILMN_1915076	Homo sapiens cDNA FLJ41921 fis, clone PERIC2002766
6660356	TMX4	-0.607134	9.87405	-3.07632	0.00397044	0.0245666	-2.2436	TMX4	56255	Transcriptomic	ILMN_2204754	Homo sapiens thioredoxin-related transmembrane protein 4 (TMX4), mRNA.
1170176	CAMK2G	-0.607576	7.30016	-4.12417	0.000207094	0.00269886	0.50766	CAMK2G	818	Transcriptomic	ILMN_2359601	Homo sapiens calcium/calmodulin-dependent protein kinase (CaM kinase) II gamma (CAMK2G), transcript variant 5, mRNA.
3800019	NCR3	-0.608499	7.66856	-3.08592	0.00387059	0.0240982	-2.22026	NCR3	259197	Transcriptomic	ILMN_2044471	Homo sapiens natural cytotoxicity triggering receptor 3 (NCR3), mRNA.
4250286	HS.473255	-0.609385	8.57689	-3.19247	0.00291042	0.0192732	-1.95839	BC009629	NA	Transcriptomic?	ILMN_1832425	Homo sapiens cDNA FLJ26692 fis, clone MPG07890
6560482	EFHC1	-0.609626	5.5294	-6.18611	3.78993e-07	4.60339e-05	6.50209	EFHC1	114327	Transcriptomic	ILMN_1755051	Homo sapiens EF-hand domain (C-terminal) containing 1 (EFHC1), mRNA.
3870601	MAPK3	-0.609689	9.46381	-4.11469	0.000212973	0.00275747	0.481279	MAPK3	5595	Transcriptomic	ILMN_2402341	Homo sapiens mitogen-activated protein kinase 3 (MAPK3), transcript variant 2, mRNA.
3840521	STK40	-0.610481	11.9385	-5.48157	3.34186e-06	0.000162714	4.42562	STK40	83931	Transcriptomic	ILMN_2075927	Homo sapiens serine/threonine kinase 40 (STK40), mRNA.
290739	DNASE1L3	-0.610856	5.18022	-3.2741	0.00233281	0.0163453	-1.75448	DNASE1L3	1776	Transcriptomic	ILMN_2049184	Homo sapiens deoxyribonuclease I-like 3 (DNASE1L3), mRNA.
1450376	KIAA0556	-0.611186	9.03481	-4.91317	1.92162e-05	0.000513569	2.75973	KIAA0556	23247	Transcriptomic	ILMN_1753426	Homo sapiens KIAA0556 (KIAA0556), mRNA.
3190753	ARSG	-0.611243	7.21966	-4.38554	9.51496e-05	0.00154999	1.2421	ARSG	22901	Transcriptomic	ILMN_1720604	Homo sapiens arylsulfatase G (ARSG), mRNA.
4060717	LOC400499	-0.611549	4.96814	-3.87968	0.000423559	0.00455928	-0.165284	AK126539	400499	Transcriptomic	ILMN_1728338	Homo sapiens hypothetical gene supported by AK126539 (LOC400499), mRNA.
5080471	MAP3K6	-0.611777	7.32786	-4.60585	4.89879e-05	0.000980607	1.87097	MAP3K6	9064	Transcriptomic	ILMN_1694539	Homo sapiens mitogen-activated protein kinase kinase kinase 6 (MAP3K6), mRNA.
7210128	NOTCH2	-0.612218	7.9092	-3.64289	0.000835697	0.00755864	-0.801303	NOTCH2	4853	Transcriptomic	ILMN_2405297	Homo sapiens Notch homolog 2 (Drosophila) (NOTCH2), mRNA.
5810343	SNORA14A	-0.612371	5.58182	-3.60038	0.000942639	0.00830588	-0.913628	SNORA14A	677801	Transcriptomic	ILMN_3241036	Homo sapiens small nucleolar RNA, H/ACA box 14A (SNORA14A), small nucleolar RNA.
4220528	C2ORF55	-0.613813	5.31365	-3.34497	0.00192161	0.014122	-1.57526	C2orf55	343990	Transcriptomic	ILMN_3243366	Homo sapiens chromosome 2 open reading frame 55 (C2orf55), mRNA.
4220605	ETS2	-0.613927	7.63752	-3.33713	0.00196341	0.0143142	-1.59517	ETS2	2114	Transcriptomic	ILMN_1720158	Homo sapiens v-ets erythroblastosis virus E26 oncogene homolog 2 (avian) (ETS2), mRNA.
3520039	NLGN3	-0.614585	5.65674	-3.09257	0.00380271	0.02379	-2.20404	NLGN3	54413	Transcriptomic	ILMN_1759700	Homo sapiens neuroligin 3 (NLGN3), mRNA.
4780612	UNC93B1	-0.615142	10.0188	-4.17953	0.000175824	0.00240107	0.662005	UNC93B1	81622	Transcriptomic	ILMN_2193591	Homo sapiens unc-93 homolog B1 (C. elegans) (UNC93B1), mRNA.
3710685	CARD9	-0.615751	9.55341	-2.99981	0.00485815	0.0283874	-2.42816	CARD9	64170	Transcriptomic	ILMN_1712532	Homo sapiens caspase recruitment domain family, member 9 (CARD9), mRNA.
2810156	IGF2R	-0.61582	11.7585	-3.94621	0.000349071	0.00396752	0.0163254	IGF2R	3482	Transcriptomic	ILMN_1807662	Homo sapiens insulin-like growth factor 2 receptor (IGF2R), mRNA.
2190390	NCOA1	-0.616075	6.42027	-3.55743	0.00106404	0.00913778	-1.02651	NCOA1	8648	Transcriptomic	ILMN_1785785	Homo sapiens nuclear receptor coactivator 1 (NCOA1), transcript variant 2, mRNA.
4490242	PKN2	-0.616544	8.57739	-3.79066	0.000547754	0.00553018	-0.406335	PKN2	5586	Transcriptomic	ILMN_1706825	Homo sapiens protein kinase N2 (PKN2), mRNA.
7570066	RFWD2	-0.618683	9.92384	-4.02518	0.000277111	0.00334872	0.233386	RFWD2	64326	Transcriptomic	ILMN_2408001	Homo sapiens ring finger and WD repeat domain 2 (RFWD2), transcript variant 1, mRNA.
6760255	MNT	-0.618846	9.59578	-5.93472	8.23497e-07	6.98184e-05	5.76171	MNT	4335	Transcriptomic	ILMN_1792910	Homo sapiens MAX binding protein (MNT), mRNA.
2340215	KLF6	-0.618999	6.05114	-3.80533	0.000525096	0.00537305	-0.366762	KLF6	1316	Transcriptomic	ILMN_1700727	Homo sapiens Kruppel-like factor 6 (KLF6), transcript variant 1, mRNA.
380079	SPATA7	-0.619036	6.885	-5.49131	3.24283e-06	0.000158596	4.4543	SPATA7	55812	Transcriptomic	ILMN_1652409	Homo sapiens spermatogenesis associated 7 (SPATA7), transcript variant 2, mRNA.
4230626	PRKCD	-0.621546	11.515	-5.53232	2.8569e-06	0.000148309	4.57512	PRKCD	5580	Transcriptomic	ILMN_1801105	Homo sapiens protein kinase C, delta (PRKCD), transcript variant 1, mRNA.
3450192	LATS2	-0.622757	6.71113	-4.18806	0.000171433	0.0023614	0.685865	LATS2	26524	Transcriptomic	ILMN_1703412	Homo sapiens LATS, large tumor suppressor, homolog 2 (Drosophila) (LATS2), mRNA.
1470132	B3GNT8	-0.623118	7.87631	-2.913	0.0060907	0.0335218	-2.63421	B3GNT8	374907	Transcriptomic	ILMN_1741389	Homo sapiens UDP-GlcNAc:betaGal beta-1,3-N-acetylglucosaminyltransferase 8 (B3GNT8), mRNA.
6770242	MARCKSL1	-0.623542	9.69989	-4.20207	0.000164458	0.00229437	0.725056	MARCKSL1	65108	Transcriptomic	ILMN_1714433	Homo sapiens MARCKS-like 1 (MARCKSL1), mRNA.
2060477	AGPAT9	-0.624968	9.93937	-3.03511	0.00442757	0.0265788	-2.34335	AGPAT9	84803	Transcriptomic	ILMN_1794875	Homo sapiens 1-acylglycerol-3-phosphate O-acyltransferase 9 (AGPAT9), mRNA.
6960209	CBL	-0.625602	8.79548	-3.83928	0.000476096	0.00496892	-0.274954	CBL	867	Transcriptomic	ILMN_2181968	Homo sapiens Cas-Br-M (murine) ecotropic retroviral transforming sequence (CBL), mRNA.
6180224	LOC728653	-0.626123	8.53686	-4.44573	7.94196e-05	0.00137047	1.41312	MECP2	4204	Transcriptomic?	ILMN_1824898	PREDICTED: Homo sapiens hypothetical protein LOC728653 (LOC728653), mRNA.
4150494	NIPBL	-0.626351	9.7866	-6.57794	1.136e-07	2.28493e-05	7.65112	NIPBL	25836	Transcriptomic	ILMN_2264625	Homo sapiens Nipped-B homolog (Drosophila) (NIPBL), transcript variant A, mRNA.
3170274	OSBPL8	-0.626497	10.7931	-3.79911	0.00053459	0.00543293	-0.38355	OSBPL8	114882	Transcriptomic	ILMN_2405078	Homo sapiens oxysterol binding protein-like 8 (OSBPL8), transcript variant 1, mRNA.
940291	MIDN	-0.626901	9.77186	-5.0342	1.32616e-05	0.000404459	3.11254	MIDN	90007	Transcriptomic	ILMN_1746408	Homo sapiens midnolin (MIDN), mRNA.
2480280	SORD	-0.627277	5.04166	-2.87189	0.00677174	0.0361802	-2.7305	SORD	6652	Transcriptomic	ILMN_2285375	Homo sapiens sorbitol dehydrogenase (SORD), mRNA.
2340180	TAGLN2	-0.628523	9.58835	-3.31661	0.00207709	0.0149446	-1.64722	TAGLN2	8407	Transcriptomic	ILMN_1691892	Homo sapiens transgelin 2 (TAGLN2), mRNA.
6400224	EHBP1L1	-0.629073	10.1282	-6.03149	6.10715e-07	5.84431e-05	6.04692	EHBP1L1	254102	Transcriptomic	ILMN_3244457	Homo sapiens EH domain binding protein 1-like 1 (EHBP1L1), mRNA.
110592	SUSD2	-0.629326	5.76265	-3.26746	0.0023754	0.0165539	-1.77118	SUSD2	56241	Transcriptomic	ILMN_1693270	Homo sapiens sushi domain containing 2 (SUSD2), mRNA.
6480092	FAM65A	-0.629606	9.75076	-5.35743	4.90288e-06	0.000208362	4.06023	FAM65A	79567	Transcriptomic	ILMN_1680037	Homo sapiens family with sequence similarity 65, member A (FAM65A), mRNA.
1400427	KCNG1	-0.631097	6.26659	-2.7081	0.0102554	0.0492452	-3.10555	KCNG1	3755	Transcriptomic	ILMN_1673769	Homo sapiens potassium voltage-gated channel, subfamily G, member 1 (KCNG1), mRNA.
1740373	ULK1	-0.631719	10.9936	-4.12562	0.000206214	0.00268899	0.511673	ULK1	8408	Transcriptomic	ILMN_1735052	Homo sapiens unc-51-like kinase 1 (C. elegans) (ULK1), mRNA.
1230026	LOC339192	-0.633837	8.80235	-4.33302	0.000111348	0.00174276	1.09342	CR604709	339192	Transcriptomic	ILMN_3289508	PREDICTED: Homo sapiens hypothetical protein LOC339192 (LOC339192), mRNA.
3800369	FAM110B	-0.634834	5.28644	-4.19885	0.000166035	0.00231342	0.716056	FAM110B	90362	Transcriptomic	ILMN_1679217	Homo sapiens family with sequence similarity 110, member B (FAM110B), mRNA.
3850148	ARHGAP25	-0.636866	11.1497	-5.9044	9.04404e-07	7.31283e-05	5.6723	ARHGAP25	9938	Transcriptomic	ILMN_1777998	Homo sapiens Rho GTPase activating protein 25 (ARHGAP25), transcript variant 2, mRNA.
3930452	CDC2L6	-0.637096	9.63215	-4.74629	3.19806e-05	0.000732014	2.27568	CDK19	23097	Transcriptomic	ILMN_1676891	Homo sapiens cell division cycle 2-like 6 (CDK8-like) (CDC2L6), mRNA.
4120037	CBL	-0.637344	9.02652	-4.47603	7.24998e-05	0.00128354	1.49944	CBL	867	Transcriptomic	ILMN_1716080	Homo sapiens Cas-Br-M (murine) ecotropic retroviral transforming sequence (CBL), mRNA.
6220438	RPS6KA5	-0.63797	9.42796	-4.21595	0.00015782	0.00222579	0.763943	RPS6KA5	9252	Transcriptomic	ILMN_1657515	Homo sapiens ribosomal protein S6 kinase, 90kDa, polypeptide 5 (RPS6KA5), transcript variant 1, mRNA.
2970356	ALDH3B1	-0.638074	9.17271	-3.03392	0.00444149	0.0266404	-2.34622	ALDH3B1	221	Transcriptomic	ILMN_1728662	Homo sapiens aldehyde dehydrogenase 3 family, member B1 (ALDH3B1), transcript variant 1, mRNA.
1070014	CSF1R	-0.638241	11.2195	-3.35261	0.00188165	0.0139262	-1.55581	CSF1R	1436	Transcriptomic	ILMN_1686623	Homo sapiens colony stimulating factor 1 receptor, formerly McDonough feline sarcoma viral (v-fms) oncogene homolog (CSF1R), mRNA.
2850100	RNASET2	-0.638551	13.5736	-6.71986	7.35799e-08	1.90087e-05	8.06506	RNASET2	8635	Transcriptomic	ILMN_1671565	Homo sapiens ribonuclease T2 (RNASET2), mRNA.
6480360	TLR8	-0.638889	10.7185	-3.7162	0.000678171	0.00647195	-0.606191	TLR8	51311	Transcriptomic	ILMN_1657892	Homo sapiens toll-like receptor 8 (TLR8), transcript variant 2, mRNA.
3710400	AHNAK	-0.639289	7.31786	-3.79578	0.000539745	0.0054675	-0.392539	AHNAK	79026	Transcriptomic	ILMN_1752159	Homo sapiens AHNAK nucleoprotein (AHNAK), transcript variant 2, mRNA.
4490537	CCDC88A	-0.639477	6.92316	-4.06509	0.000246467	0.00305945	0.343692	CCDC88A	55704	Transcriptomic	ILMN_1811050	Homo sapiens coiled-coil domain containing 88A (CCDC88A), mRNA.
6550382	CAMKK2	-0.6413	7.81646	-3.24168	0.00254776	0.0174116	-1.8358	CAMKK2	10645	Transcriptomic	ILMN_1743021	Homo sapiens calcium/calmodulin-dependent protein kinase kinase 2, beta (CAMKK2), transcript variant 4, mRNA.
7570176	TEK	-0.642101	4.85291	-4.58417	5.23094e-05	0.00102318	1.80876	TEK	7010	Transcriptomic	ILMN_2066151	Homo sapiens TEK tyrosine kinase, endothelial (venous malformations, multiple cutaneous and mucosal) (TEK), mRNA.
610358	PGS1	-0.642422	10.7159	-4.39851	9.15193e-05	0.00150425	1.27891	PGS1	9489	Transcriptomic	ILMN_2075051	Homo sapiens phosphatidylglycerophosphate synthase 1 (PGS1), mRNA.
1770500	CAT	-0.642521	11.6962	-3.05528	0.00419794	0.0256137	-2.29462	CAT	847	Transcriptomic	ILMN_1651705	Homo sapiens catalase (CAT), mRNA.
2640408	DENND5A	-0.642712	11.2272	-4.87366	2.16843e-05	0.000562008	2.64485	DENND5A	23258	Transcriptomic	ILMN_1785356	Homo sapiens DENN/MADD domain containing 5A (DENND5A), mRNA.
6480743	FRYL	-0.643212	7.97318	-3.67269	0.000767813	0.00712311	-0.722204	FRYL	285527	Transcriptomic	ILMN_1747223	Homo sapiens FRY-like (FRYL), mRNA.
7160433	UBN1	-0.644092	10.4894	-4.60159	4.96238e-05	0.000987933	1.85874	UBN1	29855	Transcriptomic	ILMN_2399503	Homo sapiens ubinuclein 1 (UBN1), transcript variant 2, mRNA.
3290743	IL29	-0.645163	5.22758	-4.2131	0.000159161	0.00224248	0.755955	IL29	282618	Transcriptomic	ILMN_2149624	Homo sapiens interleukin 29 (interferon, lambda 1) (IL29), mRNA.
6650747	ZNF641	-0.645993	9.87642	-4.13047	0.000203278	0.00266654	0.525189	ZNF641	121274	Transcriptomic	ILMN_1731666	Homo sapiens zinc finger protein 641 (ZNF641), mRNA.
1780273	ALOX5	-0.646224	12.5193	-4.52765	6.20524e-05	0.00115182	1.64686	ALOX5	240	Transcriptomic	ILMN_1680996	PREDICTED: Homo sapiens arachidonate 5-lipoxygenase (ALOX5), mRNA.
5420564	NFIL3	-0.64639	9.17021	-3.77198	0.00057799	0.00574823	-0.456646	NFIL3	4783	Transcriptomic	ILMN_1707312	Homo sapiens nuclear factor, interleukin 3 regulated (NFIL3), mRNA.
6400364	NR4A2	-0.646429	6.96942	-3.79444	0.000541825	0.00548039	-0.396141	NR4A2	4929	Transcriptomic	ILMN_1782305	Homo sapiens nuclear receptor subfamily 4, group A, member 2 (NR4A2), transcript variant 1, mRNA.
4670021	NPEPL1	-0.647292	10.0226	-4.81977	2.55641e-05	0.000633664	2.48841	NPEPL1	79716	Transcriptomic	ILMN_1724194	Homo sapiens aminopeptidase-like 1 (NPEPL1), mRNA.
5260424	GPR97	-0.648067	5.45066	-3.98887	0.000308199	0.00362493	0.133374	GPR97	222487	Transcriptomic	ILMN_1815054	Homo sapiens G protein-coupled receptor 97 (GPR97), mRNA.
4200754	ST3GAL4	-0.648993	7.15285	-3.17797	0.0030263	0.0198431	-1.99432	ST3GAL4	6484	Transcriptomic	ILMN_2204545	Homo sapiens ST3 beta-galactoside alpha-2,3-sialyltransferase 4 (ST3GAL4), mRNA.
6280209	CAMSAP1L1	-0.64981	5.47445	-3.91435	0.000382996	0.00423115	-0.0707913	CAMSAP1L1	23271	Transcriptomic	ILMN_1792660	Homo sapiens calmodulin regulated spectrin-associated protein 1-like 1 (CAMSAP1L1), mRNA.
6220026	MAPRE3	-0.650381	5.77626	-2.81804	0.00777195	0.0400526	-2.85536	MAPRE3	22924	Transcriptomic	ILMN_1734290	Homo sapiens microtubule-associated protein, RP/EB family, member 3 (MAPRE3), mRNA.
5900452	CHST7	-0.650513	9.73517	-3.84803	0.000464202	0.00487473	-0.251231	CHST7	56548	Transcriptomic	ILMN_1732831	Homo sapiens carbohydrate (N-acetylglucosamine 6-O) sulfotransferase 7 (CHST7), mRNA.
2650136	RGL2	-0.650639	9.01815	-4.1739	0.000178777	0.00242912	0.646297	RGL2	5863	Transcriptomic	ILMN_2124386	Homo sapiens ral guanine nucleotide dissociation stimulator-like 2 (RGL2), mRNA.
1070544	EFHD2	-0.65239	13.0934	-6.94133	3.74631e-08	1.38688e-05	8.70802	EFHD2	79180	Transcriptomic	ILMN_1761463	Homo sapiens EF-hand domain family, member D2 (EFHD2), mRNA.
5260333	C13ORF18	-0.652677	7.98624	-2.92247	0.00594328	0.032965	-2.61192	C13orf18	80183	Transcriptomic	ILMN_2196550	Homo sapiens chromosome 13 open reading frame 18 (C13orf18), mRNA.
5820491	MAP7	-0.654347	6.00495	-2.74648	0.00931503	0.0457603	-3.01895	MAP7	9053	Transcriptomic	ILMN_1712719	Homo sapiens microtubule-associated protein 7 (MAP7), mRNA.
5910039	NAT6	-0.654401	6.94497	-3.75657	0.000604134	0.00592646	-0.498054	HYAL3	8372	Transcriptomic	ILMN_1765001	Homo sapiens N-acetyltransferase 6 (GCN5-related) (NAT6), mRNA.
2190192	LOC100128888	-0.654847	6.92032	-3.4102	0.00160509	0.0123982	-1.40854	RPSAP52	204010	Transcriptomic	ILMN_3258356	PREDICTED: Homo sapiens misc_RNA (LOC100128888), miscRNA.
60504	CTBS	-0.654953	8.39727	-3.20271	0.00283112	0.0188561	-1.93296	CTBS	1486	Transcriptomic	ILMN_2144574	Homo sapiens chitobiase, di-N-acetyl- (CTBS), mRNA.
7000369	CD14	-0.655687	11.0248	-3.44633	0.00145198	0.0115727	-1.31553	CD14	929	Transcriptomic	ILMN_1740015	Homo sapiens CD14 molecule (CD14), transcript variant 1, mRNA.
6760471	TMCC1	-0.656217	5.09599	-3.66352	0.000788116	0.00725933	-0.746578	TMCC1	23023	Transcriptomic	ILMN_1677963	Homo sapiens transmembrane and coiled-coil domain family 1 (TMCC1), transcript variant 1, mRNA.
5550553	DHRS13	-0.656378	8.13038	-3.2199	0.00270261	0.0181878	-1.89018	DHRS13	147015	Transcriptomic	ILMN_1790781	Homo sapiens dehydrogenase/reductase (SDR family) member 13 (DHRS13), mRNA.
3830470	PLB1	-0.65714	5.24714	-4.52699	6.21758e-05	0.00115314	1.64497	PLB1	151056	Transcriptomic	ILMN_1736929	Homo sapiens phospholipase B1 (PLB1), mRNA.
2690324	ITPRIP	-0.657859	11.6189	-4.45089	7.81973e-05	0.00135528	1.42781	ITPRIP	85450	Transcriptomic	ILMN_1805192	Homo sapiens inositol 1,4,5-triphosphate receptor interacting protein (ITPRIP), mRNA.
3440097	YIF1B	-0.658164	8.0891	-3.98934	0.000307771	0.00362183	0.134681	YIF1B	90522	Transcriptomic	ILMN_1773687	Homo sapiens Yip1 interacting factor homolog B (S. cerevisiae) (YIF1B), transcript variant 1, mRNA.
5900441	NSFL1C	-0.658847	8.46756	-3.78306	0.000559868	0.0056058	-0.42682	NSFL1C	55968	Transcriptomic	ILMN_1657624	Homo sapiens NSFL1 (p97) cofactor (p47) (NSFL1C), transcript variant 1, mRNA.
4290082	LOC646786	-0.659279	6.67134	-2.74131	0.00943678	0.0462447	-3.03065	MLLT4	4301	Transcriptomic	ILMN_1654915	PREDICTED: Homo sapiens similar to Afadin (AF-6 protein) (LOC646786), mRNA.
4640064	LTBR	-0.659978	9.68654	-3.51844	0.00118719	0.0099767	-1.12843	LTBR	4055	Transcriptomic	ILMN_1667476	Homo sapiens lymphotoxin beta receptor (TNFR superfamily, member 3) (LTBR), mRNA.
3310725	DHX34	-0.660609	8.75625	-3.33557	0.00197184	0.0143662	-1.59913	DHX34	9704	Transcriptomic	ILMN_1747506	Homo sapiens DEAH (Asp-Glu-Ala-His) box polypeptide 34 (DHX34), mRNA.
3870138	TBC1D24	-0.660794	6.82092	-4.45872	7.63781e-05	0.00133216	1.4501	TBC1D24	57465	Transcriptomic	ILMN_1780197	Homo sapiens TBC1 domain family, member 24 (TBC1D24), mRNA. XM_945422
3930026	RASL10A	-0.661464	5.39668	-3.85467	0.00045538	0.00480292	-0.233238	RASL10A	10633	Transcriptomic	ILMN_1747673	Homo sapiens RAS-like, family 10, member A (RASL10A), transcript variant 2, mRNA.
7650008	NLRP12	-0.661771	7.23972	-2.91783	0.00601502	0.0332119	-2.62283	NLRP12	91662	Transcriptomic	ILMN_1758735	Homo sapiens NLR family, pyrin domain containing 12 (NLRP12), transcript variant 2, mRNA.
7320594	ZYX	-0.665904	11.7353	-4.63808	4.44295e-05	0.000915222	1.96362	ZYX	7791	Transcriptomic	ILMN_1701875	Homo sapiens zyxin (ZYX), transcript variant 1, mRNA.
2320286	JARID2	-0.666799	9.02019	-6.6311	9.65307e-08	2.18544e-05	7.80632	JARID2	3720	Transcriptomic	ILMN_1764177	Homo sapiens jumonji, AT rich interactive domain 2 (JARID2), mRNA.
3400709	HS.531457	-0.666894	9.49111	-4.96897	1.61982e-05	0.000456183	2.92222	NACC2	138151	Transcriptomic	ILMN_1882590	Homo sapiens cDNA FLJ37595 fis, clone BRCOC2007864
6330224	ADCY4	-0.669496	7.62828	-3.66654	0.000781374	0.00721236	-0.738555	ADCY4	196883	Transcriptomic	ILMN_2148944	Homo sapiens adenylate cyclase 4 (ADCY4), mRNA.
4120689	FES	-0.67005	10.2976	-4.19103	0.000169932	0.00234983	0.694164	FES	2242	Transcriptomic	ILMN_1693650	Homo sapiens feline sarcoma oncogene (FES), mRNA.
7560044	ARAP1	-0.670537	8.55578	-3.92335	0.000373099	0.00416305	-0.0462061	ARAP1	116985	Transcriptomic	ILMN_3269719	Homo sapiens ArfGAP with RhoGAP domain, ankyrin repeat and PH domain 1 (ARAP1), transcript variant 3, mRNA.
770440	ULK1	-0.670779	11.2062	-4.80311	2.68963e-05	0.000653336	2.44014	ULK1	8408	Transcriptomic	ILMN_1705144	Homo sapiens unc-51-like kinase 1 (C. elegans) (ULK1), mRNA.
7400017	EPHB6	-0.670886	6.95244	-3.44165	0.00147098	0.011678	-1.3276	EPHB6	2051	Transcriptomic	ILMN_1802646	Homo sapiens EPH receptor B6 (EPHB6), mRNA.
6980541	TIMP2	-0.671806	7.20756	-3.04671	0.00429411	0.0260051	-2.31535	TIMP2	7077	Transcriptomic	ILMN_1749078	Homo sapiens TIMP metallopeptidase inhibitor 2 (TIMP2), mRNA.
3440360	ZNF438	-0.672875	7.99376	-3.51335	0.00120423	0.01007	-1.14169	ZNF438	220929	Transcriptomic	ILMN_1678494	Homo sapiens zinc finger protein 438 (ZNF438), mRNA.
7380180	TREML2	-0.673171	8.37282	-3.29806	0.00218521	0.0155291	-1.69412	TREML2	79865	Transcriptomic	ILMN_1740864	Homo sapiens triggering receptor expressed on myeloid cells-like 2 (TREML2), mRNA.
3450136	RNF144	-0.6733	8.64754	-4.43582	8.18207e-05	0.00139992	1.38493	RNF144A	9781	Transcriptomic	ILMN_1777660	Homo sapiens ring finger protein 144 (RNF144), mRNA.
6420286	NDEL1	-0.673458	11.8432	-5.4762	3.39776e-06	0.000163981	4.40981	NDEL1	81565	Transcriptomic	ILMN_1705064	Homo sapiens nudE nuclear distribution gene E homolog (A. nidulans)-like 1 (NDEL1), transcript variant 2, mRNA.
870500	TTLL3	-0.673782	8.59919	-4.82333	2.52875e-05	0.00063079	2.49875	ARPC4	10093	Transcriptomic	ILMN_1682818	Homo sapiens tubulin tyrosine ligase-like family, member 3 (TTLL3), transcript variant 2, mRNA.
240424	CABIN1	-0.674413	9.41	-4.23856	0.000147568	0.00212767	0.827345	CABIN1	23523	Transcriptomic	ILMN_1814044	Homo sapiens calcineurin binding protein 1 (CABIN1), mRNA.
4220044	SLC15A3	-0.674639	10.7235	-4.14024	0.000197496	0.00261119	0.552392	SLC15A3	51296	Transcriptomic	ILMN_2085862	Homo sapiens solute carrier family 15, member 3 (SLC15A3), mRNA.
2710142	IER5L	-0.674854	5.63566	-2.94064	0.00566961	0.0317356	-2.56901	IER5L	389792	Transcriptomic	ILMN_1755620	Homo sapiens immediate early response 5-like (IER5L), mRNA.
2970347	ITPRIP	-0.675729	9.90993	-4.26783	0.000135258	0.00199606	0.909602	ITPRIP	85450	Transcriptomic	ILMN_3239181	Homo sapiens inositol 1,4,5-triphosphate receptor interacting protein (ITPRIP), mRNA.
4920129	RTN3	-0.675808	10.6026	-4.11163	0.000214906	0.00277758	0.472766	RTN3	10313	Transcriptomic	ILMN_2363065	Homo sapiens reticulon 3 (RTN3), transcript variant 4, mRNA.
7150324	LRMP	-0.6763	10.4398	-5.57614	2.49502e-06	0.000137978	4.70429	LRMP	4033	Transcriptomic	ILMN_1804419	Homo sapiens lymphoid-restricted membrane protein (LRMP), mRNA.
1440296	H3F3B	-0.678942	9.93114	-5.55237	2.68527e-06	0.00014243	4.6342	H3F3B	3021	Transcriptomic	ILMN_1695706	Homo sapiens H3 histone, family 3B (H3.3B) (H3F3B), mRNA.
5360364	TAGAP	-0.680295	8.01857	-4.92581	1.84876e-05	0.000498733	2.79649	TAGAP	117289	Transcriptomic	ILMN_2333774	Homo sapiens T-cell activation RhoGTPase activating protein (TAGAP), transcript variant 2, mRNA.
6660161	RNF144A	-0.680517	7.89191	-4.93168	1.81579e-05	0.000491652	2.8136	RNF144A	9781	Transcriptomic	ILMN_3238326	Homo sapiens ring finger protein 144A (RNF144A), mRNA.
2690709	VIPR1	-0.681961	8.95138	-3.80345	0.000527953	0.00538723	-0.371847	VIPR1	7433	Transcriptomic	ILMN_2199389	Homo sapiens vasoactive intestinal peptide receptor 1 (VIPR1), mRNA.
5270619	FGD3	-0.682419	12.3894	-5.71921	1.60323e-06	0.000103242	5.12613	FGD3	89846	Transcriptomic	ILMN_1772686	Homo sapiens FYVE, RhoGEF and PH domain containing 3 (FGD3), transcript variant 2, mRNA.
3520195	ANKRD23	-0.682514	5.55902	-3.18073	0.00300387	0.0197105	-1.98748	ANKRD23	200539	Transcriptomic	ILMN_1747151	Homo sapiens ankyrin repeat domain 23 (ANKRD23), mRNA.
940379	LOC653117	-0.682772	5.35587	-3.34878	0.0019016	0.0140125	-1.56558	BTNL8	79908	Transcriptomic	ILMN_3292448	PREDICTED: Homo sapiens similar to B7h.4 (LOC653117), mRNA.
4040097	KLF6	-0.683409	12.4014	-6.08277	5.21302e-07	5.25105e-05	6.19794	KLF6	1316	Transcriptomic	ILMN_1735014	Homo sapiens Kruppel-like factor 6 (KLF6), transcript variant 2, mRNA.
[truncated: 585 more rows]

## Sheet: curedVShealthy
ArrayAddress	TargetID	logFC	AveExpr	t	P.Value	adj.P.Val	B	SymbolReannotated	EntrezReannotated	CodingZone	IlluminaID	DEFINITION
3420372	RBM38	1.48471	10.1622	4.13102	0.000202953	0.0156373	0.655076	RBM38	55544	Transcriptomic	ILMN_1704079	Homo sapiens RNA binding motif protein 38 (RBM38), transcript variant 1, mRNA.
2120689	UBXN6	1.46718	12.3739	6.09401	5.03527e-07	0.00157956	6.14348	UBXN6	80700	Transcriptomic	ILMN_1658624	Homo sapiens UBX domain protein 6 (UBXN6), mRNA.
4730523	IGFL2	1.46582	5.18917	4.8176	2.57332e-05	0.00614213	2.54353	IGFL2	147920	Transcriptomic	ILMN_1790227	Homo sapiens IGF-like family member 2 (IGFL2), mRNA.
7000577	GYPC	1.36418	12.452	5.58214	2.44917e-06	0.00269015	4.69784	GYPC	2995	Transcriptomic	ILMN_1682332	Homo sapiens glycophorin C (Gerbich blood group) (GYPC), transcript variant 2, mRNA.
5390747	SPTB	1.32825	5.93477	3.44769	0.0014465	0.0360952	-1.12656	SPTB	6710	Transcriptomic	ILMN_1782845	Homo sapiens spectrin, beta, erythrocytic (SPTB), transcript variant 2, mRNA.
4480730	HBM	1.2365	13.3463	5.54003	2.78965e-06	0.00282356	4.57871	HBM	3042	Transcriptomic	ILMN_2091454	Homo sapiens hemoglobin, mu (HBM), mRNA.
1500010	CDC20	1.21306	8.01667	3.365	0.00181855	0.0412308	-1.33253	CDC20	991	Transcriptomic	ILMN_1663390	Homo sapiens cell division cycle 20 homolog (S. cerevisiae) (CDC20), mRNA.
5870307	LOC440359	1.09439	12.4313	3.26852	0.00236857	0.0478485	-1.56971	CSDAP1	8531	Transcriptomic	ILMN_1706434	PREDICTED: Homo sapiens similar to muscle Y-box protein YB2 (LOC440359), mRNA.
2360138	ATP6V0C	1.05659	8.46869	3.7524	0.000611403	0.0238469	-0.348038	ATP6V0C	527	Transcriptomic	ILMN_1773849	PREDICTED: Homo sapiens ATPase, H+ transporting, lysosomal 16kDa, V0 subunit c (ATP6V0C), mRNA.
6280170	PDCD1	1.04807	6.88972	4.64348	4.37081e-05	0.00738296	2.05842	PDCD1	5133	Transcriptomic	ILMN_1806725	Homo sapiens programmed cell death 1 (PDCD1), mRNA.
7210398	GYPC	0.861306	13.5432	4.77765	2.90674e-05	0.00644578	2.43194	GYPC	2995	Transcriptomic	ILMN_1668039	Homo sapiens glycophorin C (Gerbich blood group) (GYPC), transcript variant 2, mRNA.
830097	LOC645515	0.708043	8.49073	3.79765	0.000536847	0.0224156	-0.230057	ST13	6767	Transcriptomic	ILMN_3285959	PREDICTED: Homo sapiens misc_RNA (LOC645515), miscRNA.
510209	LOC643310	0.697566	9.72676	3.72491	0.000661494	0.024788	-0.419434	ST13	6767	Transcriptomic	ILMN_1756139	PREDICTED: Homo sapiens similar to heat shock 70kD protein binding protein (LOC643310), mRNA.
3130301	PIM1	0.690819	11.2879	4.33219	0.000111625	0.0118057	1.20081	PIM1	5292	Transcriptomic	ILMN_1815023	Homo sapiens pim-1 oncogene (PIM1), mRNA.
3460278	C22ORF13	0.643865	12.0068	3.5473	0.00109479	0.03106	-0.875283	C22orf13	83606	Transcriptomic	ILMN_1764410	Homo sapiens chromosome 22 open reading frame 13 (C22orf13), mRNA.
4050195	FAM10A4	0.627859	9.50816	3.38347	0.00172826	0.0399063	-1.28675	ST13	145165	Transcriptomic	ILMN_1726308	Homo sapiens family with sequence similarity 10, member A4 pseudogene (FAM10A4), non-coding RNA.
6840301	NT5DC2	0.619938	5.6795	3.26596	0.00238509	0.0480387	-1.57594	NT5DC2	64943	Transcriptomic	ILMN_1708743	Homo sapiens 5'-nucleotidase domain containing 2 (NT5DC2), mRNA.
2320129	CSDA	0.535265	13.6478	3.3457	0.00191776	0.042028	-1.38026	CSDA	8531	Transcriptomic	ILMN_1782788	Homo sapiens cold shock domain protein A (CSDA), mRNA.
4150053	YBX1	0.500318	12.8845	3.4798	0.00132272	0.0342115	-1.04594	YBX1	4904	Transcriptomic	ILMN_2124769	Homo sapiens Y box binding protein 1 (YBX1), mRNA.
4480162	SND1	0.44913	9.84584	3.46362	0.00138377	0.0348865	-1.08661	SND1	27044	Transcriptomic	ILMN_1775111	Homo sapiens staphylococcal nuclease and tudor domain containing 1 (SND1), mRNA.
7160327	ARPC2	-0.188641	13.5378	-3.40884	0.00161117	0.0383165	-1.22364	ARPC2	10109	Transcriptomic	ILMN_1792489	Homo sapiens actin related protein 2/3 complex, subunit 2, 34kDa (ARPC2), transcript variant 2, mRNA.
1820296	WTAP	-0.328051	9.37731	-3.50748	0.0012242	0.0331061	-0.976128	WTAP	9589	Transcriptomic	ILMN_2279339	Homo sapiens Wilms tumor 1 associated protein (WTAP), transcript variant 1, mRNA.
2000228	FEM1C	-0.385963	9.86569	-3.32079	0.00205341	0.043991	-1.44164	FEM1C	56929	Transcriptomic	ILMN_1703330	Homo sapiens fem-1 homolog c (C. elegans) (FEM1C), mRNA.
3290646	AMOT	-0.393189	5.93737	-3.28503	0.00226437	0.0468144	-1.52938	AMOT	154796	Transcriptomic	ILMN_1792409	Homo sapiens angiomotin (AMOT), transcript variant 2, mRNA.
450553	AHNAK	-0.417317	11.4809	-3.95249	0.000342737	0.018515	0.177756	AHNAK	79026	Transcriptomic	ILMN_1714567	Homo sapiens AHNAK nucleoprotein (AHNAK), transcript variant 1, mRNA.
1440296	H3F3B	-0.479942	9.93114	-3.92495	0.000371368	0.0191429	0.104774	H3F3B	3021	Transcriptomic	ILMN_1695706	Homo sapiens H3 histone, family 3B (H3.3B) (H3F3B), mRNA.
3120180	CACNA2D2	-0.552088	5.37203	-3.97339	0.000322457	0.018367	0.233258	CACNA2D2	9254	Transcriptomic	ILMN_1711049	Homo sapiens calcium channel, voltage-dependent, alpha 2/delta subunit 2 (CACNA2D2), transcript variant 2, mRNA.
5080367	CKLF	-0.552529	11.8418	-4.44479	7.96459e-05	0.0103275	1.50937	CMTM1	113540	Transcriptomic	ILMN_1712389	Homo sapiens chemokine-like factor (CKLF), transcript variant 5, mRNA.
6280209	CAMSAP1L1	-0.596898	5.47445	-3.59562	0.000955411	0.0291498	-0.752244	CAMSAP1L1	23271	Transcriptomic	ILMN_1792660	Homo sapiens calmodulin regulated spectrin-associated protein 1-like 1 (CAMSAP1L1), mRNA.
4230564	ATP2B1	-0.603953	6.30817	-3.51448	0.00120045	0.0329407	-0.958456	ATP2B1	490	Transcriptomic	ILMN_2401933	Homo sapiens ATPase, Ca++ transporting, plasma membrane 1 (ATP2B1), transcript variant 1, mRNA.
7040731	HS.154336	-0.624806	8.09627	-5.3638	4.80749e-06	0.00295976	4.0804	AF070595	NA	Transcriptomic?	ILMN_1855746	Homo sapiens clone 24583 mRNA sequence
3930026	RASL10A	-0.66164	5.39668	-3.85569	0.000454028	0.0209477	-0.0779045	RASL10A	10633	Transcriptomic	ILMN_1747673	Homo sapiens RAS-like, family 10, member A (RASL10A), transcript variant 2, mRNA.
6040709	CCDC19	-0.730655	5.35229	-4.04008	0.000265262	0.017025	0.411044	CCDC19	25790	Transcriptomic	ILMN_3245143	Homo sapiens coiled-coil domain containing 19 (CCDC19), mRNA.
4780187	HS.19339	-0.816301	8.23178	-6.3737	2.1268e-07	0.00141446	6.92892	AK055323	NA	Transcriptomic	ILMN_1856480	Homo sapiens cDNA clone IMAGE:5263177
4180301	ZNF365	-0.995439	5.21473	-4.77925	2.89258e-05	0.00644578	2.43642	ZNF365	22891	Transcriptomic	ILMN_1658094	Homo sapiens zinc finger protein 365 (ZNF365), transcript variant A, mRNA.
7210632	AKR1C3	-1.0661	9.0152	-4.69537	3.73379e-05	0.00712899	2.20264	AKR1C3	8644	Transcriptomic	ILMN_1713124	Homo sapiens aldo-keto reductase family 1, member C3 (3-alpha hydroxysteroid dehydrogenase, type II) (AKR1C3), mRNA.
5290100	MAK	-1.28415	6.15345	-3.98711	0.000309781	0.0181662	0.269762	MAK	4117	Transcriptomic	ILMN_1803984	Homo sapiens male germ cell-associated kinase (MAK), mRNA.

## Sheet: active_caseVScured
ArrayAddress	TargetID	logFC	AveExpr	t	P.Value	adj.P.Val	B	SymbolReannotated	EntrezReannotated	CodingZone	IlluminaID	DEFINITION
1050168	PI3	-2.88847	10.5498	-4.63365	4.50302e-05	0.0165456	2.01994	PI3	5266	Transcriptomic	ILMN_1693192	Homo sapiens peptidase inhibitor 3, skin-derived (SKALP) (PI3), mRNA.
6100356	ALPL	-2.02	11.5192	-4.897	2.01912e-05	0.0139877	2.74182	ALPL	249	Transcriptomic	ILMN_1701603	Homo sapiens alkaline phosphatase, liver/bone/kidney (ALPL), transcript variant 1, mRNA.
1990037	CHI3L1	-1.98284	8.27397	-3.44466	0.00145872	0.0497926	-1.09594	CHI3L1	1116	Transcriptomic	ILMN_3307868	Homo sapiens chitinase 3-like 1 (cartilage glycoprotein-39) (CHI3L1), mRNA.
4220592	CACNA2D3	-1.83084	7.15919	-5.95207	7.80525e-07	0.00668309	5.66268	CACNA2D3	55799	Transcriptomic	ILMN_1754076	Homo sapiens calcium channel, voltage-dependent, alpha 2/delta subunit 3 (CACNA2D3), mRNA.
4920075	TGM3	-1.58778	7.67972	-3.75244	0.000611339	0.037482	-0.321255	TGM3	7053	Transcriptomic	ILMN_1786847	Homo sapiens transglutaminase 3 (E polypeptide, protein-glutamine-gamma-glutamyltransferase) (TGM3), mRNA.
1030209	EMR3	-1.58117	9.79465	-4.60744	4.87524e-05	0.0166381	1.94847	EMR3	84658	Transcriptomic	ILMN_2348487	Homo sapiens egf-like module containing, mucin-like, hormone receptor-like 3 (EMR3), transcript variant 1, mRNA.
6860465	MYBPH	-1.57028	6.21722	-4.03915	0.000265987	0.0306979	0.423709	MYBPH	4608	Transcriptomic	ILMN_1705297	Homo sapiens myosin binding protein H (MYBPH), mRNA.
2690181	NECAB2	-1.42121	6.2166	-3.45218	0.00142854	0.0494784	-1.07737	NECAB2	54550	Transcriptomic	ILMN_1663437	Homo sapiens N-terminal EF-hand calcium binding protein 2 (NECAB2), mRNA.
5270468	EMR3	-1.39365	8.5449	-3.96334	0.000332058	0.0309454	0.224837	EMR3	84658	Transcriptomic	ILMN_1755873	Homo sapiens egf-like module containing, mucin-like, hormone receptor-like 3 (EMR3), mRNA.
6020630	MMP25	-1.35572	11.7332	-4.8043	2.67991e-05	0.0147082	2.487	MMP25	64386	Transcriptomic	ILMN_1717207	Homo sapiens matrix metallopeptidase 25 (MMP25), mRNA.
3370093	ZDHHC1	-1.31906	7.56869	-4.47318	7.31258e-05	0.0190296	1.58371	ZDHHC1	29800	Transcriptomic	ILMN_2094313	Homo sapiens zinc finger, DHHC-type containing 1 (ZDHHC1), mRNA.
2140347	C9ORF106	-1.29737	7.32172	-4.09588	0.000225116	0.0283884	0.573359	AX747616	414318	Transcriptomic?	ILMN_1777477	Homo sapiens chromosome 9 open reading frame 106 (C9orf106), mRNA.
2480274	SORL1	-1.28332	10.3458	-4.59851	5.00881e-05	0.0166381	1.92415	SORL1	6653	Transcriptomic	ILMN_2060115	Homo sapiens sortilin-related receptor, L(DLR class) A repeats-containing (SORL1), mRNA.
3310632	SLC45A4	-1.27307	9.60032	-4.41804	8.63099e-05	0.0199503	1.43463	SLC45A4	57210	Transcriptomic	ILMN_1745778	PREDICTED: Homo sapiens solute carrier family 45, member 4, transcript variant 2 (SLC45A4), mRNA.
3870170	LOC728093	-1.25885	6.68142	-4.03022	0.000273045	0.0308798	0.400226	DQ599922	441081	Transcriptomic	ILMN_3219040	PREDICTED: Homo sapiens misc_RNA (LOC728093), partial miscRNA.
3060523	NAMPT	-1.25707	10.7814	-3.47397	0.00134438	0.0485698	-1.02344	NAMPT	10135	Transcriptomic	ILMN_1753111	Homo sapiens nicotinamide phosphoribosyltransferase (NAMPT), mRNA.
6940039	SORL1	-1.25078	10.2675	-4.51091	6.52673e-05	0.0181645	1.68598	SORL1	6653	Transcriptomic	ILMN_1759818	Homo sapiens sortilin-related receptor, L(DLR class) A repeats-containing (SORL1), mRNA.
3840519	DPEP3	-1.24438	8.48903	-3.58927	0.000972686	0.0429841	-0.735538	DPEP3	64180	Transcriptomic	ILMN_1731275	Homo sapiens dipeptidase 3 (DPEP3), mRNA.
3440669	CXCR1	-1.23779	10.1567	-3.59478	0.000957664	0.0425695	-0.721673	CXCR1	3577	Transcriptomic	ILMN_1662524	Homo sapiens chemokine (C-X-C motif) receptor 1 (CXCR1), mRNA.
7380255	ARAP3	-1.222	9.94202	-3.99173	0.000305629	0.0308798	0.299161	ARAP3	64411	Transcriptomic	ILMN_1812618	Homo sapiens ArfGAP with RhoGAP domain, ankyrin repeat and PH domain 3 (ARAP3), mRNA.
510112	PTAFR	-1.2155	9.1904	-4.83534	2.43773e-05	0.0144676	2.57225	PTAFR	5724	Transcriptomic	ILMN_1746836	Homo sapiens platelet-activating factor receptor (PTAFR), mRNA.
4610142	CCNJL	-1.21012	6.48639	-3.47527	0.00133951	0.0485698	-1.02022	CCNJL	79616	Transcriptomic	ILMN_3237926	Homo sapiens cyclin J-like (CCNJL), mRNA.
4230735	FAM129A	-1.17324	11.769	-4.68956	3.80024e-05	0.0163626	2.17265	FAM129A	116496	Transcriptomic	ILMN_1810725	Homo sapiens family with sequence similarity 129, member A (FAM129A), transcript variant 2, mRNA.
840609	SEMG1	-1.16197	5.83078	-3.99412	0.000303502	0.0308798	0.305419	SEMG1	6406	Transcriptomic	ILMN_2397347	Homo sapiens semenogelin I (SEMG1), transcript variant 2, mRNA.
7650358	TGFBI	-1.14485	11.0254	-4.17297	0.000179272	0.0271493	0.777746	TGFBI	7045	Transcriptomic	ILMN_1663866	Homo sapiens transforming growth factor, beta-induced, 68kDa (TGFBI), mRNA.
3370768	C1ORF24	-1.09905	11.7643	-4.36087	0.000102448	0.0215173	1.2805	FAM129A	116496	Transcriptomic	ILMN_1667966	Homo sapiens chromosome 1 open reading frame 24 (C1orf24), transcript variant 2, mRNA.
270136	RFX2	-1.09759	5.9948	-3.66023	0.000795514	0.041191	-0.556319	RFX2	5990	Transcriptomic	ILMN_2396287	Homo sapiens regulatory factor X, 2 (influences HLA class II expression) (RFX2), transcript variant 2, mRNA.
6770762	TPPP3	-1.07213	6.19868	-4.39188	9.33587e-05	0.020919	1.36403	TPPP3	51673	Transcriptomic	ILMN_1797744	Homo sapiens tubulin polymerization-promoting protein family member 3 (TPPP3), mRNA.
4890097	MAML3	-1.07116	6.89327	-3.75508	0.000606722	0.037482	-0.314482	MAML3	55534	Transcriptomic	ILMN_1795499	Homo sapiens mastermind-like 3 (Drosophila) (MAML3), mRNA.
4010397	PLEKHG3	-1.06912	10.1848	-4.57289	5.41254e-05	0.0169595	1.8544	PLEKHG3	26030	Transcriptomic	ILMN_1780671	Homo sapiens pleckstrin homology domain containing, family G (with RhoGef domain) member 3 (PLEKHG3), mRNA.
7320274	FLJ10357	-1.06687	6.10849	-3.64917	0.000820913	0.0414673	-0.584348	ARHGEF40	55701	Transcriptomic	ILMN_1705743	Homo sapiens hypothetical protein FLJ10357 (FLJ10357), mRNA.
610482	SVIL	-1.04984	7.60765	-3.85759	0.000451547	0.0345488	-0.0503776	SVIL	6840	Transcriptomic	ILMN_1690754	Homo sapiens supervillin (SVIL), transcript variant 1, mRNA.
1510735	NTN3	-1.04691	5.85377	-3.63153	0.000863065	0.0420796	-0.628992	NTN3	4917	Transcriptomic	ILMN_1656040	Homo sapiens netrin 3 (NTN3), mRNA.
2000682	HS.131087	-1.04525	8.29289	-3.50027	0.00124916	0.048074	-0.958149	BX111162	NA	Transcriptomic?	ILMN_1916292	BX111162 Soares_testis_NHT Homo sapiens cDNA clone IMAGp998E074158, mRNA sequence
1470470	GPR97	-1.04304	6.96448	-3.67084	0.000771867	0.0405489	-0.529402	GPR97	222487	Transcriptomic	ILMN_1798977	Homo sapiens G protein-coupled receptor 97 (GPR97), mRNA.
6180253	CDC42EP2	-1.02943	7.6897	-3.87174	0.000433417	0.0341391	-0.0137088	CDC42EP2	10435	Transcriptomic	ILMN_1652777	Homo sapiens CDC42 effector protein (Rho GTPase binding) 2 (CDC42EP2), mRNA.
1050253	ACOT11	-1.02907	5.91287	-3.65948	0.00079722	0.041191	-0.55823	ACOT11	26027	Transcriptomic	ILMN_1739594	Homo sapiens acyl-CoA thioesterase 11 (ACOT11), transcript variant 2, mRNA.
3800470	MBOAT7	-1.01678	10.7829	-3.99327	0.000304258	0.0308798	0.30319	MBOAT7	79143	Transcriptomic	ILMN_1722218	Homo sapiens membrane bound O-acyltransferase domain containing 7 (MBOAT7), mRNA.
1300228	CUEDC1	-1.01503	9.69271	-3.96363	0.000331773	0.0309454	0.225606	CUEDC1	404093	Transcriptomic	ILMN_1676665	Homo sapiens CUE domain containing 1 (CUEDC1), mRNA.
1820681	DPEP2	-0.997309	11.1599	-4.01855	0.000282546	0.0308798	0.369557	DPEP2	64174	Transcriptomic	ILMN_1689160	Homo sapiens dipeptidase 2 (DPEP2), mRNA.
5870338	S100Z	-0.98724	6.96614	-4.04728	0.000259709	0.0306063	0.445129	S100Z	170591	Transcriptomic	ILMN_1795139	Homo sapiens S100 calcium binding protein Z (S100Z), mRNA.
620301	TECPR2	-0.979799	5.8731	-3.72929	0.000653254	0.0382111	-0.380484	TECPR2	9895	Transcriptomic	ILMN_1764456	Homo sapiens tectonin beta-propeller repeat containing 2 (TECPR2), mRNA.
2970594	MYADM	-0.979516	7.19731	-3.72291	0.000665289	0.038445	-0.396786	MYADM	91663	Transcriptomic	ILMN_2350574	Homo sapiens myeloid-associated differentiation marker (MYADM), transcript variant 2, mRNA.
6100615	CD93	-0.971763	10.1219	-3.44663	0.00145076	0.0497771	-1.09108	CD93	22918	Transcriptomic	ILMN_1704730	Homo sapiens CD93 molecule (CD93), mRNA.
4610110	CD300LB	-0.952463	8.10108	-4.13355	0.00020144	0.0283552	0.673084	CD300LB	124599	Transcriptomic	ILMN_1782741	Homo sapiens CD300 molecule-like family member b (CD300LB), mRNA.
6180608	SLC27A1	-0.943336	7.07569	-4.68286	3.87842e-05	0.0163781	2.15432	SLC27A1	376497	Transcriptomic	ILMN_1787718	Homo sapiens solute carrier family 27 (fatty acid transporter), member 1 (SLC27A1), mRNA.
5290369	USP32	-0.941303	8.10218	-4.27716	0.000131548	0.0230088	1.05578	USP32	84669	Transcriptomic	ILMN_1804743	Homo sapiens ubiquitin specific peptidase 32 (USP32), mRNA.
5810678	RENBP	-0.925733	8.29237	-4.53454	6.07744e-05	0.0180344	1.75015	RENBP	5973	Transcriptomic	ILMN_1780057	Homo sapiens renin binding protein (RENBP), mRNA.
3940390	TBXAS1	-0.915536	10.4382	-4.35944	0.000102888	0.0215173	1.27664	TBXAS1	6916	Transcriptomic	ILMN_2282641	Homo sapiens thromboxane A synthase 1 (platelet, cytochrome P450, family 5, subfamily A) (TBXAS1), transcript variant TXS-I, mRNA.
4760014	SLC19A1	-0.905906	7.13192	-3.8267	0.000493712	0.0359299	-0.130238	SLC19A1	6573	Transcriptomic	ILMN_1698996	Homo sapiens solute carrier family 19 (folate transporter), member 1 (SLC19A1), mRNA.
1230487	SRGAP3	-0.902714	6.06547	-3.49313	0.00127436	0.0481104	-0.975908	SRGAP3	9901	Transcriptomic	ILMN_2400644	Homo sapiens SLIT-ROBO Rho GTPase activating protein 3 (SRGAP3), transcript variant 2, mRNA.
6250468	DUSP6	-0.898112	8.07796	-4.01061	0.000289198	0.0308798	0.348694	DUSP6	1848	Transcriptomic	ILMN_1677466	Homo sapiens dual specificity phosphatase 6 (DUSP6), transcript variant 1, mRNA.
1850139	CEACAM3	-0.897486	9.54425	-3.84367	0.000470093	0.0351663	-0.0863895	CEACAM3	1084	Transcriptomic	ILMN_1743570	Homo sapiens carcinoembryonic antigen-related cell adhesion molecule 3 (CEACAM3), mRNA.
7320193	GHRL	-0.891043	7.26152	-4.1959	0.000167496	0.0264607	0.83876	GHRL	51738	Transcriptomic	ILMN_1696380	Homo sapiens ghrelin/obestatin preprohormone (GHRL), mRNA.
6270114	CSF3R	-0.887313	13.3246	-4.50105	6.72358e-05	0.0184554	1.65925	CSF3R	1441	Transcriptomic	ILMN_2371280	Homo sapiens colony stimulating factor 3 receptor (granulocyte) (CSF3R), transcript variant 4, mRNA.
630053	CBFA2T3	-0.886024	7.30301	-4.30928	0.000119531	0.0230088	1.14187	CBFA2T3	863	Transcriptomic	ILMN_1657627	Homo sapiens core-binding factor, runt domain, alpha subunit 2; translocated to, 3 (CBFA2T3), transcript variant 1, mRNA.
2640471	RNF24	-0.883457	10.0501	-3.66465	0.000785566	0.0408774	-0.545095	RNF24	11237	Transcriptomic	ILMN_1717809	Homo sapiens ring finger protein 24 (RNF24), mRNA.
2060608	HS.171171	-0.88083	9.11938	-3.92193	0.000374645	0.032136	0.116747	CD237904	NA	Transcriptomic?	ILMN_1832879	FNPARC07 FNP Homo sapiens cDNA, mRNA sequence
4490500	ITGAX	-0.879454	10.8617	-4.18367	0.000173679	0.0266771	0.806207	ITGAX	3687	Transcriptomic	ILMN_2254635	Homo sapiens integrin, alpha X (complement component 3 receptor 4 subunit) (ITGAX), mRNA.
7050600	RARA	-0.854197	11.1282	-4.82404	2.52326e-05	0.0145811	2.54121	RARA	5914	Transcriptomic	ILMN_1659206	Homo sapiens retinoic acid receptor, alpha (RARA), transcript variant 1, mRNA.
1580465	AMICA1	-0.848918	12.0134	-4.88608	2.08768e-05	0.0139877	2.71176	AMICA1	120425	Transcriptomic	ILMN_1778723	Homo sapiens adhesion molecule, interacts with CXADR antigen 1 (AMICA1), mRNA.
3520239	KDM6B	-0.831515	5.95341	-3.87571	0.000428457	0.0340931	-0.00340826	KDM6B	23135	Transcriptomic	ILMN_2397521	Homo sapiens lysine (K)-specific demethylase 6B (KDM6B), mRNA.
6660576	RASGRP4	-0.818152	6.09546	-3.61274	0.00091024	0.0420796	-0.676424	RASGRP4	115727	Transcriptomic	ILMN_1714650	Homo sapiens RAS guanyl releasing protein 4 (RASGRP4), transcript variant a, mRNA.
2970356	ALDH3B1	-0.816192	9.17271	-3.49814	0.00125664	0.048074	-0.963456	ALDH3B1	221	Transcriptomic	ILMN_1728662	Homo sapiens aldehyde dehydrogenase 3 family, member B1 (ALDH3B1), transcript variant 1, mRNA.
4210564	FHL3	-0.812489	8.20512	-3.68365	0.000744205	0.0398554	-0.496841	FHL3	2275	Transcriptomic	ILMN_1703558	Homo sapiens four and a half LIM domains 3 (FHL3), mRNA.
6380484	SERPINA1	-0.810323	11.6474	-3.58833	0.000975276	0.0429841	-0.737906	SERPINA1	5265	Transcriptomic	ILMN_2404154	Homo sapiens serpin peptidase inhibitor, clade A (alpha-1 antiproteinase, antitrypsin), member 1 (SERPINA1), transcript variant 3, mRNA.
730047	SERPINA1	-0.806754	11.2771	-3.56002	0.00105631	0.0447402	-0.80898	SERPINA1	5265	Transcriptomic	ILMN_2338452	Homo sapiens serpin peptidase inhibitor, clade A (alpha-1 antiproteinase, antitrypsin), member 1 (SERPINA1), transcript variant 2, mRNA.
6900520	LOC651309	-0.805038	10.1212	-3.85065	0.000460701	0.0347647	-0.0683347	AY358241	NA	Transcriptomic?	ILMN_1742431	PREDICTED: Homo sapiens hypothetical protein LOC651309 (LOC651309), mRNA.
1170605	EDG4	-0.80178	10.8586	-4.30547	0.0001209	0.0230088	1.13164	LPAR2	9170	Transcriptomic	ILMN_1662741	Homo sapiens endothelial differentiation, lysophosphatidic acid G-protein-coupled receptor, 4 (EDG4), mRNA.
2470017	LILRB3	-0.795998	12.8044	-4.01876	0.000282375	0.0308798	0.3701	LILRB3	11025	Transcriptomic	ILMN_1784884	Homo sapiens leukocyte immunoglobulin-like receptor, subfamily B (with TM and ITIM domains), member 3 (LILRB3), transcript variant 2, mRNA.
4150017	PAQR7	-0.792121	6.36634	-4.87257	2.17568e-05	0.0139877	2.6746	PAQR7	164091	Transcriptomic	ILMN_1746618	Homo sapiens progestin and adipoQ receptor family member VII (PAQR7), mRNA.
6180168	NCF4	-0.791102	8.1785	-3.48237	0.00131322	0.0482834	-1.00261	NCF4	4689	Transcriptomic	ILMN_1757361	Homo sapiens neutrophil cytosolic factor 4, 40kDa (NCF4), transcript variant 2, mRNA.
520747	HS.355933	-0.7874	7.09343	-4.91175	1.93001e-05	0.0139877	2.78244	AK097900	NA	Transcriptomic?	ILMN_1915076	Homo sapiens cDNA FLJ41921 fis, clone PERIC2002766
2970189	MAP3K3	-0.78673	7.88587	-3.62291	0.000884407	0.0420796	-0.650765	MAP3K3	4215	Transcriptomic	ILMN_1779010	Homo sapiens mitogen-activated protein kinase kinase kinase 3 (MAP3K3), transcript variant 1, mRNA.
1940041	NCF4	-0.779037	10.5747	-3.61976	0.000892345	0.0420796	-0.658729	NCF4	4689	Transcriptomic	ILMN_1785005	Homo sapiens neutrophil cytosolic factor 4, 40kDa (NCF4), transcript variant 1, mRNA.
3440095	PSG3	-0.775392	5.97009	-3.9268	0.000369375	0.0318082	0.129434	PSG6	5675	Transcriptomic	ILMN_1685312	Homo sapiens pregnancy specific beta-1-glycoprotein 3 (PSG3), mRNA.
4220603	SPI1	-0.768058	11.5311	-3.48845	0.00129113	0.0481104	-0.987526	SPI1	6688	Transcriptomic	ILMN_2392043	Homo sapiens spleen focus forming virus (SFFV) proviral integration oncogene spi1 (SPI1), transcript variant 2, mRNA.
1070014	CSF1R	-0.762217	11.2195	-3.60902	0.000919892	0.0420796	-0.685822	CSF1R	1436	Transcriptomic	ILMN_1686623	Homo sapiens colony stimulating factor 1 receptor, formerly McDonough feline sarcoma viral (v-fms) oncogene homolog (CSF1R), mRNA.
4200176	FCGRT	-0.76039	11.6228	-3.50154	0.00124472	0.048074	-0.954985	FCGRT	2217	Transcriptomic	ILMN_1705302	Homo sapiens Fc fragment of IgG, receptor, transporter, alpha (FCGRT), transcript variant 1, mRNA.
[truncated: 142 more rows]
