# Supplementary material for: Transcriptional blood signatures for active and amphotericin B treated visceral leishmaniasis in India
Source: PLoS Negl Trop Dis. 2019 Aug 16;13(8):e0007673. doi: 10.1371/journal.pntd.0007673 (PMC6713396; doi:10.1371/journal.pntd.0007673)
Supplement: S2 Data — (XLSX) [file pntd.0007673.s002.xlsx]

## Sheet: active_caseVShealthy
ArrayAddress	TargetID	logFC	AveExpr	t	P.Value	adj.P.Val	B	SymbolReannotated	EntrezReannotated	CodingZone	IlluminaID	DEFINITION
3990170	IFI27	3.28169	10.6106	5.88483	3.65926e-07	1.61407e-05	6.37142	IFI27	3429	Transcriptomic	ILMN_2058782	Homo sapiens interferon, alpha-inducible protein 27 (IFI27), transcript variant 2, mRNA.
4890181	RAP1GAP	2.77178	9.37758	3.93274	0.000267339	0.00320725	0.0344717	RAP1GAP	5909	Transcriptomic	ILMN_1776519	Homo sapiens RAP1 GTPase activating protein (RAP1GAP), mRNA.
1440341	C1QC	2.69887	6.6125	7.34979	2.04504e-09	2.32956e-07	11.4092	C1QC	714	Transcriptomic	ILMN_1785902	Homo sapiens complement component 1, q subcomponent, C chain (C1QC), mRNA.
1500010	CDC20	2.67833	8.62047	9.16925	3.70378e-12	1.63987e-09	17.5408	CDC20	991	Transcriptomic	ILMN_1663390	Homo sapiens cell division cycle 20 homolog (S. cerevisiae) (CDC20), mRNA.
10333	LOC731682	2.61294	5.8355	3.71555	0.000525373	0.00539427	-0.603872	HLA-DQA1	3117	Transcriptomic	ILMN_1791534	PREDICTED: Homo sapiens similar to HLA class II histocompatibility antigen, DQ(1) alpha chain precursor (DC-4 alpha chain) (LOC731682), mRNA.
1450280	NCAPG	2.60255	6.92918	10.7133	2.275e-14	4.44876e-11	22.462	NCAPG	64151	Transcriptomic	ILMN_1751444	Homo sapiens non-SMC condensin I complex, subunit G (NCAPG), mRNA.
7510709	CEP55	2.58507	7.29292	8.73822	1.61056e-11	5.17719e-09	16.1154	CEP55	55165	Transcriptomic	ILMN_1747016	Homo sapiens centrosomal protein 55kDa (CEP55), mRNA.
5360070	CCNB2	2.56613	7.55273	9.99812	2.3227e-13	2.27102e-10	20.2207	CCNB2	9133	Transcriptomic	ILMN_1801939	Homo sapiens cyclin B2 (CCNB2), mRNA.
5390747	SPTB	2.56364	7.31703	5.89407	3.54212e-07	1.57105e-05	6.40296	SPTB	6710	Transcriptomic	ILMN_1782845	Homo sapiens spectrin, beta, erythrocytic (SPTB), transcript variant 2, mRNA.
240221	DLGAP5	2.48508	7.27495	10.3339	7.74068e-14	1.00913e-10	21.2817	DLGAP5	9787	Transcriptomic	ILMN_1749829	Homo sapiens discs, large (Drosophila) homolog-associated protein 5 (DLGAP5), mRNA.
4850332	TIMD4	2.47694	5.94422	9.96475	2.59265e-13	2.43356e-10	20.1145	TIMD4	91937	Transcriptomic	ILMN_1750678	Homo sapiens T-cell immunoglobulin and mucin domain containing 4 (TIMD4), mRNA.
4610669	NEK2	2.44943	6.95031	9.54944	1.02983e-12	5.75379e-10	18.7805	NEK2	4751	Transcriptomic	ILMN_2051373	Homo sapiens NIMA (never in mitosis gene a)-related kinase 2 (NEK2), mRNA.
3180367	HJURP	2.43401	6.39623	13.4497	5.72776e-18	1.34408e-13	30.3827	HJURP	55355	Transcriptomic	ILMN_1703906	Homo sapiens Holliday junction recognition protein (HJURP), mRNA.
2650608	CCNA2	2.40377	8.01031	12.1272	2.78737e-16	1.63521e-12	26.6859	CCNA2	890	Transcriptomic	ILMN_1786125	Homo sapiens cyclin A2 (CCNA2), mRNA.
2070224	BUB1	2.40227	6.50133	7.85622	3.43909e-10	5.97652e-08	13.1423	BUB1	699	Transcriptomic	ILMN_2202948	Homo sapiens BUB1 budding uninhibited by benzimidazoles 1 homolog (yeast) (BUB1), mRNA.
2320170	CDC45L	2.38899	7.20447	8.27459	7.98578e-11	1.85539e-08	14.561	CDC45	8318	Transcriptomic	ILMN_1670238	Homo sapiens CDC45 cell division cycle 45-like (S. cerevisiae) (CDC45L), mRNA.
2760500	CD38	2.38826	8.53192	8.95972	7.54936e-12	2.80538e-09	16.8505	CD38	952	Transcriptomic	ILMN_2233783	Homo sapiens CD38 molecule (CD38), mRNA.
5910364	TYMS	2.37496	8.32752	12.183	2.35516e-16	1.63521e-12	26.8469	TYMS	7298	Transcriptomic	ILMN_1806040	Homo sapiens thymidylate synthetase (TYMS), mRNA.
5220095	DLGAP5	2.37142	6.77278	8.7211	1.70807e-11	5.34422e-09	16.0584	DLGAP5	9787	Transcriptomic	ILMN_3239771	Homo sapiens discs, large (Drosophila) homolog-associated protein 5 (DLGAP5), mRNA.
2190139	CA1	2.35965	10.9985	4.51749	4.02798e-05	0.000721532	1.83772	CA1	759	Transcriptomic	ILMN_1652431	Homo sapiens carbonic anhydrase I (CA1), mRNA.
6130441	ASPM	2.35953	6.68411	8.53423	3.24994e-11	9.18834e-09	15.434	ASPM	259266	Transcriptomic	ILMN_1815184	Homo sapiens asp (abnormal spindle) homolog, microcephaly associated (Drosophila) (ASPM), mRNA.
5220615	RHD	2.32322	6.47592	4.58433	3.22552e-05	0.000602148	2.05053	RHD	6007	Transcriptomic	ILMN_1651373	Homo sapiens Rh blood group, D antigen (RHD), transcript variant 1, mRNA.
3990619	TOP2A	2.30874	6.37866	8.32001	6.82072e-11	1.63321e-08	14.7142	TOP2A	7153	Transcriptomic	ILMN_1686097	Homo sapiens topoisomerase (DNA) II alpha 170kDa (TOP2A), mRNA.
1400673	CDCA5	2.29184	7.95961	9.725	5.73414e-13	4.0775e-10	19.3471	CDCA5	113130	Transcriptomic	ILMN_1683450	Homo sapiens cell division cycle associated 5 (CDCA5), mRNA.
5570296	DTL	2.29175	6.02944	10.6422	2.85769e-14	5.15835e-11	22.2424	DTL	51514	Transcriptomic	ILMN_1779711	Homo sapiens denticleless homolog (Drosophila) (DTL), mRNA.
130181	ANKRD22	2.29168	8.08097	6.49251	4.26671e-08	2.69872e-06	8.45665	ANKRD22	118932	Transcriptomic	ILMN_1799848	Homo sapiens ankyrin repeat domain 22 (ANKRD22), mRNA.
2680189	LAG3	2.27398	10.0138	9.64423	7.50359e-13	4.63366e-10	19.0869	LAG3	3902	Transcriptomic	ILMN_1813338	Homo sapiens lymphocyte-activation gene 3 (LAG3), mRNA.
5910019	C1QB	2.26363	8.65378	6.05216	2.02827e-07	1.01918e-05	6.94352	C1QB	713	Transcriptomic	ILMN_1796409	Homo sapiens complement component 1, q subcomponent, B chain (C1QB), mRNA.
6290358	TPX2	2.22628	7.40641	9.69513	6.33311e-13	4.37096e-10	19.251	TPX2	22974	Transcriptomic	ILMN_1796949	Homo sapiens TPX2, microtubule-associated, homolog (Xenopus laevis) (TPX2), mRNA.
5090754	KIAA0101	2.21039	6.39988	8.41711	4.87174e-11	1.22925e-08	15.041	KIAA0101	9768	Transcriptomic	ILMN_2285996	Homo sapiens KIAA0101 (KIAA0101), transcript variant 1, mRNA.
1230682	BIRC5	2.20975	6.87971	7.92749	2.67939e-10	4.8365e-08	13.3849	BIRC5	332	Transcriptomic	ILMN_2349459	Homo sapiens baculoviral IAP repeat-containing 5 (BIRC5), transcript variant 1, mRNA.
540053	FOXM1	2.18551	6.69395	10.9083	1.22084e-14	2.86483e-11	23.0612	FOXM1	2305	Transcriptomic	ILMN_2344971	Homo sapiens forkhead box M1 (FOXM1), transcript variant 2, mRNA.
4670138	SLC27A2	2.17664	6.08551	10.3101	8.36359e-14	1.03295e-10	21.207	SLC27A2	11001	Transcriptomic	ILMN_1700831	Homo sapiens solute carrier family 27 (fatty acid transporter), member 2 (SLC27A2), mRNA.
3780187	GYPB	2.16821	8.9054	3.73012	0.000502354	0.0051861	-0.561647	GYPB	2994	Transcriptomic	ILMN_1683093	Homo sapiens glycophorin B (MNS blood group) (GYPB), mRNA.
2480341	CDC25A	2.14029	5.72723	10.4219	5.8171e-14	8.78453e-11	21.5572	CDC25A	993	Transcriptomic	ILMN_1711005	Homo sapiens cell division cycle 25 homolog A (S. pombe) (CDC25A), transcript variant 1, mRNA.
3060682	BPGM	2.13869	9.63759	4.20392	0.000112509	0.00163577	0.856687	BPGM	669	Transcriptomic	ILMN_2352921	Homo sapiens 2,3-bisphosphoglycerate mutase (BPGM), transcript variant 1, mRNA.
4060064	HMMR	2.13506	6.94141	7.90804	2.86816e-10	5.09881e-08	13.3187	HMMR	3161	Transcriptomic	ILMN_1781942	Homo sapiens hyaluronan-mediated motility receptor (RHAMM) (HMMR), transcript variant 2, mRNA.
6550333	CXCR6	2.12263	8.06056	12.463	1.01776e-16	1.19414e-12	27.6477	CXCR6	10663	Transcriptomic	ILMN_1674640	Homo sapiens chemokine (C-X-C motif) receptor 6 (CXCR6), mRNA.
6270553	CXCL10	2.10931	7.65811	7.15657	4.05035e-09	4.15046e-07	10.7449	CXCL10	3627	Transcriptomic	ILMN_1791759	Homo sapiens chemokine (C-X-C motif) ligand 10 (CXCL10), mRNA.
630725	IFNG	2.106	7.27176	5.85237	4.10218e-07	1.78263e-05	6.2607	IFNG	3458	Transcriptomic	ILMN_2207291	Homo sapiens interferon, gamma (IFNG), mRNA.
1230376	ALAS2	2.09572	11.6605	5.61207	9.53264e-07	3.48975e-05	5.44415	ALAS2	212	Transcriptomic	ILMN_1708323	Homo sapiens aminolevulinate, delta-, synthase 2 (ALAS2), nuclear gene encoding mitochondrial protein, transcript variant 2, mRNA.
3850373	RHCE	2.09454	5.8669	4.99564	8.04691e-06	0.000193472	3.38446	RHCE	6006	Transcriptomic	ILMN_2408663	Homo sapiens Rh blood group, CcEe antigens (RHCE), transcript variant 4, mRNA.
4730196	TK1	2.09066	8.00581	8.48616	3.8368e-11	1.02312e-08	15.2729	TK1	7083	Transcriptomic	ILMN_1806037	Homo sapiens thymidine kinase 1, soluble (TK1), mRNA.
1230201	CTLA4	2.06864	6.60962	9.90211	3.18805e-13	2.67181e-10	19.9147	CTLA4	1493	Transcriptomic	ILMN_2261627	Homo sapiens cytotoxic T-lymphocyte-associated protein 4 (CTLA4), transcript variant 1, mRNA.
6280170	PDCD1	2.06306	8.23868	7.84948	3.52137e-10	5.98786e-08	13.1193	PDCD1	5133	Transcriptomic	ILMN_1806725	Homo sapiens programmed cell death 1 (PDCD1), mRNA.
3800474	ZWINT	2.0433	6.52906	10.1094	1.61121e-13	1.71857e-10	20.574	ZWINT	11130	Transcriptomic	ILMN_2362549	Homo sapiens ZW10 interactor (ZWINT), transcript variant 3, mRNA.
2940110	UHRF1	2.04207	8.04507	10.4129	5.98962e-14	8.78453e-11	21.5291	hNp95	29128	Transcriptomic	ILMN_1786065	Homo sapiens ubiquitin-like with PHD and ring finger domains 1 (UHRF1), transcript variant 1, mRNA.
4150270	ANKRD22	2.03991	9.53134	7.33384	2.16358e-09	2.41936e-07	11.3545	ANKRD22	118932	Transcriptomic	ILMN_2132599	Homo sapiens ankyrin repeat domain 22 (ANKRD22), mRNA.
3120307	ZWINT	2.03478	5.87947	11.0839	6.99876e-15	2.34618e-11	23.5963	ZWINT	11130	Transcriptomic	ILMN_2362545	Homo sapiens ZW10 interactor (ZWINT), transcript variant 3, mRNA.
4260368	UBE2C	2.03403	8.14422	9.56912	9.64209e-13	5.54275e-10	18.8442	UBE2C	11065	Transcriptomic	ILMN_2301083	Homo sapiens ubiquitin-conjugating enzyme E2C (UBE2C), transcript variant 3, mRNA.
1050195	KIF20A	2.02486	5.80252	10.2478	1.02462e-13	1.20218e-10	21.0111	KIF20A	10112	Transcriptomic	ILMN_1695658	Homo sapiens kinesin family member 20A (KIF20A), mRNA.
1770646	EXO1	2.01832	5.79899	10.9818	9.66842e-15	2.79187e-11	23.2856	EXO1	9156	Transcriptomic	ILMN_1673721	Homo sapiens exonuclease 1 (EXO1), transcript variant 1, mRNA.
6370474	CDCA3	2.00645	5.66978	9.56782	9.68434e-13	5.54275e-10	18.84	CDCA3	83461	Transcriptomic	ILMN_1737728	Homo sapiens cell division cycle associated 3 (CDCA3), mRNA.
1580435	TGM2	1.99628	8.47121	5.58369	1.05274e-06	3.77732e-05	5.3481	TGM2	7052	Transcriptomic	ILMN_1705750	Homo sapiens transglutaminase 2 (C polypeptide, protein-glutamine-gamma-glutamyltransferase) (TGM2), transcript variant 1, mRNA.
1170300	MT1G	1.97909	7.80923	6.15016	1.43457e-07	7.56487e-06	7.27947	MT1G	4495	Transcriptomic	ILMN_1715401	Homo sapiens metallothionein 1G (MT1G), mRNA.
6020170	MCM4	1.97759	6.99409	8.12688	1.3352e-10	2.74841e-08	14.0617	MCM4	4173	Transcriptomic	ILMN_1737205	Homo sapiens minichromosome maintenance complex component 4 (MCM4), transcript variant 1, mRNA.
4050400	HMMR	1.9608	6.35194	6.38406	6.26712e-08	3.66744e-06	8.08328	HMMR	3161	Transcriptomic	ILMN_2409220	Homo sapiens hyaluronan-mediated motility receptor (RHAMM) (HMMR), transcript variant 1, mRNA.
6330133	BPGM	1.95181	9.00552	4.36285	6.70665e-05	0.00108513	1.35016	BPGM	669	Transcriptomic	ILMN_2352926	Homo sapiens 2,3-bisphosphoglycerate mutase (BPGM), transcript variant 1, mRNA.
7330674	KIFC1	1.94838	6.21618	8.77101	1.43923e-11	4.69068e-09	16.2246	KIFC1	3833	Transcriptomic	ILMN_2222008	Homo sapiens kinesin family member C1 (KIFC1), mRNA.
7570181	MCM10	1.9376	6.00245	9.40895	1.6495e-12	8.41461e-10	18.3244	MCM10	55388	Transcriptomic	ILMN_2413898	Homo sapiens minichromosome maintenance complex component 10 (MCM10), transcript variant 2, mRNA.
5890138	TRIM58	1.93222	10.3441	5.34787	2.39307e-06	7.28348e-05	4.55419	OR2W3	343171	Transcriptomic	ILMN_1705458	Homo sapiens tripartite motif-containing 58 (TRIM58), mRNA.
6770026	AURKB	1.9321	7.87646	8.49987	3.6592e-11	9.86975e-09	15.3189	AURKB	9212	Transcriptomic	ILMN_1684217	Homo sapiens aurora kinase B (AURKB), mRNA.
3190608	SLC6A9	1.92826	7.03593	4.12232	0.000146331	0.00198601	0.606518	SLC6A9	6536	Transcriptomic	ILMN_1714445	Homo sapiens solute carrier family 6 (neurotransmitter transporter, glycine), member 9 (SLC6A9), transcript variant 3, mRNA.
1450358	HBD	1.89823	10.1249	3.75716	0.000462198	0.00487458	-0.483085	HBD	3045	Transcriptomic	ILMN_1815527	Homo sapiens hemoglobin, delta (HBD), mRNA.
5560400	SLC14A1	1.88955	7.60649	4.39121	6.11079e-05	0.00100886	1.43905	SLC14A1	6563	Transcriptomic	ILMN_1805561	Homo sapiens solute carrier family 14 (urea transporter), member 1 (Kidd blood group) (SLC14A1), mRNA.
2600392	CENPA	1.88429	5.54696	10.8395	1.51972e-14	3.24197e-11	22.8505	CENPA	1058	Transcriptomic	ILMN_1801257	Homo sapiens centromere protein A (CENPA), transcript variant 2, mRNA.
1990110	TRIM10	1.86495	8.31829	3.90936	0.000287736	0.0033981	-0.035162	TRIM10	10107	Transcriptomic	ILMN_1746788	Homo sapiens tripartite motif-containing 10 (TRIM10), transcript variant 2, mRNA.
4290465	HEPACAM2	1.86328	5.84907	3.95678	0.000247832	0.00302419	0.106264	HEPACAM2	253012	Transcriptomic	ILMN_1804593	Homo sapiens HEPACAM family member 2 (HEPACAM2), transcript variant 2, mRNA.
3840156	TMCC2	1.85449	8.91647	3.87416	0.000321301	0.00369772	-0.139583	TMCC2	9911	Transcriptomic	ILMN_1659024	Homo sapiens transmembrane and coiled-coil domain family 2 (TMCC2), mRNA.
160097	MELK	1.84668	6.46308	7.71586	5.62854e-10	8.25496e-08	12.6634	MELK	9833	Transcriptomic	ILMN_2212909	Homo sapiens maternal embryonic leucine zipper kinase (MELK), mRNA.
6020735	GINS2	1.84599	7.50521	7.09228	5.08593e-09	5.01456e-07	10.5235	GINS2	51659	Transcriptomic	ILMN_1809590	Homo sapiens GINS complex subunit 2 (Psf2 homolog) (GINS2), mRNA.
5310471	UBE2C	1.84213	7.94214	8.17827	1.11632e-10	2.38141e-08	14.2356	UBE2C	11065	Transcriptomic	ILMN_1714730	Homo sapiens ubiquitin-conjugating enzyme E2C (UBE2C), transcript variant 6, mRNA.
3140520	TMOD1	1.82865	9.62072	3.91893	0.000279213	0.00331747	-0.00668744	TMOD1	7111	Transcriptomic	ILMN_1736911	Homo sapiens tropomodulin 1 (TMOD1), mRNA.
1050706	CDC2	1.82504	6.64273	8.39484	5.26224e-11	1.29983e-08	14.9661	CDK1	983	Transcriptomic	ILMN_1747911	Homo sapiens cell division cycle 2, G1 to S and G2 to M (CDC2), transcript variant 1, mRNA.
1090725	FAM72D	1.825	6.67146	7.2093	3.36077e-09	3.5387e-07	10.9263	FAM72D	728833	Transcriptomic	ILMN_1719870	Homo sapiens family with sequence similarity 72, member D (FAM72D), mRNA.
7320246	HEMGN	1.82422	8.2935	4.16299	0.000128396	0.00180092	0.730919	HEMGN	55363	Transcriptomic	ILMN_2413537	Homo sapiens hemogen (HEMGN), transcript variant 2, mRNA.
5360386	KIF15	1.81815	6.09773	9.35852	1.95447e-12	9.7582e-10	18.1601	KIF15	56992	Transcriptomic	ILMN_1753063	Homo sapiens kinesin family member 15 (KIF15), mRNA.
580445	LOC649923	1.81328	8.74857	5.30369	2.789e-06	8.2844e-05	4.40631	DKFZp686O16217	3500	Transcriptomic	ILMN_1804601	PREDICTED: Homo sapiens similar to Ig gamma-2 chain C region (LOC649923), mRNA.
7000161	OIP5	1.80836	6.69093	6.80192	1.4237e-08	1.09896e-06	9.52301	OIP5	11339	Transcriptomic	ILMN_2196984	Homo sapiens Opa interacting protein 5 (OIP5), mRNA.
4850398	TXNDC5	1.79543	8.78217	5.58093	1.06293e-06	3.802e-05	5.33878	TXNDC5	81567	Transcriptomic	ILMN_2403965	Homo sapiens thioredoxin domain containing 5 (TXNDC5), transcript variant 2, mRNA.
7550292	SELENBP1	1.79485	11.3722	4.75613	1.81372e-05	0.000375315	2.60287	SELENBP1	8991	Transcriptomic	ILMN_1680652	Homo sapiens selenium binding protein 1 (SELENBP1), mRNA.
1470647	KIF2C	1.79378	6.02992	9.20336	3.29982e-12	1.48911e-09	17.6527	KIF2C	11004	Transcriptomic	ILMN_1685916	Homo sapiens kinesin family member 2C (KIF2C), mRNA.
7200270	CHEK1	1.79058	6.25294	9.04083	5.72738e-12	2.27795e-09	17.1183	CHEK1	1111	Transcriptomic	ILMN_1664630	Homo sapiens CHK1 checkpoint homolog (S. pombe) (CHEK1), mRNA.
6510707	FER1L3	1.79054	6.49461	6.87641	1.09311e-08	9.00164e-07	9.77981	MYOF	26509	Transcriptomic	ILMN_2370976	Homo sapiens fer-1-like 3, myoferlin (C. elegans) (FER1L3), transcript variant 1, mRNA.
5260014	CDKN3	1.77501	5.66339	7.2241	3.18931e-09	3.40184e-07	10.9772	CDKN3	1033	Transcriptomic	ILMN_1666305	Homo sapiens cyclin-dependent kinase inhibitor 3 (CDK2-associated dual specificity phosphatase) (CDKN3), mRNA.
6350053	NUSAP1	1.77004	7.73102	11.5884	1.44724e-15	6.79218e-12	25.1093	NUSAP1	51203	Transcriptomic	ILMN_2409298	Homo sapiens nucleolar and spindle associated protein 1 (NUSAP1), transcript variant 2, mRNA.
150543	FAM83D	1.7662	6.17409	7.39547	1.74032e-09	2.06254e-07	11.5661	FAM83D	81610	Transcriptomic	ILMN_1781943	Homo sapiens family with sequence similarity 83, member D (FAM83D), mRNA.
50192	DARC	1.76359	7.53781	4.16566	0.000127294	0.00179297	0.739121	DARC	2532	Transcriptomic	ILMN_1723684	Homo sapiens Duffy blood group, chemokine receptor (DARC), transcript variant 2, mRNA.
6100424	HEMGN	1.75478	6.80423	3.53183	0.000917793	0.00828343	-1.1282	HEMGN	55363	Transcriptomic	ILMN_1680094	Homo sapiens hemogen (HEMGN), transcript variant 1, mRNA.
5700373	TRIP13	1.74701	6.20619	7.63728	7.42002e-10	1.02598e-07	12.3948	TRIP13	9319	Transcriptomic	ILMN_1796589	Homo sapiens thyroid hormone receptor interactor 13 (TRIP13), mRNA.
1110022	KIF11	1.7382	7.10424	6.4266	5.39002e-08	3.25985e-06	8.22968	KIF11	3832	Transcriptomic	ILMN_2143155	Homo sapiens kinesin family member 11 (KIF11), mRNA.
2070288	MT1E	1.7315	9.10724	7.11665	4.66528e-09	4.69852e-07	10.6075	MT1E	4493	Transcriptomic	ILMN_2173611	Homo sapiens metallothionein 1E (MT1E), mRNA.
1780538	SLC6A8	1.70667	8.69298	4.59737	3.08831e-05	0.000579298	2.09219	SLC6A8	6535	Transcriptomic	ILMN_1806349	Homo sapiens solute carrier family 6 (neurotransmitter transporter, creatine), member 8 (SLC6A8), mRNA.
870546	MAD2L1	1.70623	7.41479	6.81907	1.33968e-08	1.04442e-06	9.58213	MAD2L1	4085	Transcriptomic	ILMN_1777564	Homo sapiens MAD2 mitotic arrest deficient-like 1 (yeast) (MAD2L1), mRNA.
2630711	MCM4	1.70371	6.72966	8.47266	4.02001e-11	1.04796e-08	15.2276	MCM4	4173	Transcriptomic	ILMN_2412860	Homo sapiens minichromosome maintenance complex component 4 (MCM4), transcript variant 2, mRNA.
10681	LOC100131164	1.70221	11.0732	4.17297	0.000124332	0.00175969	0.761539	SLC4A1	6521	Transcriptomic	ILMN_3285762	PREDICTED: Homo sapiens similar to anion exchanger (LOC100131164), mRNA.
3780100	OSBP2	1.69977	10.1795	3.519	0.000953786	0.00849717	-1.16425	OSBP2	23762	Transcriptomic	ILMN_1781966	Homo sapiens oxysterol binding protein 2 (OSBP2), transcript variant 1, mRNA.
3520300	GYPE	1.69902	6.33575	3.87697	0.000318484	0.00367251	-0.131253	GYPE	2996	Transcriptomic	ILMN_1812163	Homo sapiens glycophorin E (GYPE), transcript variant 1, mRNA.
1300427	HEPACAM2	1.69689	6.23146	3.89695	0.000299165	0.0034996	-0.0720333	HEPACAM2	253012	Transcriptomic	ILMN_2388263	Homo sapiens HEPACAM family member 2 (HEPACAM2), transcript variant 2, mRNA.
7330341	TXNDC5	1.68956	5.97979	5.43979	1.73891e-06	5.66134e-05	4.86274	TXNDC5	81567	Transcriptomic	ILMN_1769082	Homo sapiens thioredoxin domain containing 5 (endoplasmic reticulum) (TXNDC5), transcript variant 1, mRNA.
3130220	TMEM158	1.68955	10.2187	4.23282	0.000102461	0.00152464	0.945819	TMEM158	25907	Transcriptomic	ILMN_1792455	Homo sapiens transmembrane protein 158 (TMEM158), mRNA.
4670458	2016-09-04	1.6894	8.31698	5.45061	1.67468e-06	5.49622e-05	4.89913	2016-09-04	5414	Transcriptomic	ILMN_1776157	Homo sapiens septin 4 (SEPT4), transcript variant 2, mRNA.
580358	FABP5L2	1.66577	9.88764	8.65831	2.11942e-11	6.2168e-09	15.849	FABP5	2171	Transcriptomic	ILMN_3266606	PREDICTED: Homo sapiens fatty acid binding protein 5-like 2 (FABP5L2), mRNA.
610598	CHI3L2	1.66447	9.15602	6.8612	1.15371e-08	9.33547e-07	9.72737	CHI3L2	1117	Transcriptomic	ILMN_2326273	Homo sapiens chitinase 3-like 2 (CHI3L2), transcript variant 1, mRNA.
540647	TMEM56	1.6538	5.83001	3.78046	0.00043007	0.00461877	-0.415103	TMEM56	148534	Transcriptomic	ILMN_1782429	Homo sapiens transmembrane protein 56 (TMEM56), mRNA.
4150048	FABP5	1.65378	7.67442	8.92837	8.40144e-12	2.98709e-09	16.7468	FABP5	2171	Transcriptomic	ILMN_2146761	Homo sapiens fatty acid binding protein 5 (psoriasis-associated) (FABP5), mRNA.
6580639	ACOT7	1.65352	8.06172	8.42027	4.81858e-11	1.22905e-08	15.0516	ACOT7	11332	Transcriptomic	ILMN_2332250	Homo sapiens acyl-CoA thioesterase 7 (ACOT7), transcript variant hBACHa, mRNA.
580739	FBLN1	1.64534	6.57727	5.19523	4.05678e-06	0.000110952	4.04464	FBLN1	2192	Transcriptomic	ILMN_1700541	Homo sapiens fibulin 1 (FBLN1), transcript variant C, mRNA.
6480309	LOC729870	1.63856	6.26256	4.16373	0.00012809	0.00179908	0.733194	BC039551	729870	Transcriptomic	ILMN_3301016	PREDICTED: Homo sapiens hypothetical LOC729870, transcript variant 2 (LOC729870), mRNA.
2450647	KRT1	1.62795	9.88376	2.89011	0.00574895	0.0333098	-2.82836	KRT1	3848	Transcriptomic	ILMN_1735712	Homo sapiens keratin 1 (KRT1), mRNA.
6840035	GBP1	1.62787	11.0275	6.80433	1.41157e-08	1.0932e-06	9.53133	GBP1	2633	Transcriptomic	ILMN_1701114	Homo sapiens guanylate binding protein 1, interferon-inducible, 67kDa (GBP1), mRNA.
2340392	MELK	1.62626	5.70044	9.83472	3.98412e-13	3.22384e-10	19.6992	MELK	9833	Transcriptomic	ILMN_1731184	Homo sapiens maternal embryonic leucine zipper kinase (MELK), mRNA.
5960564	SNCA	1.62532	11.4661	3.9701	0.00023762	0.00292243	0.146151	SNCA	6622	Transcriptomic	ILMN_1766165	Homo sapiens synuclein, alpha (non A4 component of amyloid precursor) (SNCA), transcript variant NACP140, mRNA.
6400333	CTLA4	1.60967	8.1945	9.77226	4.901e-13	3.6854e-10	19.4989	CTLA4	1493	Transcriptomic	ILMN_1763487	Homo sapiens cytotoxic T-lymphocyte-associated protein 4 (CTLA4), transcript variant 1, mRNA.
460010	TSPAN7	1.60891	6.58486	2.96459	0.00469294	0.0285815	-2.64262	TSPAN7	7102	Transcriptomic	ILMN_2120695	Homo sapiens tetraspanin 7 (TSPAN7), mRNA.
5570278	CXCL9	1.60174	5.36189	7.81432	3.98346e-10	6.58281e-08	12.9995	CXCL9	4283	Transcriptomic	ILMN_1745356	Homo sapiens chemokine (C-X-C motif) ligand 9 (CXCL9), mRNA.
6620630	XK	1.60101	9.03064	3.67559	0.000593803	0.00594715	-0.719182	XK	7504	Transcriptomic	ILMN_1759117	Homo sapiens X-linked Kx blood group (McLeod syndrome) (XK), mRNA.
4180524	EZH2	1.60031	6.22217	7.75395	4.92369e-10	7.65162e-08	12.7935	EZH2	2146	Transcriptomic	ILMN_2364529	Homo sapiens enhancer of zeste homolog 2 (Drosophila) (EZH2), transcript variant 2, mRNA.
2070494	PRC1	1.59938	8.08126	10.3676	6.93835e-14	9.57737e-11	21.3872	PRC1	9055	Transcriptomic	ILMN_1728934	Homo sapiens protein regulator of cytokinesis 1 (PRC1), transcript variant 2, mRNA.
4590040	CCNB1	1.59727	6.46697	7.69046	6.15432e-10	8.83127e-08	12.5766	CCNB1	891	Transcriptomic	ILMN_1712803	Homo sapiens cyclin B1 (CCNB1), mRNA.
7610615	SLC6A10P	1.59532	10.0887	4.51269	4.09267e-05	0.000732559	1.82246	SLC6A10P	386757	Transcriptomic	ILMN_1704446	Homo sapiens solute carrier family 6 (neurotransmitter transporter, creatine), member 10 (pseudogene) (SLC6A10P) on chromosome 16.
3190470	PLK4	1.59468	6.65006	7.92107	2.74022e-10	4.90854e-08	13.3631	PLK4	10733	Transcriptomic	ILMN_1789123	Homo sapiens polo-like kinase 4 (Drosophila) (PLK4), mRNA.
5870725	TTK	1.59199	6.32519	6.70115	2.03552e-08	1.45627e-06	9.17562	TTK	7272	Transcriptomic	ILMN_1788166	Homo sapiens TTK protein kinase (TTK), mRNA.
2340500	KLC3	1.59133	8.92846	3.95052	0.000252777	0.0030624	0.0875408	KLC3	147700	Transcriptomic	ILMN_1702738	Homo sapiens kinesin light chain 3 (KLC3), transcript variant 1, mRNA.
940722	CTNNAL1	1.58987	8.31945	5.15068	4.72951e-06	0.000126349	3.89664	CTNNAL1	8727	Transcriptomic	ILMN_2136446	Homo sapiens catenin (cadherin-associated protein), alpha-like 1 (CTNNAL1), mRNA.
4290730	LGALS3BP	1.576	8.79859	5.70539	6.87486e-07	2.67538e-05	5.76054	LGALS3BP	3959	Transcriptomic	ILMN_1659688	Homo sapiens lectin, galactoside-binding, soluble, 3 binding protein (LGALS3BP), mRNA.
2480722	UBE2T	1.57457	7.3656	8.70116	1.82914e-11	5.5152e-09	15.9919	UBE2T	29089	Transcriptomic	ILMN_1711470	Homo sapiens ubiquitin-conjugating enzyme E2T (putative) (UBE2T), mRNA.
2140128	SCD	1.5682	7.94335	6.56996	3.24185e-08	2.1309e-06	8.72347	SCD	6319	Transcriptomic	ILMN_1689329	Homo sapiens stearoyl-CoA desaturase (delta-9-desaturase) (SCD), mRNA.
4730403	HMBS	1.56333	6.15665	3.95538	0.000248929	0.00303145	0.102077	HMBS	3145	Transcriptomic	ILMN_1694476	Homo sapiens hydroxymethylbilane synthase (HMBS), transcript variant 2, mRNA.
6860347	FAM46C	1.55373	12.3423	4.28723	8.58592e-05	0.00132813	1.11437	FAM46C	54855	Transcriptomic	ILMN_1713266	Homo sapiens family with sequence similarity 46, member C (FAM46C), mRNA.
5960224	PTTG3P	1.54953	9.37819	8.46951	4.06395e-11	1.04796e-08	15.217	PTTG3	26255	Transcriptomic	ILMN_2049021	Homo sapiens pituitary tumor-transforming 3 (pseudogene) (PTTG3P), non-coding RNA.
990288	FHL2	1.54625	9.08615	5.22421	3.6709e-06	0.000102917	4.14108	FHL2	2274	Transcriptomic	ILMN_2355831	Homo sapiens four and a half LIM domains 2 (FHL2), transcript variant 2, mRNA.
3840400	GMPR	1.54094	11.3309	4.47021	4.7105e-05	0.000816974	1.68791	GMPR	2766	Transcriptomic	ILMN_1729487	Homo sapiens guanosine monophosphate reductase (GMPR), mRNA.
2000086	ISCA1L	1.54014	9.44196	4.29388	8.40206e-05	0.00130399	1.13502	ISCA1	81689	Transcriptomic	ILMN_1672024	Homo sapiens iron-sulfur cluster assembly 1 homolog (S. cerevisiae)-like (ISCA1L), mRNA.
4060176	KIF11	1.53477	6.54869	8.78149	1.38844e-11	4.58888e-09	16.2594	KIF11	3832	Transcriptomic	ILMN_1794539	Homo sapiens kinesin family member 11 (KIF11), mRNA.
6100079	CENPM	1.53452	5.57276	9.05247	5.50499e-12	2.22724e-09	17.1567	CENPM	79019	Transcriptomic	ILMN_1668814	Homo sapiens centromere protein M (CENPM), transcript variant 1, mRNA.
6770408	MCM2	1.53432	7.48296	6.54904	3.49161e-08	2.27595e-06	8.65138	MCM2	4171	Transcriptomic	ILMN_1681503	Homo sapiens minichromosome maintenance complex component 2 (MCM2), mRNA.
290475	CTNNAL1	1.53042	7.8266	5.05874	6.48478e-06	0.000162925	3.59236	CTNNAL1	8727	Transcriptomic	ILMN_1721901	Homo sapiens catenin (cadherin-associated protein), alpha-like 1 (CTNNAL1), mRNA.
7610170	ITLN1	1.52583	7.84432	3.05544	0.00365007	0.0235698	-2.41169	ITLN1	55600	Transcriptomic	ILMN_2165993	Homo sapiens intelectin 1 (galactofuranose binding) (ITLN1), mRNA.
3440376	FECH	1.52172	7.24901	2.82382	0.00687063	0.0378334	-2.99089	FECH	2235	Transcriptomic	ILMN_2364305	Homo sapiens ferrochelatase (protoporphyria) (FECH), nuclear gene encoding mitochondrial protein, transcript variant 1, mRNA.
7050370	ANKRD9	1.52134	10.0666	4.47364	4.65738e-05	0.000810156	1.69876	ANKRD9	122416	Transcriptomic	ILMN_2048607	Homo sapiens ankyrin repeat domain 9 (ANKRD9), mRNA.
1430129	KIF4A	1.51487	5.13294	7.56456	9.58548e-10	1.28533e-07	12.1459	KIF4A	24137	Transcriptomic	ILMN_1799667	Homo sapiens kinesin family member 4A (KIF4A), mRNA.
4900309	MGC13057	1.50504	9.41166	5.44315	1.71871e-06	5.62499e-05	4.87404	C2orf88	84281	Transcriptomic	ILMN_1787526	Homo sapiens hypothetical protein MGC13057 (MGC13057), mRNA.
4760646	TROAP	1.50456	6.47052	7.76692	4.70445e-10	7.35965e-08	12.8378	TROAP	10024	Transcriptomic	ILMN_1700337	Homo sapiens trophinin associated protein (tastin) (TROAP), mRNA.
3870372	MND1	1.48884	5.21327	8.20895	1.00327e-10	2.20026e-08	14.3394	MND1	84057	Transcriptomic	ILMN_2148796	Homo sapiens meiotic nuclear divisions 1 homolog (S. cerevisiae) (MND1), mRNA.
5310142	METTL7B	1.4886	5.49558	5.43977	1.73906e-06	5.66134e-05	4.86266	METTL7B	196410	Transcriptomic	ILMN_2064725	Homo sapiens methyltransferase like 7B (METTL7B), mRNA.
1010360	GCH1	1.48798	7.07643	6.6762	2.22388e-08	1.56026e-06	9.08963	GCH1	2643	Transcriptomic	ILMN_2335813	Homo sapiens GTP cyclohydrolase 1 (GCH1), transcript variant 3, mRNA.
270152	SLC7A5	1.48562	7.96231	3.49476	0.0010255	0.00899943	-1.23216	SLC7A5	8140	Transcriptomic	ILMN_1720373	Homo sapiens solute carrier family 7 (cationic amino acid transporter, y+ system), member 5 (SLC7A5), mRNA.
6250110	TNS1	1.48251	10.1872	3.31639	0.00173499	0.0134723	-1.72303	TNS1	7145	Transcriptomic	ILMN_1807919	Homo sapiens tensin 1 (TNS1), mRNA.
2690541	C18ORF10	1.48189	9.51474	4.83666	1.38173e-05	0.00030022	2.86427	C18orf10	25941	Transcriptomic	ILMN_1671693	Homo sapiens chromosome 18 open reading frame 10 (C18orf10), mRNA.
4760577	CENPA	1.47974	5.20757	9.76469	5.02569e-13	3.6854e-10	19.4746	CENPA	1058	Transcriptomic	ILMN_2392472	Homo sapiens centromere protein A (CENPA), transcript variant 2, mRNA.
510731	RRM2	1.47469	5.88453	10.5255	4.16129e-14	6.97492e-11	21.8802	RRM2	6241	Transcriptomic	ILMN_1678669	Homo sapiens ribonucleotide reductase M2 polypeptide (RRM2), mRNA.
4490176	RGS1	1.4697	6.33101	5.65051	8.33285e-07	3.14877e-05	5.57434	RGS1	5996	Transcriptomic	ILMN_1656011	Homo sapiens regulator of G-protein signaling 1 (RGS1), mRNA.
160167	LOC340515	1.46963	5.17575	7.90055	2.94436e-10	5.19491e-08	13.2932	LOC340515	340515	Transcriptomic	ILMN_1668427	PREDICTED: Homo sapiens hypothetical protein LOC340515 (LOC340515), mRNA.
2070520	CDCA7	1.46877	8.46707	5.62135	9.22836e-07	3.39957e-05	5.47554	CDCA7	83879	Transcriptomic	ILMN_1737184	Homo sapiens cell division cycle associated 7 (CDCA7), transcript variant 1, mRNA.
1170326	POLE2	1.46789	6.812	6.88677	1.05368e-08	8.83062e-07	9.81551	POLE2	5427	Transcriptomic	ILMN_1774336	Homo sapiens polymerase (DNA directed), epsilon 2 (p59 subunit) (POLE2), mRNA.
4540072	C16ORF75	1.46743	8.13997	9.50572	1.19211e-12	6.35776e-10	18.6389	C16orf75	116028	Transcriptomic	ILMN_1790537	Homo sapiens chromosome 16 open reading frame 75 (C16orf75), mRNA.
3890082	YPEL4	1.46363	6.34022	3.19344	0.00247282	0.0175468	-2.05205	YPEL4	219539	Transcriptomic	ILMN_1726624	Homo sapiens yippee-like 4 (Drosophila) (YPEL4), mRNA.
830093	MXI1	1.46022	7.263	4.12537	0.000144906	0.00197237	0.615825	MXI1	4601	Transcriptomic	ILMN_1670570	Homo sapiens MAX interactor 1 (MXI1), transcript variant 1, mRNA.
7560364	LOC729779	1.45641	5.73129	7.46546	1.35937e-09	1.67612e-07	11.8063	PSAT1	29968	Transcriptomic	ILMN_3305273	PREDICTED: Homo sapiens misc_RNA (LOC729779), miscRNA.
2190148	GBP1	1.45637	11.332	6.75748	1.66678e-08	1.23083e-06	9.36983	GBP1	2633	Transcriptomic	ILMN_2148785	Homo sapiens guanylate binding protein 1, interferon-inducible, 67kDa (GBP1), mRNA.
3710553	SMOX	1.4538	10.1479	4.04062	0.000189993	0.00246406	0.358382	SMOX	54498	Transcriptomic	ILMN_2367258	Homo sapiens spermine oxidase (SMOX), transcript variant 2, mRNA.
4830634	CDCA8	1.45323	7.37439	9.51982	1.13715e-12	6.20567e-10	18.6846	CDCA8	55143	Transcriptomic	ILMN_1709294	Homo sapiens cell division cycle associated 8 (CDCA8), mRNA.
2510639	CENPE	1.45256	5.34844	7.29763	2.45899e-09	2.69639e-07	11.23	CENPE	1062	Transcriptomic	ILMN_2225718	Homo sapiens centromere protein E, 312kDa (CENPE), mRNA.
1510291	PTTG1	1.44965	10.4615	8.95579	7.65126e-12	2.80538e-09	16.8375	PTTG1	9232	Transcriptomic	ILMN_2042771	Homo sapiens pituitary tumor-transforming 1 (PTTG1), mRNA.
4060056	POLQ	1.44937	6.27621	7.05001	5.90739e-09	5.63508e-07	10.378	POLQ	10721	Transcriptomic	ILMN_1740291	Homo sapiens polymerase (DNA directed), theta (POLQ), mRNA.
4610348	SGOL1	1.44907	5.70774	9.23706	2.9443e-12	1.41002e-09	17.7632	SGOL1	151648	Transcriptomic	ILMN_1730825	Homo sapiens shugoshin-like 1 (S. pombe) (SGOL1), transcript variant C2, mRNA.
3120400	KANK2	1.44249	5.99079	3.3344	0.00164627	0.0129592	-1.67417	KANK2	25959	Transcriptomic	ILMN_1716089	Homo sapiens KN motif and ankyrin repeat domains 2 (KANK2), mRNA.
6480091	DNAJA4	1.44122	9.80839	5.662	8.00393e-07	3.07902e-05	5.61332	DNAJA4	55466	Transcriptomic	ILMN_1776998	Homo sapiens DnaJ (Hsp40) homolog, subfamily A, member 4 (DNAJA4), mRNA.
510487	TFDP1	1.44105	10.3437	5.23552	3.53038e-06	0.00010008	4.17875	TFDP1	7027	Transcriptomic	ILMN_2117987	Homo sapiens transcription factor Dp-1 (TFDP1), mRNA.
1980291	RAD54L	1.44034	6.33627	8.60106	2.58106e-11	7.38623e-09	15.6577	RAD54L	8438	Transcriptomic	ILMN_1658027	Homo sapiens RAD54-like (S. cerevisiae) (RAD54L), mRNA.
7200678	TFDP2	1.4376	7.25936	3.45775	0.00114498	0.009788	-1.33528	TFDP2	7029	Transcriptomic	ILMN_2116639	Homo sapiens transcription factor Dp-2 (E2F dimerization partner 2) (TFDP2), mRNA.
4060075	SPTA1	1.43467	6.40234	3.60979	0.000725496	0.00688136	-0.907553	SPTA1	6708	Transcriptomic	ILMN_1717935	Homo sapiens spectrin, alpha, erythrocytic 1 (elliptocytosis 2) (SPTA1), mRNA.
7550730	MND1	1.43366	5.96163	8.06784	1.64051e-10	3.23497e-08	13.8616	MND1	84057	Transcriptomic	ILMN_1671906	Homo sapiens meiotic nuclear divisions 1 homolog (S. cerevisiae) (MND1), mRNA.
3990026	CCNE1	1.4323	6.46605	8.14792	1.24077e-10	2.57663e-08	14.1329	CCNE1	898	Transcriptomic	ILMN_2374425	Homo sapiens cyclin E1 (CCNE1), transcript variant 1, mRNA.
1410242	ATAD2	1.43183	7.08149	4.92779	1.0141e-05	0.000234453	3.16179	ATAD2	29028	Transcriptomic	ILMN_2048700	Homo sapiens ATPase family, AAA domain containing 2 (ATAD2), mRNA.
2650131	MFSD2B	1.43176	5.82594	4.75751	1.80525e-05	0.000374222	2.60736	MFSD2B	388931	Transcriptomic	ILMN_2238383	Homo sapiens major facilitator superfamily domain containing 2B (MFSD2B), mRNA.
3390338	KLF1	1.43099	8.60847	3.52553	0.000935299	0.00839294	-1.14591	KLF1	10661	Transcriptomic	ILMN_1707304	Homo sapiens Kruppel-like factor 1 (erythroid) (KLF1), mRNA.
4850674	PSAT1	1.42937	7.65747	7.11133	4.75403e-09	4.76744e-07	10.5891	PSAT1	29968	Transcriptomic	ILMN_1692938	Homo sapiens phosphoserine aminotransferase 1 (PSAT1), transcript variant 2, mRNA.
3180484	OIP5	1.42811	5.73144	8.93071	8.33468e-12	2.98709e-09	16.7545	OIP5	11339	Transcriptomic	ILMN_1759277	Homo sapiens Opa interacting protein 5 (OIP5), mRNA.
1090497	CREG1	1.42645	11.0342	6.13497	1.51373e-07	7.94658e-06	7.22736	CREG1	8804	Transcriptomic	ILMN_1680624	Homo sapiens cellular repressor of E1A-stimulated genes 1 (CREG1), mRNA.
4290050	ACOT7	1.42588	9.72773	8.3602	5.93329e-11	1.44456e-08	14.8496	ACOT7	11332	Transcriptomic	ILMN_1740265	Homo sapiens acyl-CoA thioesterase 7 (ACOT7), transcript variant hBACHb, mRNA.
4780129	CENPF	1.4212	5.62446	7.5594	9.76125e-10	1.30146e-07	12.1282	CENPF	1063	Transcriptomic	ILMN_1664516	Homo sapiens centromere protein F, 350/400ka (mitosin) (CENPF), mRNA.
1500553	NUSAP1	1.41241	9.3589	8.96851	7.3265e-12	2.77296e-09	16.8795	NUSAP1	51203	Transcriptomic	ILMN_1726720	Homo sapiens nucleolar and spindle associated protein 1 (NUSAP1), transcript variant 2, mRNA.
4670592	MYOF	1.41152	8.83803	6.67575	2.22742e-08	1.56026e-06	9.08808	MYOF	26509	Transcriptomic	ILMN_3302919	Homo sapiens myoferlin (MYOF), transcript variant 1, mRNA.
5890113	FLCN	1.40787	7.20094	3.56247	0.000837013	0.00769753	-1.0418	FLCN	201163	Transcriptomic	ILMN_1814952	Homo sapiens folliculin (FLCN), transcript variant 2, mRNA.
6110025	FHL2	1.40421	8.49481	5.37862	2.15088e-06	6.65865e-05	4.65726	FHL2	2274	Transcriptomic	ILMN_1668411	Homo sapiens four and a half LIM domains 2 (FHL2), transcript variant 4, mRNA.
240086	PHGDH	1.40416	9.31863	6.20042	1.20093e-07	6.49331e-06	7.45197	PHGDH	26227	Transcriptomic	ILMN_1704537	Homo sapiens phosphoglycerate dehydrogenase (PHGDH), mRNA.
6330184	HBBP1	1.40293	6.01094	3.05814	0.00362267	0.0234543	-2.40475	HBBP1	NA	Transcriptomic	ILMN_1653814	Homo sapiens hemoglobin, beta pseudogene 1 (HBBP1), non-coding RNA.
450615	MT2A	1.40089	11.3531	6.1178	1.60844e-07	8.36889e-06	7.16849	MT2A	4502	Transcriptomic	ILMN_1686664	Homo sapiens metallothionein 2A (MT2A), mRNA.
5050333	RHAG	1.39959	6.07245	3.23577	0.00219048	0.016038	-1.93965	RHAG	6005	Transcriptomic	ILMN_1811410	Homo sapiens Rh-associated glycoprotein (RHAG), mRNA.
6980148	FLCN	1.39453	7.58526	3.59778	0.000752358	0.00707924	-0.941706	FLCN	201163	Transcriptomic	ILMN_1655525	Homo sapiens folliculin (FLCN), transcript variant 2, mRNA.
5420309	AURKA	1.39396	6.39432	5.97709	2.64359e-07	1.2507e-05	6.68659	AURKA	6790	Transcriptomic	ILMN_2357438	Homo sapiens aurora kinase A (AURKA), transcript variant 3, mRNA.
6100564	CENPE	1.39369	6.26876	9.09617	4.74554e-12	2.02471e-09	17.3006	CENPE	1062	Transcriptomic	ILMN_1716279	Homo sapiens centromere protein E, 312kDa (CENPE), mRNA.
5870307	LOC440359	1.39129	13.0322	6.42015	5.51467e-08	3.32666e-06	8.20748	CSDAP1	8531	Transcriptomic	ILMN_1706434	PREDICTED: Homo sapiens similar to muscle Y-box protein YB2 (LOC440359), mRNA.
7160139	LOC389293	1.39041	9.87614	3.98414	0.000227301	0.00282663	0.188249	ISCA1	81689	Transcriptomic	ILMN_1675421	PREDICTED: Homo sapiens similar to HESB like domain containing 2, transcript variant 1 (LOC389293), mRNA.
3290435	TFDP1	1.38864	10.4131	6.0534	2.01939e-07	1.0186e-05	6.94778	TFDP1	7027	Transcriptomic	ILMN_1661717	Homo sapiens transcription factor Dp-1 (TFDP1), mRNA.
4480600	C20ORF127	1.37693	7.41205	5.65164	8.2999e-07	3.145e-05	5.57817	MT1JP	4493	Transcriptomic	ILMN_1662640	Homo sapiens chromosome 20 open reading frame 127 (C20orf127), mRNA.
4760154	CCNE2	1.37621	6.32301	6.67261	2.25239e-08	1.56838e-06	9.07725	CCNE2	9134	Transcriptomic	ILMN_2412384	Homo sapiens cyclin E2 (CCNE2), transcript variant 2, mRNA.
7380195	BZRPL1	1.37463	6.16558	3.88263	0.000312894	0.00362586	-0.114498	TSPO2	222642	Transcriptomic	ILMN_1669208	Homo sapiens benzodiazapine receptor (peripheral)-like 1 (BZRPL1), mRNA.
2340170	TFDP2	1.37461	6.24178	4.57656	3.31005e-05	0.000614021	2.02573	TFDP2	7029	Transcriptomic	ILMN_1793671	Homo sapiens transcription factor Dp-2 (E2F dimerization partner 2) (TFDP2), mRNA.
6580685	MCM10	1.37173	4.98975	8.19564	1.05083e-10	2.26227e-08	14.2944	MCM10	55388	Transcriptomic	ILMN_2413899	Homo sapiens minichromosome maintenance complex component 10 (MCM10), transcript variant 2, mRNA.
20364	MKI67	1.37123	5.28972	7.20414	3.42264e-09	3.58552e-07	10.9086	MKI67	4288	Transcriptomic	ILMN_1734827	Homo sapiens antigen identified by monoclonal antibody Ki-67 (MKI67), mRNA.
7040709	IGF2BP2	1.36732	11.1122	4.09778	0.000158301	0.00211784	0.531757	IGF2BP2	10644	Transcriptomic	ILMN_1702447	Homo sapiens insulin-like growth factor 2 mRNA binding protein 2 (IGF2BP2), transcript variant 1, mRNA.
1500681	LRRCC1	1.36723	7.81085	6.61141	2.79861e-08	1.871e-06	8.8663	LRRCC1	85444	Transcriptomic	ILMN_2384807	Homo sapiens leucine rich repeat and coiled-coil domain containing 1 (LRRCC1), transcript variant 1, mRNA.
4830373	GMNN	1.36576	7.8906	6.30711	8.2314e-08	4.621e-06	7.81859	GMNN	51053	Transcriptomic	ILMN_1720114	Homo sapiens geminin, DNA replication inhibitor (GMNN), mRNA.
3840767	TSPAN7	1.36121	5.77314	3.26208	0.00203068	0.015137	-1.86934	TSPAN7	7102	Transcriptomic	ILMN_1809291	Homo sapiens tetraspanin 7 (TSPAN7), mRNA.
2650364	FOXM1	1.34929	6.39556	8.51487	3.47455e-11	9.59222e-09	15.3692	FOXM1	2305	Transcriptomic	ILMN_1716400	Homo sapiens forkhead box M1 (FOXM1), transcript variant 3, mRNA.
7330379	PTMS	1.3455	8.83786	5.1259	5.15024e-06	0.000135832	3.81446	PTMS	5763	Transcriptomic	ILMN_1721046	Homo sapiens parathymosin (PTMS), mRNA.
670594	C2	1.34485	6.90603	4.96897	8.81388e-06	0.000208916	3.2968	C2	717	Transcriptomic	ILMN_1710740	Homo sapiens complement component 2 (C2), mRNA.
3180209	ANK1	1.34301	7.47088	3.18831	0.00250928	0.0177625	-2.0656	ANK1	286	Transcriptomic	ILMN_1684694	Homo sapiens ankyrin 1, erythrocytic (ANK1), transcript variant 5, mRNA.
1510364	GBP5	1.33524	12.1869	7.01172	6.76594e-09	6.18704e-07	10.2461	GBP5	115362	Transcriptomic	ILMN_2114568	Homo sapiens guanylate binding protein 5 (GBP5), mRNA.
1570139	HPS1	1.33173	9.10616	3.65084	0.000640401	0.0062762	-0.790269	HPS1	3257	Transcriptomic	ILMN_1741483	Homo sapiens Hermansky-Pudlak syndrome 1 (HPS1), transcript variant 1, mRNA.
4880376	UBE2O	1.33148	9.34382	3.56164	0.00083912	0.00770979	-1.04416	UBE2O	63893	Transcriptomic	ILMN_1746579	Homo sapiens ubiquitin-conjugating enzyme E2O (UBE2O), mRNA.
4730605	AURKA	1.331	6.7526	5.75503	5.77581e-07	2.35304e-05	5.92923	AURKA	6790	Transcriptomic	ILMN_1680955	Homo sapiens aurora kinase A (AURKA), transcript variant 5, mRNA.
6040468	KEL	1.32354	7.5508	3.06935	0.00351103	0.0229306	-2.37591	KEL	3792	Transcriptomic	ILMN_1738468	Homo sapiens Kell blood group, metallo-endopeptidase (KEL), mRNA.
2000458	NUF2	1.31676	6.0373	6.69649	2.06944e-08	1.47604e-06	9.15956	NUF2	83540	Transcriptomic	ILMN_1658695	Homo sapiens NUF2, NDC80 kinetochore complex component, homolog (S. cerevisiae) (NUF2), transcript variant 2, mRNA.
5270338	ALAS2	1.31086	5.85372	4.1607	0.000129345	0.00180991	0.723908	ALAS2	212	Transcriptomic	ILMN_2271875	Homo sapiens aminolevulinate, delta-, synthase 2 (ALAS2), nuclear gene encoding mitochondrial protein, transcript variant 3, mRNA.
2350274	AHSP	1.3078	12.5683	4.16778	0.00012643	0.00178509	0.745604	AHSP	51327	Transcriptomic	ILMN_1696512	Homo sapiens alpha hemoglobin stabilizing protein (AHSP), mRNA.
5360273	SNCA	1.30362	12.8563	4.12119	0.000146861	0.0019909	0.60308	SNCA	6622	Transcriptomic	ILMN_1701933	Homo sapiens synuclein, alpha (non A4 component of amyloid precursor) (SNCA), transcript variant NACP112, mRNA.
4010768	CTLA4	1.30251	5.83023	6.3557	6.92971e-08	3.99539e-06	7.9857	CTLA4	1493	Transcriptomic	ILMN_2348905	Homo sapiens cytotoxic T-lymphocyte-associated protein 4 (CTLA4), transcript variant 1, mRNA.
1110075	CCL25	1.29821	5.24774	10.9496	1.07077e-14	2.79187e-11	23.1874	CCL25	6370	Transcriptomic	ILMN_1737817	Homo sapiens chemokine (C-C motif) ligand 25 (CCL25), mRNA.
3990152	DYRK3	1.29768	5.57396	2.95933	0.00476108	0.0288841	-2.65583	DYRK3	8444	Transcriptomic	ILMN_2400322	Homo sapiens dual-specificity tyrosine-(Y)-phosphorylation regulated kinase 3 (DYRK3), transcript variant 1, mRNA.
1010154	LOC643008	1.29288	7.70282	3.51359	0.000969347	0.00859338	-1.17941	C17orf109	643008	Transcriptomic	ILMN_1690616	PREDICTED: Homo sapiens PP12104, transcript variant 1 (LOC643008), mRNA.
7550021	TTC25	1.29287	7.66779	3.15558	0.00275405	0.0190482	-2.15174	TTC25	83538	Transcriptomic	ILMN_1710303	Homo sapiens tetratricopeptide repeat domain 25 (TTC25), mRNA.
3170273	FER1L3	1.29223	8.26352	5.5524	1.17436e-06	4.06309e-05	5.24233	MYOF	26509	Transcriptomic	ILMN_1810289	Homo sapiens fer-1-like 3, myoferlin (C. elegans) (FER1L3), transcript variant 2, mRNA.
7050450	EPB41	1.29106	8.28731	4.18625	0.00011912	0.00170236	0.802306	EPB41	2035	Transcriptomic	ILMN_2323427	Homo sapiens erythrocyte membrane protein band 4.1 (elliptocytosis 1, RH-linked) (EPB41), transcript variant 1, mRNA.
5690187	EPB42	1.29059	11.9304	3.90784	0.00028911	0.00340746	-0.039671	EPB42	2038	Transcriptomic	ILMN_1814397	Homo sapiens erythrocyte membrane protein band 4.2 (EPB42), mRNA.
7560706	C9ORF109	1.28702	5.65234	6.52442	3.81013e-08	2.42958e-06	8.56658	C9orf109	100128385	Transcriptomic	ILMN_1695485	PREDICTED: Homo sapiens chromosome 9 open reading frame 109 (C9orf109), mRNA.
6550373	CENPN	1.28254	6.2394	5.0537	6.59777e-06	0.000164706	3.57572	CENPN	55839	Transcriptomic	ILMN_1720526	Homo sapiens centromere protein N (CENPN), mRNA.
6220050	STIL	1.28137	6.46667	5.53355	1.25424e-06	4.28413e-05	5.17867	STIL	6491	Transcriptomic	ILMN_2413650	Homo sapiens SCL/TAL1 interrupting locus (STIL), transcript variant 2, mRNA.
3140110	C18ORF10	1.27996	9.54382	3.69167	0.000565301	0.00571782	-0.672871	C18orf10	25941	Transcriptomic	ILMN_2207328	Homo sapiens chromosome 18 open reading frame 10 (C18orf10), mRNA.
2350661	TSTA3	1.27123	10.0828	4.4527	4.99082e-05	0.000858133	1.63261	TSTA3	7264	Transcriptomic	ILMN_1697777	Homo sapiens tissue specific transplantation antigen P35B (TSTA3), mRNA.
7040327	ALDH5A1	1.26213	8.82145	3.60017	0.000746944	0.00705059	-0.934923	ALDH5A1	7915	Transcriptomic	ILMN_2372398	Homo sapiens aldehyde dehydrogenase 5 family, member A1 (ALDH5A1), nuclear gene encoding mitochondrial protein, transcript variant 2, mRNA.
1090347	UBFD1	1.26107	7.45696	6.59112	3.00743e-08	1.99357e-06	8.79639	UBFD1	56061	Transcriptomic	ILMN_1700811	Homo sapiens ubiquitin family domain containing 1 (UBFD1), mRNA.
1260364	ARL4A	1.2525	5.73234	2.74718	0.00841842	0.0440952	-3.17542	ARL4A	10124	Transcriptomic	ILMN_2369953	Homo sapiens ADP-ribosylation factor-like 4A (ARL4A), transcript variant 3, mRNA.
4210397	GLDC	1.25246	6.32615	3.29005	0.00187291	0.0142232	-1.79418	GLDC	2731	Transcriptomic	ILMN_1806754	Homo sapiens glycine dehydrogenase (decarboxylating) (GLDC), mRNA.
6620014	CDKN2A	1.25167	6.4743	8.15677	1.2031e-10	2.52071e-08	14.1629	CDKN2A	1029	Transcriptomic	ILMN_1717714	Homo sapiens cyclin-dependent kinase inhibitor 2A (melanoma, p16, inhibits CDK4) (CDKN2A), transcript variant 1, mRNA.
540215	C6ORF173	1.2497	7.89565	6.58211	3.10508e-08	2.0525e-06	8.76535	CENPW	387103	Transcriptomic	ILMN_1763907	Homo sapiens chromosome 6 open reading frame 173 (C6orf173), mRNA.
3290088	C11ORF9	1.24869	5.18153	8.4138	4.92782e-11	1.23017e-08	15.0299	C11orf9	745	Transcriptomic	ILMN_1811437	Homo sapiens chromosome 11 open reading frame 9 (C11orf9), transcript variant 1, mRNA.
4250437	RECQL4	1.24591	5.95127	7.78427	4.42644e-10	7.11445e-08	12.897	RECQL4	9401	Transcriptomic	ILMN_1703092	Homo sapiens RecQ protein-like 4 (RECQL4), mRNA.
2000091	RSPH10B	1.24255	6.85414	4.11472	0.000149941	0.00202797	0.583341	RSPH10B2	728194	Transcriptomic	ILMN_1742901	Homo sapiens radial spoke head 10 homolog B (Chlamydomonas) (RSPH10B), mRNA.
4860181	SLC38A5	1.24214	7.96594	4.31882	7.7455e-05	0.0012223	1.21266	SLC38A5	92745	Transcriptomic	ILMN_1695058	Homo sapiens solute carrier family 38, member 5 (SLC38A5), mRNA.
3460707	STMN1	1.23969	8.25919	7.03762	6.17252e-09	5.81053e-07	10.3353	STMN1	3925	Transcriptomic	ILMN_1657796	Homo sapiens stathmin 1 (STMN1), transcript variant 1, mRNA.
7320377	LOC284422	1.23874	8.96661	3.22656	0.00224918	0.0163353	-1.96418	C19orf77	284422	Transcriptomic	ILMN_1774375	PREDICTED: Homo sapiens similar to HSPC323 (LOC284422), mRNA.
1980524	GBP4	1.2358	11.1627	8.15751	1.2e-10	2.52071e-08	14.1654	GBP4	115361	Transcriptomic	ILMN_1771385	Homo sapiens guanylate binding protein 4 (GBP4), mRNA.
4610731	CHAF1B	1.23273	6.45757	5.39727	2.01601e-06	6.31612e-05	4.71984	CHAF1B	8208	Transcriptomic	ILMN_1674231	Homo sapiens chromatin assembly factor 1, subunit B (p60) (CHAF1B), mRNA.
7210435	RFC4	1.23272	7.77721	7.42094	1.59063e-09	1.90437e-07	11.6535	RFC4	5984	Transcriptomic	ILMN_2370365	Homo sapiens replication factor C (activator 1) 4, 37kDa (RFC4), transcript variant 1, mRNA.
940356	IL15RA	1.23243	7.19431	5.01697	7.48142e-06	0.000183065	3.45463	IL15RA	3601	Transcriptomic	ILMN_1665682	Homo sapiens interleukin 15 receptor, alpha (IL15RA), transcript variant 1, mRNA.
2570131	HPS1	1.23118	10.0168	3.47994	0.00107183	0.00933266	-1.27351	HPS1	3257	Transcriptomic	ILMN_2267787	Homo sapiens Hermansky-Pudlak syndrome 1 (HPS1), transcript variant 3, mRNA.
1580386	EPB41	1.22055	7.56552	3.89362	0.0003023	0.003531	-0.0819024	EPB41	2035	Transcriptomic	ILMN_1667408	Homo sapiens erythrocyte membrane protein band 4.1 (elliptocytosis 1, RH-linked) (EPB41), transcript variant 3, mRNA.
4730767	ANKRD9	1.21793	5.77971	3.97403	0.000234688	0.00289699	0.157925	ANKRD9	122416	Transcriptomic	ILMN_1675937	Homo sapiens ankyrin repeat domain 9 (ANKRD9), mRNA.
6200402	MT1A	1.21697	11.7362	5.63129	8.91287e-07	3.30933e-05	5.50921	MT1A	4489	Transcriptomic	ILMN_1691156	Homo sapiens metallothionein 1A (MT1A), mRNA.
270390	LOC642458	1.21692	5.14732	8.70051	1.83323e-11	5.5152e-09	15.9898	NEK2	4751	Transcriptomic	ILMN_3286312	PREDICTED: Homo sapiens misc_RNA (LOC642458), miscRNA.
1450682	C18ORF56	1.21558	5.57628	5.24798	3.38165e-06	9.6891e-05	4.22029	C18orf56	494514	Transcriptomic	ILMN_1796074	Homo sapiens chromosome 18 open reading frame 56 (C18orf56), mRNA.
5720129	NFIX	1.21253	8.67971	3.32292	0.00170233	0.0132714	-1.70534	NFIX	4784	Transcriptomic	ILMN_1694325	Homo sapiens nuclear factor I/X (CCAAT-binding transcription factor) (NFIX), mRNA.
2650494	SMC2	1.21096	6.91727	6.43796	5.17715e-08	3.14733e-06	8.26881	SMC2	10592	Transcriptomic	ILMN_1748923	Homo sapiens structural maintenance of chromosomes 2 (SMC2), transcript variant 1, mRNA.
5870193	FAM64A	1.20992	5.47022	8.71657	1.73482e-11	5.35649e-09	16.0433	FAM64A	54478	Transcriptomic	ILMN_1728972	Homo sapiens family with sequence similarity 64, member A (FAM64A), mRNA.
870630	CA2	1.20987	9.4332	3.00494	0.00419937	0.026306	-2.54063	CA2	760	Transcriptomic	ILMN_1662795	Homo sapiens carbonic anhydrase II (CA2), mRNA.
2640192	BNIP3L	1.20949	10.5654	2.96665	0.00466654	0.0284577	-2.63744	BNIP3L	665	Transcriptomic	ILMN_1718961	Homo sapiens BCL2/adenovirus E1B 19kDa interacting protein 3-like (BNIP3L), mRNA.
4290411	BCL2L1	1.20888	6.97416	3.21274	0.00234004	0.016844	-2.0009	BCL2L1	598	Transcriptomic	ILMN_1742410	Homo sapiens BCL2-like 1 (BCL2L1), nuclear gene encoding mitochondrial protein, transcript variant 1, mRNA.
2810070	ATP1B2	1.20734	5.66444	5.02761	7.21415e-06	0.00017745	3.48967	ATP1B2	482	Transcriptomic	ILMN_1747271	Homo sapiens ATPase, Na+/K+ transporting, beta 2 polypeptide (ATP1B2), mRNA.
3990441	ABCC13	1.20476	5.41025	3.23299	0.00220805	0.0161314	-1.94707	ABCC13	150000	Transcriptomic	ILMN_1709092	Homo sapiens ATP-binding cassette, sub-family C (CFTR/MRP), member 13 (ABCC13), transcript variant A, non-coding RNA. XR_017987 XR_017988 XR_017989
1710368	EZH2	1.20392	7.90239	7.5198	1.1223e-09	1.45502e-07	11.9926	EZH2	2146	Transcriptomic	ILMN_1708105	Homo sapiens enhancer of zeste homolog 2 (Drosophila) (EZH2), transcript variant 2, mRNA.
6110672	ACP1	1.20108	9.90753	5.716	6.62366e-07	2.59918e-05	5.79658	ACP1	52	Transcriptomic	ILMN_2344956	Homo sapiens acid phosphatase 1, soluble (ACP1), transcript variant 4, mRNA.
4260050	CASC5	1.20066	5.17434	8.29968	7.31942e-11	1.73492e-08	14.6456	CASC5	57082	Transcriptomic	ILMN_1715437	Homo sapiens cancer susceptibility candidate 5 (CASC5), transcript variant 2, mRNA.
2060674	CA2	1.2002	8.70124	2.77901	0.00774011	0.0413926	-3.09922	CA2	760	Transcriptomic	ILMN_2199439	Homo sapiens carbonic anhydrase II (CA2), mRNA.
6370768	ETV7	1.19601	6.0534	4.94075	9.7036e-06	0.000225674	3.20423	ETV7	51513	Transcriptomic	ILMN_1700671	Homo sapiens ets variant 7 (ETV7), mRNA.
1690706	HIST1H3H	1.19058	7.06238	4.98066	8.46908e-06	0.000201814	3.33522	HIST1H3H	8357	Transcriptomic	ILMN_1749368	Homo sapiens histone cluster 1, H3h (HIST1H3H), mRNA.
3420372	RBM38	1.18731	11.4575	4.79692	1.58053e-05	0.000335949	2.73507	RBM38	55544	Transcriptomic	ILMN_1704079	Homo sapiens RNA binding motif protein 38 (RBM38), transcript variant 1, mRNA.
3370703	FEN1	1.18717	9.04707	10.1262	1.5248e-13	1.70386e-10	20.6273	FEN1	2237	Transcriptomic	ILMN_2160929	Homo sapiens flap structure-specific endonuclease 1 (FEN1), mRNA.
6840301	NT5DC2	1.18558	7.03559	4.53983	3.74019e-05	0.000681423	1.9087	NT5DC2	64943	Transcriptomic	ILMN_1708743	Homo sapiens 5'-nucleotidase domain containing 2 (NT5DC2), mRNA.
3170066	FANCI	1.18478	7.19309	6.35068	7.05423e-08	4.0473e-06	7.96841	FANCI	55215	Transcriptomic	ILMN_1655642	Homo sapiens Fanconi anemia, complementation group I (FANCI), transcript variant 2, mRNA.
2100328	LOC646791	1.18075	6.64096	6.80899	1.38844e-08	1.07884e-06	9.54739	ANP32B	10541	Transcriptomic	ILMN_3207233	PREDICTED: Homo sapiens misc_RNA (LOC646791), miscRNA.
1510612	MYL4	1.17938	11.794	3.99427	0.00022012	0.00275192	0.218697	MYL4	4635	Transcriptomic	ILMN_1684255	Homo sapiens myosin, light chain 4, alkali; atrial, embryonic (MYL4), transcript variant 2, mRNA.
4210019	RIOK3	1.17602	11.4175	3.89861	0.000297613	0.00348402	-0.06711	RIOK3	8780	Transcriptomic	ILMN_1724700	Homo sapiens RIO kinase 3 (yeast) (RIOK3), mRNA.
1070411	SPC25	1.1735	6.08279	6.7394	1.7772e-08	1.29918e-06	9.30749	SPC25	57405	Transcriptomic	ILMN_1814281	Homo sapiens SPC25, NDC80 kinetochore complex component, homolog (S. cerevisiae) (SPC25), mRNA.
5420474	HSPBL2	1.1673	8.80507	3.63532	0.000671387	0.00648078	-0.834705	HSPB1	3315	Transcriptomic	ILMN_3236821	Homo sapiens heat shock 27kDa protein-like 2 pseudogene (HSPBL2), non-coding RNA.
6270471	FAM65C	1.16489	5.62823	3.26298	0.00202539	0.015117	-1.86691	FAM65C	140876	Transcriptomic	ILMN_3242330	Homo sapiens family with sequence similarity 65, member C (FAM65C), mRNA.
4730059	BATF2	1.16383	8.74511	3.54645	0.000878362	0.00800334	-1.08703	BATF2	116071	Transcriptomic	ILMN_1690241	Homo sapiens basic leucine zipper transcription factor, ATF-like 2 (BATF2), mRNA.
1260228	CLEC5A	1.16283	6.48451	3.84447	0.000352513	0.00397557	-0.227258	CLEC5A	23601	Transcriptomic	ILMN_1780465	Homo sapiens C-type lectin domain family 5, member A (CLEC5A), mRNA.
6840056	MYL6B	1.16072	8.90481	6.02974	2.19534e-07	1.07549e-05	6.86676	MYL6B	140465	Transcriptomic	ILMN_1713450	Homo sapiens myosin, light chain 6B, alkali, smooth muscle and non-muscle (MYL6B), mRNA.
1070215	CAV1	1.16022	7.09665	4.95537	9.23193e-06	0.000216312	3.25219	CAV1	857	Transcriptomic	ILMN_2149226	Homo sapiens caveolin 1, caveolae protein, 22kDa (CAV1), mRNA.
610270	ELL2	1.15858	7.81832	4.00376	0.000213597	0.0026861	0.247238	ELL2	22936	Transcriptomic	ILMN_1655930	Homo sapiens elongation factor, RNA polymerase II, 2 (ELL2), mRNA.
730221	PTPLA	1.157	7.95398	3.47432	0.00108994	0.00944128	-1.28919	PTPLA	9200	Transcriptomic	ILMN_1725791	Homo sapiens protein tyrosine phosphatase-like (proline instead of catalytic arginine), member A (PTPLA), mRNA.
3420554	PBK	1.15617	5.00494	7.49867	1.20911e-09	1.53368e-07	11.9201	PBK	55872	Transcriptomic	ILMN_1673673	Homo sapiens PDZ binding kinase (PBK), mRNA.
2940398	CDCA2	1.14842	5.07754	8.25892	8.43247e-11	1.92113e-08	14.5081	CDCA2	157313	Transcriptomic	ILMN_1660654	Homo sapiens cell division cycle associated 2 (CDCA2), mRNA.
270068	SMOX	1.14781	10.1909	3.51848	0.000955262	0.00850386	-1.1657	SMOX	54498	Transcriptomic	ILMN_1775380	Homo sapiens spermine oxidase (SMOX), transcript variant 4, mRNA.
1470025	TRIM69	1.14608	6.21279	6.0589	1.98054e-07	1.00379e-05	6.96662	TRIM69	140691	Transcriptomic	ILMN_2381834	Homo sapiens tripartite motif-containing 69 (TRIM69), transcript variant b, mRNA.
1050470	NDC80	1.14475	7.11914	6.86823	1.12532e-08	9.16899e-07	9.75159	NDC80	10403	Transcriptomic	ILMN_1664511	Homo sapiens NDC80 homolog, kinetochore complex component (S. cerevisiae) (NDC80), mRNA.
7210647	NKD2	1.14255	5.23973	4.89027	1.15207e-05	0.000259947	3.03907	NKD2	85409	Transcriptomic	ILMN_1731206	Homo sapiens naked cuticle homolog 2 (Drosophila) (NKD2), mRNA.
3460152	CDC25C	1.14084	5.07508	6.77525	1.56495e-08	1.18462e-06	9.43108	CDC25C	995	Transcriptomic	ILMN_1725260	Homo sapiens cell division cycle 25 homolog C (S. pombe) (CDC25C), transcript variant 2, mRNA.
2230612	LOC100132139	1.13786	5.96585	6.93779	8.79316e-09	7.601e-07	9.99134	LOC100133920	100133920	Transcriptomic	ILMN_3236694	PREDICTED: Homo sapiens similar to methylenetetrahydrofolate dehydrogenase (NADP+ dependent) 1-like (LOC100132139), mRNA.
6450102	LOC642113	1.13524	10.8136	4.7154	2.08011e-05	0.000420068	2.47128	abParts	3514	Transcriptomic	ILMN_1652199	PREDICTED: Homo sapiens similar to Ig kappa chain V-III region HAH precursor (LOC642113), mRNA.
6380324	CKAP2L	1.13357	5.02233	6.77576	1.56214e-08	1.18462e-06	9.43283	CKAP2L	150468	Transcriptomic	ILMN_1751776	Homo sapiens cytoskeleton associated protein 2-like (CKAP2L), mRNA.
6580403	FAM179A	1.13311	9.47442	6.32596	7.69985e-08	4.37493e-06	7.88339	FAM179A	165186	Transcriptomic	ILMN_3247182	Homo sapiens family with sequence similarity 179, member A (FAM179A), mRNA.
1190746	ACSL6	1.13009	6.27886	2.74914	0.00837511	0.0439705	-3.17074	ACSL6	23305	Transcriptomic	ILMN_1737418	Homo sapiens acyl-CoA synthetase long-chain family member 6 (ACSL6), transcript variant 2, mRNA.
6520681	PYCR1	1.12996	5.93291	7.71243	5.69684e-10	8.30324e-08	12.6517	PYCR1	5831	Transcriptomic	ILMN_1796013	Homo sapiens pyrroline-5-carboxylate reductase 1 (PYCR1), transcript variant 2, mRNA.
5550671	CDKN2A	1.12921	5.26708	7.97484	2.27032e-10	4.28282e-08	13.5459	CDKN2A	1029	Transcriptomic	ILMN_1744295	Homo sapiens cyclin-dependent kinase inhibitor 2A (melanoma, p16, inhibits CDK4) (CDKN2A), transcript variant 4, mRNA.
540224	ESPL1	1.12702	5.76426	7.78159	4.46826e-10	7.1328e-08	12.8878	ESPL1	9700	Transcriptomic	ILMN_1742145	Homo sapiens extra spindle pole bodies homolog 1 (S. cerevisiae) (ESPL1), mRNA.
360187	RIOK3	1.127	11.1637	3.74664	0.000477435	0.00499933	-0.513677	RIOK3	8780	Transcriptomic	ILMN_2404135	Homo sapiens RIO kinase 3 (yeast) (RIOK3), transcript variant 1, mRNA.
4120278	KIF23	1.1205	6.43335	7.52958	1.08428e-09	1.42144e-07	12.0261	KIF23	9493	Transcriptomic	ILMN_1811472	Homo sapiens kinesin family member 23 (KIF23), transcript variant 2, mRNA.
5270148	PLEK2	1.11905	9.23014	2.85167	0.00637663	0.0359438	-2.92292	PLEK2	26499	Transcriptomic	ILMN_1811470	Homo sapiens pleckstrin 2 (PLEK2), mRNA.
6590541	PAQR9	1.11648	5.34556	2.74835	0.0083925	0.0440184	-3.17262	PAQR9	344838	Transcriptomic	ILMN_1798327	Homo sapiens progestin and adipoQ receptor family member IX (PAQR9), mRNA.
6100278	RFESD	1.11469	7.14176	3.56814	0.000822838	0.00759588	-1.02577	RFESD	317671	Transcriptomic	ILMN_2100458	Homo sapiens Rieske (Fe-S) domain containing (RFESD), mRNA.
6660379	LOC651751	1.11404	9.64548	3.75732	0.000461967	0.00487458	-0.482613	abParts	3514	Transcriptomic	ILMN_1674228	PREDICTED: Homo sapiens similar to Ig kappa chain V-II region RPMI 6410 precursor (LOC651751), mRNA.
4880474	LOC100128907	1.11192	5.30788	4.00762	0.000210997	0.0026634	0.258856	SLC6A19	340024	Transcriptomic	ILMN_3259884	PREDICTED: Homo sapiens hypothetical protein LOC100128907 (LOC100128907), mRNA.
4900086	HAPLN3	1.11158	8.36376	5.23117	3.58376e-06	0.000101078	4.16427	HAPLN3	145864	Transcriptomic	ILMN_1654319	Homo sapiens hyaluronan and proteoglycan link protein 3 (HAPLN3), mRNA.
2900427	P2RX5	1.11142	6.02917	4.49345	4.36189e-05	0.000769595	1.76148	P2RX5	5026	Transcriptomic	ILMN_1677793	Homo sapiens purinergic receptor P2X, ligand-gated ion channel, 5 (P2RX5), transcript variant 2, mRNA.
4150563	C16ORF35	1.11009	9.55518	3.78938	0.000418358	0.00452112	-0.38904	C16orf35	8131	Transcriptomic	ILMN_1733581	Homo sapiens chromosome 16 open reading frame 35 (C16orf35), mRNA.
1440433	HIST3H2BB	1.10768	5.37078	3.64753	0.000646886	0.00631441	-0.799746	HIST3H2BB	128312	Transcriptomic	ILMN_1764986	Homo sapiens histone cluster 3, H2bb (HIST3H2BB), mRNA.
6620689	MTHFD2	1.10714	8.80765	6.30351	8.33696e-08	4.65798e-06	7.80622	MTHFD2	10797	Transcriptomic	ILMN_2405521	Homo sapiens methylenetetrahydrofolate dehydrogenase (NADP+ dependent) 2, methenyltetrahydrofolate cyclohydrolase (MTHFD2), nuclear gene encoding mitochondrial protein, transcript variant 2, mRNA.
4670494	HPS1	1.10358	8.15555	3.33124	0.00166155	0.0130401	-1.68277	HPS1	3257	Transcriptomic	ILMN_2411658	Homo sapiens Hermansky-Pudlak syndrome 1 (HPS1), transcript variant 2, mRNA.
7610433	SLC1A5	1.0993	10.4905	3.87092	0.000324573	0.00372806	-0.149167	SLC1A5	6510	Transcriptomic	ILMN_1707720	Homo sapiens solute carrier family 1 (neutral amino acid transporter), member 5 (SLC1A5), mRNA.
4480341	DHCR24	1.09929	5.9087	6.19011	1.24553e-07	6.68823e-06	7.41659	DHCR24	1718	Transcriptomic	ILMN_1725510	Homo sapiens 24-dehydrocholesterol reductase (DHCR24), mRNA.
1850554	NPDC1	1.09739	7.33662	5.60439	9.79225e-07	3.56256e-05	5.41814	NPDC1	56654	Transcriptomic	ILMN_2199313	Homo sapiens neural proliferation, differentiation and control, 1 (NPDC1), mRNA.
2690408	ZNF611	1.09697	5.9858	4.55372	3.5714e-05	0.000655763	1.95293	ZNF611	81856	Transcriptomic	ILMN_1757900	Homo sapiens zinc finger protein 611 (ZNF611), mRNA.
6450669	ANLN	1.09408	5.40671	7.6419	7.3004e-10	1.01971e-07	12.4106	ANLN	54443	Transcriptomic	ILMN_1739645	Homo sapiens anillin, actin binding protein (ANLN), mRNA.
4210088	CKS1B	1.09316	8.78218	7.96479	2.35147e-10	4.37527e-08	13.5117	CKS1B	1163	Transcriptomic	ILMN_1719256	Homo sapiens CDC28 protein kinase regulatory subunit 1B (CKS1B), mRNA.
6580402	LOC646463	1.08994	9.8358	4.73287	1.96146e-05	0.000399919	2.52767	UBE2H	7328	Transcriptomic	ILMN_1721651	PREDICTED: Homo sapiens similar to Ubiquitin-conjugating enzyme E2 H (Ubiquitin-protein ligase H) (Ubiquitin carrier protein H) (UBCH2) (E2-20K) (LOC646463), mRNA.
6590707	MPHOSPH9	1.08965	7.69987	7.68379	6.30029e-10	8.96016e-08	12.5538	MPHOSPH9	10198	Transcriptomic	ILMN_1654421	Homo sapiens M-phase phosphoprotein 9 (MPHOSPH9), mRNA.
2940632	KCTD14	1.08725	5.08481	7.59193	8.7043e-10	1.18067e-07	12.2396	NDUFC2	4718	Transcriptomic	ILMN_1731044	Homo sapiens potassium channel tetramerisation domain containing 14 (KCTD14), mRNA.
2940685	C1QA	1.082	6.59399	4.50666	4.17518e-05	0.000743864	1.80335	C1QA	712	Transcriptomic	ILMN_1737918	Homo sapiens complement component 1, q subcomponent, alpha polypeptide (C1QA), mRNA.
5290703	DCK	1.07828	9.64953	4.37571	6.42981e-05	0.00105071	1.39043	DCK	1633	Transcriptomic	ILMN_1651433	Homo sapiens deoxycytidine kinase (DCK), mRNA.
3460161	RAB3IL1	1.07827	9.01972	2.82828	0.00678912	0.0375633	-2.98003	RAB3IL1	5866	Transcriptomic	ILMN_1741632	Homo sapiens RAB3A interacting protein (rabin3)-like 1 (RAB3IL1), mRNA.
2480450	GALM	1.07099	9.46946	6.76583	1.61815e-08	1.21315e-06	9.3986	GALM	130589	Transcriptomic	ILMN_1671482	Homo sapiens galactose mutarotase (aldose 1-epimerase) (GALM), mRNA.
10414	PTTG1	1.07058	8.57507	7.98063	2.22479e-10	4.24447e-08	13.5656	PTTG1	9232	Transcriptomic	ILMN_1753196	Homo sapiens pituitary tumor-transforming 1 (PTTG1), mRNA.
7200603	PIP5K2A	1.07006	10.4944	3.40387	0.00134284	0.0111111	-1.48421	PIP4K2A	5305	Transcriptomic	ILMN_2152465	Homo sapiens phosphatidylinositol-4-phosphate 5-kinase, type II, alpha (PIP5K2A), mRNA.
870497	CCNE1	1.07005	5.58889	6.82998	1.28882e-08	1.02174e-06	9.61974	CCNE1	898	Transcriptomic	ILMN_2384785	Homo sapiens cyclin E1 (CCNE1), transcript variant 2, mRNA.
4610670	EPB49	1.06847	11.764	4.05979	0.000178733	0.00234441	0.416405	EPB49	2039	Transcriptomic	ILMN_1671686	Homo sapiens erythrocyte membrane protein band 4.9 (dematin) (EPB49), mRNA.
1660270	MTHFD1	1.0671	7.34172	7.16517	3.92887e-09	4.04363e-07	10.7745	MTHFD1	4522	Transcriptomic	ILMN_1785324	Homo sapiens methylenetetrahydrofolate dehydrogenase (NADP+ dependent) 1, methenyltetrahydrofolate cyclohydrolase, formyltetrahydrofolate synthetase (MTHFD1), mRNA.
6760730	RSRC1	1.06412	6.77246	3.87912	0.000316347	0.00365145	-0.124882	RSRC1	51319	Transcriptomic	ILMN_1682494	Homo sapiens arginine/serine-rich coiled-coil 1 (RSRC1), mRNA.
7320021	HMBS	1.06326	10.0734	3.15547	0.00275494	0.0190482	-2.15204	HMBS	3145	Transcriptomic	ILMN_1726306	Homo sapiens hydroxymethylbilane synthase (HMBS), transcript variant 1, mRNA.
770682	MGC29506	1.06203	10.1627	3.93531	0.000265182	0.00318626	0.0421457	MZB1	51237	Transcriptomic	ILMN_2193233	Homo sapiens hypothetical protein MGC29506 (MGC29506), mRNA.
4230484	UBQLN1	1.062	7.7125	7.18442	3.67003e-09	3.79388e-07	10.8407	UBQLN1	29979	Transcriptomic	ILMN_1798380	Homo sapiens ubiquilin 1 (UBQLN1), transcript variant 2, mRNA.
4250639	THEM5	1.06194	5.33918	3.56483	0.000831102	0.00765194	-1.03515	THEM5	284486	Transcriptomic	ILMN_3307695	Homo sapiens thioesterase superfamily member 5 (THEM5), mRNA.
110735	SOX6	1.06114	5.17093	2.87049	0.00606178	0.0346181	-2.87674	SOX6	55553	Transcriptomic	ILMN_2395506	Homo sapiens SRY (sex determining region Y)-box 6 (SOX6), transcript variant 1, mRNA.
770561	C20ORF108	1.05985	11.0217	3.36806	0.00149195	0.0119938	-1.58245	C20orf108	116151	Transcriptomic	ILMN_1708016	Homo sapiens chromosome 20 open reading frame 108 (C20orf108), mRNA.
1990327	TUBB4Q	1.05476	9.38686	5.0262	7.24884e-06	0.000178117	3.48505	TUBB8	347688	Transcriptomic	ILMN_1750100	Homo sapiens tubulin, beta polypeptide 4, member Q (TUBB4Q), mRNA.
7380192	SEC14L4	1.04924	5.81333	3.14093	0.00287077	0.019674	-2.19012	SEC14L4	284904	Transcriptomic	ILMN_1742947	Homo sapiens SEC14-like 4 (S. cerevisiae) (SEC14L4), mRNA.
1430136	ARF4	1.04712	8.64118	7.26518	2.75794e-09	2.96871e-07	11.1185	ARF4	378	Transcriptomic	ILMN_1723884	Homo sapiens ADP-ribosylation factor 4 (ARF4), mRNA.
4250497	ABCC13	1.04593	5.43845	3.16812	0.00265773	0.0185228	-2.11881	ABCC13	150000	Transcriptomic?	ILMN_1678409	Homo sapiens ATP-binding cassette, sub-family C (CFTR/MRP), member 13 (ABCC13), transcript variant 1, mRNA.
4670327	FBXO7	1.0428	7.79592	3.49445	0.00102643	0.00900422	-1.23301	FBXO7	25793	Transcriptomic	ILMN_1715963	Homo sapiens F-box protein 7 (FBXO7), transcript variant 2, mRNA.
6510685	LOC100127983	1.04131	5.82964	4.42049	5.54986e-05	0.000935696	1.53108	LOC100127983	100127983	Transcriptomic	ILMN_3273885	PREDICTED: Homo sapiens hypothetical protein LOC100127983 (LOC100127983), mRNA.
7000132	ST6GALNAC4	1.04117	10.2674	3.77527	0.000437031	0.00467428	-0.430259	ST6GALNAC4	27090	Transcriptomic	ILMN_2413064	Homo sapiens ST6 (alpha-N-acetyl-neuraminyl-2,3-beta-galactosyl-1, 3)-N-acetylgalactosaminide alpha-2,6-sialyltransferase 4 (ST6GALNAC4), transcript variant 1, mRNA.
6760291	RNF10	1.04113	11.1317	3.3007	0.00181593	0.0139348	-1.76545	RNF10	9921	Transcriptomic	ILMN_1697529	Homo sapiens ring finger protein 10 (RNF10), mRNA.
4220068	CD70	1.03958	7.62142	5.75037	5.87109e-07	2.37127e-05	5.91338	CD70	970	Transcriptomic	ILMN_1760247	Homo sapiens CD70 molecule (CD70), mRNA.
4210753	CD8B	1.03938	8.24501	4.39608	6.01385e-05	0.000998733	1.45434	CD8B	926	Transcriptomic	ILMN_2354191	Homo sapiens CD8b molecule (CD8B), transcript variant 5, mRNA.
2630687	CHPT1	1.03895	11.1124	3.7083	0.0005372	0.005488	-0.624846	CHPT1	56994	Transcriptomic	ILMN_1729112	Homo sapiens choline phosphotransferase 1 (CHPT1), mRNA.
1030379	TRIM69	1.0384	7.5402	6.65816	2.37085e-08	1.64113e-06	9.02745	TRIM69	140691	Transcriptomic	ILMN_1813430	Homo sapiens tripartite motif-containing 69 (TRIM69), transcript variant a, mRNA.
6940348	TIPIN	1.03833	5.49806	5.03032	7.14752e-06	0.00017618	3.49861	TIPIN	54962	Transcriptomic	ILMN_1761939	Homo sapiens TIMELESS interacting protein (TIPIN), mRNA.
4880703	UBQLN1	1.0381	9.21475	4.84519	1.3424e-05	0.000294022	2.89203	UBQLN1	29979	Transcriptomic	ILMN_2351611	Homo sapiens ubiquilin 1 (UBQLN1), transcript variant 2, mRNA.
5960674	PRDX2	1.03144	9.67932	4.26387	9.26378e-05	0.00140793	1.0419	PRDX2	7001	Transcriptomic	ILMN_2382829	Homo sapiens peroxiredoxin 2 (PRDX2), nuclear gene encoding mitochondrial protein, transcript variant 3, mRNA.
4670114	LOC730249	1.03135	4.98331	6.8839	1.06446e-08	8.86834e-07	9.80562	IRG1	730249	Transcriptomic?	ILMN_1838319	PREDICTED: Homo sapiens similar to Immune-responsive protein 1 (LOC730249), mRNA.
3120367	SQLE	1.03088	8.65648	5.47039	1.56319e-06	5.18839e-05	4.96573	SQLE	6713	Transcriptomic	ILMN_2041293	Homo sapiens squalene epoxidase (SQLE), mRNA.
70386	CD8B	1.03054	8.80635	4.60225	3.03843e-05	0.000570854	2.1078	CD8B	926	Transcriptomic	ILMN_1748601	Homo sapiens CD8b molecule (CD8B), transcript variant 5, mRNA.
6840286	HNMT	1.03033	6.50367	3.62244	0.000698174	0.00666464	-0.871481	HNMT	3176	Transcriptomic	ILMN_1705984	Homo sapiens histamine N-methyltransferase (HNMT), transcript variant 1, mRNA.
2850082	CHAC2	1.03015	5.70785	4.19905	0.000114294	0.00165568	0.841692	CHAC2	494143	Transcriptomic	ILMN_2148150	Homo sapiens ChaC, cation transport regulator homolog 2 (E. coli) (CHAC2), mRNA.
2490132	LOC100134331	1.02826	5.32891	4.57102	3.37172e-05	0.000624473	2.00805	abParts	3500	Transcriptomic	ILMN_3243573	PREDICTED: Homo sapiens similar to hCG1812074 (LOC100134331), mRNA.
1980768	SIAH2	1.02779	11.2841	4.23619	0.00010135	0.0015129	0.956212	SIAH2	6478	Transcriptomic	ILMN_1801313	Homo sapiens seven in absentia homolog 2 (Drosophila) (SIAH2), mRNA.
6550064	PRDX2	1.02728	9.71771	4.46885	4.73159e-05	0.000819421	1.68363	PRDX2	7001	Transcriptomic	ILMN_1767766	Homo sapiens peroxiredoxin 2 (PRDX2), nuclear gene encoding mitochondrial protein, transcript variant 3, mRNA.
2190010	RACGAP1	1.02645	7.38237	7.51804	1.12928e-09	1.45602e-07	11.9865	RACGAP1	29127	Transcriptomic	ILMN_2077550	Homo sapiens Rac GTPase activating protein 1 (RACGAP1), mRNA.
1990300	SOCS1	1.0247	8.95099	5.05553	6.55647e-06	0.000164023	3.58177	SOCS1	8651	Transcriptomic	ILMN_1774733	Homo sapiens suppressor of cytokine signaling 1 (SOCS1), mRNA.
1010161	ARL4A	1.01888	5.39592	2.99811	0.00427943	0.0266802	-2.55797	ARL4A	10124	Transcriptomic	ILMN_1704842	Homo sapiens ADP-ribosylation factor-like 4A (ARL4A), transcript variant 3, mRNA.
4230196	KPNA2	1.0161	8.18858	7.37085	1.89836e-09	2.20529e-07	11.4816	KPNA2	3838	Transcriptomic	ILMN_1721868	Homo sapiens karyopherin alpha 2 (RAG cohort 1, importin alpha 1) (KPNA2), mRNA. XM_001133262 XM_001133265 XM_001133267 XM_001133271
6290086	NSUN3	1.01344	7.87478	3.17054	0.00263949	0.0184267	-2.11244	NSUN3	63899	Transcriptomic	ILMN_1676280	Homo sapiens NOP2/Sun domain family, member 3 (NSUN3), mRNA.
130392	GLUL	1.01302	7.30903	4.07948	0.000167843	0.00222269	0.476127	GLUL	2752	Transcriptomic	ILMN_1765208	Homo sapiens glutamate-ammonia ligase (glutamine synthetase) (GLUL), transcript variant 3, mRNA.
130093	MT1H	1.01151	7.33519	4.05601	0.000180904	0.00236496	0.404934	MT1H	4496	Transcriptomic	ILMN_2124802	Homo sapiens metallothionein 1H (MT1H), mRNA.
3610370	PTPN2	1.01079	7.42297	4.97529	8.62578e-06	0.000205286	3.31757	PTPN2	5771	Transcriptomic	ILMN_2296036	Homo sapiens protein tyrosine phosphatase, non-receptor type 2 (PTPN2), transcript variant 1, mRNA.
1090470	LOC92755	1.01033	8.43574	5.30427	2.78344e-06	8.27834e-05	4.40824	TUBB	203068	Transcriptomic	ILMN_3224758	PREDICTED: Homo sapiens misc_RNA (LOC92755), miscRNA.
2070646	GPR84	1.00904	7.80626	4.78048	1.67074e-05	0.000351619	2.68174	GPR84	53831	Transcriptomic	ILMN_1785345	Homo sapiens G protein-coupled receptor 84 (GPR84), mRNA.
620725	UCK2	1.00807	6.30334	6.98938	7.32347e-09	6.55926e-07	10.1691	UCK2	7371	Transcriptomic	ILMN_1768662	Homo sapiens uridine-cytidine kinase 2 (UCK2), mRNA.
2320661	GPR174	1.00328	6.21784	4.15011	0.000133833	0.00186271	0.691451	GPR174	84636	Transcriptomic	ILMN_2055609	Homo sapiens G protein-coupled receptor 174 (GPR174), mRNA.
610519	TPM1	1.00301	8.51032	3.76444	0.000451923	0.00480509	-0.461875	TPM1	7168	Transcriptomic	ILMN_1716687	Homo sapiens tropomyosin 1 (alpha) (TPM1), transcript variant 7, mRNA.
4830343	ORC6L	1.00276	5.2296	7.83158	3.74948e-10	6.32988e-08	13.0583	ORC6	23594	Transcriptomic	ILMN_1731070	Homo sapiens origin recognition complex, subunit 6 like (yeast) (ORC6L), mRNA.
6450048	CCDC121	1.00261	6.00118	4.31242	7.90915e-05	0.00124394	1.19271	CCDC121	79635	Transcriptomic	ILMN_1739054	Homo sapiens coiled-coil domain containing 121 (CCDC121), mRNA.
3140750	RBM38	1.00207	12.5852	4.53499	3.80075e-05	0.000691384	1.89332	RBM38	55544	Transcriptomic	ILMN_2404049	Homo sapiens RNA binding motif protein 38 (RBM38), transcript variant 2, mRNA.
1430463	MICAL2	0.998825	7.55128	3.05188	0.00368646	0.0237525	-2.42082	MICAL2	9645	Transcriptomic	ILMN_1785141	Homo sapiens microtubule associated monoxygenase, calponin and LIM domain containing 2 (MICAL2), mRNA.
830097	LOC645515	0.998583	9.9616	5.52923	1.27326e-06	4.33649e-05	5.16411	ST13	6767	Transcriptomic	ILMN_3285959	PREDICTED: Homo sapiens misc_RNA (LOC645515), miscRNA.
6550274	LOC649679	0.997817	8.74289	4.50987	4.13107e-05	0.000738869	1.81352	TUBBP5	56604	Transcriptomic	ILMN_1676036	PREDICTED: Homo sapiens similar to Tubulin beta-4q chain, transcript variant 2 (LOC649679), mRNA.
10379	ST6GALNAC4	0.997716	10.5865	3.57017	0.000817812	0.00756436	-1.02002	ST6GALNAC4	27090	Transcriptomic	ILMN_1687857	Homo sapiens ST6 (alpha-N-acetyl-neuraminyl-2,3-beta-galactosyl-1, 3)-N-acetylgalactosaminide alpha-2,6-sialyltransferase 4 (ST6GALNAC4), transcript variant 1, mRNA.
6290519	STOM	0.99541	8.45965	6.63646	2.56061e-08	1.75694e-06	8.95265	STOM	2040	Transcriptomic	ILMN_1696419	Homo sapiens stomatin (STOM), transcript variant 1, mRNA.
2140379	CMAS	0.98819	9.00908	4.55244	3.58666e-05	0.000658031	1.94884	CMAS	55907	Transcriptomic	ILMN_1714082	Homo sapiens cytidine monophosphate N-acetylneuraminic acid synthetase (CMAS), mRNA.
2640528	C16ORF35	0.988047	10.9804	4.19084	0.000117365	0.00168549	0.816442	C16orf35	8131	Transcriptomic	ILMN_2369580	Homo sapiens chromosome 16 open reading frame 35 (C16orf35), transcript variant 2, mRNA.
4570224	C17ORF53	0.987867	5.92696	5.96165	2.79146e-07	1.30747e-05	6.63382	C17orf53	78995	Transcriptomic	ILMN_1776490	Homo sapiens chromosome 17 open reading frame 53 (C17orf53), mRNA.
2970019	HIST1H4H	0.98435	8.18935	4.21015	0.000110266	0.00161316	0.87587	HIST1H4H	8365	Transcriptomic	ILMN_1751120	Homo sapiens histone cluster 1, H4h (HIST1H4H), mRNA.
50082	LOC440871	0.984067	5.4178	4.21939	0.000107017	0.00157842	0.90436	NA	NA	Transcriptomic?	ILMN_1706536	PREDICTED: Homo sapiens similar to Ig kappa chain V-III region VH precursor (LOC440871), mRNA.
6420373	HRSP12	0.978507	6.74032	3.55249	0.00086255	0.00789108	-1.06999	HRSP12	10247	Transcriptomic	ILMN_1807633	Homo sapiens heat-responsive protein 12 (HRSP12), mRNA.
3460296	HDGFRP3	0.978454	6.26694	3.63901	0.00066388	0.00642682	-0.824132	HDGFRP3	50810	Transcriptomic	ILMN_1784256	Homo sapiens hepatoma-derived growth factor, related protein 3 (HDGFRP3), mRNA.
1510017	LOC388588	0.977246	11.246	2.74911	0.00837586	0.0439705	-3.17082	LOC388588	388588	Transcriptomic	ILMN_1749834	PREDICTED: Homo sapiens hypothetical LOC388588, transcript variant 2 (LOC388588), mRNA.
2350451	MAP4K5	0.975916	7.80665	3.08442	0.00336594	0.0221619	-2.33702	MAP4K5	11183	Transcriptomic	ILMN_2408908	Homo sapiens mitogen-activated protein kinase kinase kinase kinase 5 (MAP4K5), transcript variant 1, mRNA.
6250427	C17ORF96	0.975735	6.35089	7.04503	6.01262e-09	5.71223e-07	10.3608	C17orf96	100170841	Transcriptomic	ILMN_3247139	Homo sapiens chromosome 17 open reading frame 96 (C17orf96), mRNA.
6840075	NP	0.974777	11.151	4.42163	5.52902e-05	0.000934082	1.53468	PNP	4860	Transcriptomic	ILMN_2172174	Homo sapiens nucleoside phosphorylase (NP), mRNA.
670647	BMP2K	0.974275	9.41947	3.40895	0.00132289	0.0109731	-1.47024	BMP2K	55589	Transcriptomic	ILMN_2299045	Homo sapiens BMP2 inducible kinase (BMP2K), transcript variant 2, mRNA.
5900367	FLJ41603	0.972833	5.39159	3.084	0.00336997	0.0221761	-2.33812	ARHGEF37	389337	Transcriptomic	ILMN_1795300	Homo sapiens FLJ41603 protein (FLJ41603), mRNA.
3440136	LOC650898	0.971793	9.62653	3.35771	0.00153788	0.012279	-1.61071	HPS1	3257	Transcriptomic	ILMN_1774380	PREDICTED: Homo sapiens similar to Hermansky-Pudlak syndrome 1 protein isoform b (LOC650898), mRNA.
7380452	KLHDC8A	0.971783	5.4872	4.84286	1.35303e-05	0.00029535	2.88445	KLHDC8A	55220	Transcriptomic	ILMN_1757288	Homo sapiens kelch domain containing 8A (KLHDC8A), mRNA.
150609	LOC652493	0.971407	10.7323	3.68413	0.000578492	0.00582613	-0.69459	abParts	3514	Transcriptomic	ILMN_1739508	PREDICTED: Homo sapiens similar to Ig kappa chain V-I region HK102 precursor (LOC652493), mRNA.
4590370	SLC2A1	0.969333	10.0051	3.62494	0.000692893	0.00663109	-0.864345	SLC2A1	6513	Transcriptomic	ILMN_1659027	Homo sapiens solute carrier family 2 (facilitated glucose transporter), member 1 (SLC2A1), mRNA.
4880068	RNF123	0.966446	9.77474	4.00028	0.000215969	0.00270934	0.236758	RNF123	63891	Transcriptomic	ILMN_1663605	Homo sapiens ring finger protein 123 (RNF123), mRNA.
7100717	RPS15A	0.964469	10.486	4.04837	0.000185362	0.00241297	0.381818	RPS15A	6210	Transcriptomic	ILMN_2255310	Homo sapiens ribosomal protein S15a (RPS15A), transcript variant 2, mRNA.
4050452	PPA1	0.964189	10.8231	7.09813	4.98155e-09	4.95326e-07	10.5437	PPA1	5464	Transcriptomic	ILMN_1805827	Homo sapiens pyrophosphatase (inorganic) 1 (PPA1), mRNA.
3400687	RP11-529I10.4	0.96359	6.99201	2.71472	0.00916622	0.0471182	-3.25246	DPCD	25911	Transcriptomic	ILMN_2047112	Homo sapiens deleted in a mouse model of primary ciliary dyskinesia (RP11-529I10.4), mRNA.
2480468	RANBP10	0.96308	10.0894	3.59106	0.000767815	0.00720702	-0.960805	RANBP10	57610	Transcriptomic	ILMN_1667306	Homo sapiens RAN binding protein 10 (RANBP10), mRNA.
5050053	TXNDC5	0.963017	11.2869	4.68642	2.29272e-05	0.000455168	2.37787	TXNDC5	81567	Transcriptomic	ILMN_1788108	Homo sapiens thioredoxin domain containing 5 (endoplasmic reticulum) (TXNDC5), transcript variant 1, mRNA.
3520754	SGOL2	0.963009	6.34112	4.89648	1.12805e-05	0.000255017	3.05934	SGOL2	151246	Transcriptomic	ILMN_1746699	Homo sapiens shugoshin-like 2 (S. pombe) (SGOL2), mRNA.
7560273	ZBTB32	0.962249	7.29087	5.93749	3.03967e-07	1.38503e-05	6.55124	ZBTB32	27033	Transcriptomic	ILMN_1732981	Homo sapiens zinc finger and BTB domain containing 32 (ZBTB32), mRNA.
3800021	LOC647506	0.959579	11.1143	3.9707	0.00023717	0.00291995	0.14795	abParts	50802	Transcriptomic	ILMN_3240375	PREDICTED: Homo sapiens hypothetical LOC647506 (LOC647506), mRNA.
6350193	LOC441081	0.958338	6.61016	3.80871	0.000394012	0.00431255	-0.332422	AK311627	441081	Transcriptomic	ILMN_1719579	PREDICTED: Homo sapiens similar to nuclear pore membrane protein 121 (LOC441081), mRNA.
3170068	APOBEC3B	0.956808	5.20756	4.26679	9.1765e-05	0.00139919	1.05092	APOBEC3A	200315	Transcriptomic	ILMN_2219466	Homo sapiens apolipoprotein B mRNA editing enzyme, catalytic polypeptide-like 3B (APOBEC3B), mRNA.
1240328	RILP	0.954481	7.90177	3.2958	0.00184195	0.0140655	-1.77868	RILP	83547	Transcriptomic	ILMN_1800172	Homo sapiens Rab interacting lysosomal protein (RILP), mRNA.
4730670	GCLC	0.952794	8.9205	2.89904	0.00561159	0.0327811	-2.80627	GCLC	2729	Transcriptomic	ILMN_1730575	Homo sapiens glutamate-cysteine ligase, catalytic subunit (GCLC), mRNA.
4280497	SLAMF7	0.952394	8.4666	6.90288	9.95179e-09	8.40031e-07	9.87103	SLAMF7	57823	Transcriptomic	ILMN_1710923	Homo sapiens SLAM family member 7 (SLAMF7), mRNA.
6860292	LOC730052	0.950082	9.55215	6.27384	9.26078e-08	5.13743e-06	7.70421	UBE2V1	7335	Transcriptomic	ILMN_3224290	PREDICTED: Homo sapiens misc_RNA (LOC730052), miscRNA.
7000403	C20ORF45	0.946747	7.64045	5.56631	1.11865e-06	3.91795e-05	5.28934	SLMO2	51012	Transcriptomic	ILMN_1728168	Homo sapiens chromosome 20 open reading frame 45 (C20orf45), mRNA.
3450369	FLJ40113	0.945363	7.12484	3.61671	0.00071042	0.00676022	-0.887822	LOC161527	374650	Transcriptomic	ILMN_1740620	Homo sapiens golgi autoantigen, golgin subfamily a-like (FLJ40113), mRNA.
7150497	LOC730052	0.944644	8.94455	5.06335	6.38324e-06	0.000161063	3.60757	UBE2V1	7335	Transcriptomic	ILMN_3301168	PREDICTED: Homo sapiens misc_RNA (LOC730052), miscRNA.
4390220	TMEM189-UBE2V1	0.944499	9.6818	6.41877	5.54163e-08	3.33436e-06	8.20275	UBE2V1	7335	Transcriptomic	ILMN_2368713	Homo sapiens TMEM189-UBE2V1 readthrough transcript (TMEM189-UBE2V1), transcript variant 2, mRNA.
4050040	TUBB3	0.943827	5.30673	4.32007	7.71393e-05	0.00121896	1.21656	TUBB3	10381	Transcriptomic	ILMN_1791726	Homo sapiens tubulin, beta 3 (TUBB3), mRNA.
240053	GCH1	0.940747	9.6116	5.08853	5.85529e-06	0.000150658	3.69077	GCH1	2643	Transcriptomic	ILMN_1812759	Homo sapiens GTP cyclohydrolase 1 (GCH1), transcript variant 4, mRNA.
1570746	LOC651816	0.938155	8.752	3.78416	0.000425175	0.00457878	-0.404299	UBE2S	27338	Transcriptomic	ILMN_1729115	PREDICTED: Homo sapiens similar to Ubiquitin-conjugating enzyme E2S (Ubiquitin-conjugating enzyme E2-24 kDa) (Ubiquitin-protein ligase) (Ubiquitin carrier protein) (E2-EPF5) (LOC651816), mRNA.
6290437	MTHFD1L	0.937825	6.92443	4.72434	2.01853e-05	0.000409847	2.50013	MTHFD1L	25902	Transcriptomic	ILMN_1772521	Homo sapiens methylenetetrahydrofolate dehydrogenase (NADP+ dependent) 1-like (MTHFD1L), mRNA.
270133	C1ORF128	0.937164	12.0048	3.51589	0.000962712	0.00855395	-1.17298	PITHD1	57095	Transcriptomic	ILMN_1784207	Homo sapiens chromosome 1 open reading frame 128 (C1orf128), mRNA.
3060192	GINS3	0.936576	6.82958	5.65157	8.3019e-07	3.145e-05	5.57794	GINS3	64785	Transcriptomic	ILMN_1754272	Homo sapiens GINS complex subunit 3 (Psf3 homolog) (GINS3), mRNA.
7050082	ACP5	0.935926	5.70483	2.87915	0.00592178	0.0340098	-2.85541	ACP5	54	Transcriptomic	ILMN_2078599	Homo sapiens acid phosphatase 5, tartrate resistant (ACP5), mRNA.
4480730	HBM	0.935546	13.45	4.26046	9.36716e-05	0.00142088	1.03132	HBM	3042	Transcriptomic	ILMN_2091454	Homo sapiens hemoglobin, mu (HBM), mRNA.
6420520	CD40	0.93079	8.55005	3.83287	0.000365492	0.00407055	-0.261433	CD40	958	Transcriptomic	ILMN_1779257	Homo sapiens CD40 molecule, TNF receptor superfamily member 5 (CD40), transcript variant 1, mRNA.
6510681	RNF14	0.929466	9.27943	3.29562	0.00184288	0.0140677	-1.77915	RNF14	9604	Transcriptomic	ILMN_2351241	Homo sapiens ring finger protein 14 (RNF14), transcript variant 4, mRNA.
3940041	SIRPG	0.926354	9.42354	4.50829	4.15275e-05	0.000742028	1.80851	SIRPG	55423	Transcriptomic	ILMN_1771801	Homo sapiens signal-regulatory protein gamma (SIRPG), transcript variant 3, mRNA.
4880433	IDH2	0.925266	11.0065	5.03377	7.06358e-06	0.000174478	3.50999	IDH2	3418	Transcriptomic	ILMN_1751753	Homo sapiens isocitrate dehydrogenase 2 (NADP+), mitochondrial (IDH2), nuclear gene encoding mitochondrial protein, mRNA.
3420400	MGC40489	0.92519	8.25319	7.07512	5.40451e-09	5.26234e-07	10.4645	LOC146880	3838	Transcriptomic	ILMN_1678300	PREDICTED: Homo sapiens hypothetical protein MGC40489 (MGC40489), misc RNA.
4250053	CCL3L1	0.923955	6.49561	4.8285	1.42043e-05	0.000306922	2.83772	CCL3L3	414062	Transcriptomic	ILMN_1747355	Homo sapiens chemokine (C-C motif) ligand 3-like 1 (CCL3L1), mRNA.
4200152	IFRD2	0.922166	7.53265	5.22131	3.70789e-06	0.000103563	4.13141	IFRD2	7866	Transcriptomic	ILMN_1742031	Homo sapiens interferon-related developmental regulator 2 (IFRD2), mRNA.
6200669	HIST1H2BD	0.920462	6.58217	4.17759	0.000122493	0.00173886	0.775723	HIST1H2BD	3017	Transcriptomic	ILMN_1758623	Homo sapiens histone cluster 1, H2bd (HIST1H2BD), transcript variant 2, mRNA.
1850193	ISCA1	0.918891	7.85797	3.04264	0.0037825	0.0242117	-2.4445	ISCA1	81689	Transcriptomic	ILMN_1715931	Homo sapiens iron-sulfur cluster assembly 1 homolog (S. cerevisiae) (ISCA1), mRNA.
1570309	NEK2	0.918305	5.18168	7.00123	7.02212e-09	6.34922e-07	10.21	NEK2	4751	Transcriptomic	ILMN_1653822	Homo sapiens NIMA (never in mitosis gene a)-related kinase 2 (NEK2), mRNA.
4610608	LOC731049	0.918186	10.6176	5.22247	3.693e-06	0.00010329	4.13529	UBE2S	27338	Transcriptomic	ILMN_1808591	PREDICTED: Homo sapiens similar to Ubiquitin-conjugating enzyme E2S (Ubiquitin-conjugating enzyme E2-24 kDa) (Ubiquitin-protein ligase) (Ubiquitin carrier protein) (E2-EPF5) (LOC731049), mRNA.
670082	GNA12	0.914421	8.29964	3.18785	0.00251255	0.0177781	-2.06681	GNA12	2768	Transcriptomic	ILMN_2216157	Homo sapiens guanine nucleotide binding protein (G protein) alpha 12 (GNA12), mRNA.
6900079	PCNA	0.914332	10.5896	5.43626	1.76038e-06	5.71357e-05	4.85088	PCNA	5111	Transcriptomic	ILMN_1694177	Homo sapiens proliferating cell nuclear antigen (PCNA), transcript variant 2, mRNA.
7330301	LOC653874	0.913468	7.71104	6.21701	1.13245e-07	6.18004e-06	7.50894	DHFR	1719	Transcriptomic	ILMN_1778543	PREDICTED: Homo sapiens similar to Dihydrofolate reductase, transcript variant 1 (LOC653874), mRNA.
5670129	NLRP7	0.913161	6.26143	3.41075	0.00131589	0.0109376	-1.46528	NLRP7	199713	Transcriptomic	ILMN_1652366	Homo sapiens NLR family, pyrin domain containing 7 (NLRP7), transcript variant 1, mRNA.
3360372	CCRL2	0.911912	6.46598	4.427	5.4322e-05	0.00092104	1.55157	CCRL2	9034	Transcriptomic	ILMN_3190833	Homo sapiens chemokine (C-C motif) receptor-like 2 (CCRL2), transcript variant 2, mRNA.
6590646	FAM26F	0.911515	10.6087	3.70163	0.000548301	0.00557712	-0.644114	FAM26F	441168	Transcriptomic	ILMN_2066849	Homo sapiens family with sequence similarity 26, member F (FAM26F), mRNA.
1260270	AIM2	0.909179	9.97109	4.83121	1.40748e-05	0.000304968	2.84652	AIM2	9447	Transcriptomic	ILMN_1681301	Homo sapiens absent in melanoma 2 (AIM2), mRNA.
4230554	REXO2	0.908828	10.9895	4.47272	4.67149e-05	0.000811408	1.69586	REXO2	25996	Transcriptomic	ILMN_1749009	Homo sapiens REX2, RNA exonuclease 2 homolog (S. cerevisiae) (REXO2), mRNA.
6100468	NPTX1	0.9083	5.53884	3.61914	0.000705208	0.00672153	-0.880902	NPTX1	4884	Transcriptomic	ILMN_1814221	Homo sapiens neuronal pentraxin I (NPTX1), mRNA.
6660333	ORC1L	0.907156	5.92781	7.34631	2.07031e-09	2.34695e-07	11.3973	ORC1	4998	Transcriptomic	ILMN_1727459	Homo sapiens origin recognition complex, subunit 1-like (yeast) (ORC1L), mRNA.
620494	PBX1	0.907091	7.48455	3.00352	0.00421592	0.0263956	-2.54424	PBX1	5087	Transcriptomic	ILMN_1784678	Homo sapiens pre-B-cell leukemia homeobox 1 (PBX1), mRNA.
2360138	ATP6V0C	0.905127	10.6794	3.26252	0.00202807	0.0151308	-1.86814	ATP6V0C	527	Transcriptomic	ILMN_1773849	PREDICTED: Homo sapiens ATPase, H+ transporting, lysosomal 16kDa, V0 subunit c (ATP6V0C), mRNA.
130703	CCNDBP1	0.904328	9.22984	3.99676	0.000218395	0.0027318	0.226161	CCNDBP1	23582	Transcriptomic	ILMN_1658743	Homo sapiens cyclin D-type binding-protein 1 (CCNDBP1), transcript variant 1, mRNA.
940747	CAMK1G	0.90426	8.81601	3.10409	0.00318514	0.0212578	-2.28609	CAMK1G	57172	Transcriptomic	ILMN_1804339	Homo sapiens calcium/calmodulin-dependent protein kinase IG (CAMK1G), mRNA.
2680605	IGJ	0.902975	10.6273	2.74811	0.00839784	0.0440366	-3.1732	IGJ	3512	Transcriptomic	ILMN_2105441	Homo sapiens immunoglobulin J polypeptide, linker protein for immunoglobulin alpha and mu polypeptides (IGJ), mRNA.
430356	OR2W3	0.9022	8.46392	2.86681	0.00612218	0.0348951	-2.88579	OR2W3	343171	Transcriptomic	ILMN_1811927	Homo sapiens olfactory receptor, family 2, subfamily W, member 3 (OR2W3), mRNA.
1850176	RSC1A1	0.90162	8.06195	3.04903	0.00371583	0.0238806	-2.42813	RSC1A1	6248	Transcriptomic	ILMN_1726704	Homo sapiens regulatory solute carrier protein, family 1, member 1 (RSC1A1), mRNA.
4810646	PIF1	0.901092	5.93311	7.31485	2.31378e-09	2.54906e-07	11.2892	PIF1	80119	Transcriptomic	ILMN_2155272	Homo sapiens PIF1 5'-to-3' DNA helicase homolog (S. cerevisiae) (PIF1), mRNA.
1300706	MTHFD2	0.90105	8.89708	4.10799	0.00015321	0.00206503	0.562837	MTHFD2	10797	Transcriptomic	ILMN_1674706	Homo sapiens methylenetetrahydrofolate dehydrogenase (NADP+ dependent) 2, methenyltetrahydrofolate cyclohydrolase (MTHFD2), nuclear gene encoding mitochondrial protein, transcript variant 1, mRNA.
670673	BCL2L1	0.900129	12.5431	3.3289	0.00167293	0.0131031	-1.68912	BCL2L1	598	Transcriptomic	ILMN_1654118	Homo sapiens BCL2-like 1 (BCL2L1), nuclear gene encoding mitochondrial protein, transcript variant 1, mRNA.
2070437	LOC653631	0.900085	8.1145	3.65761	0.000627309	0.00618646	-0.770838	AIDA	64853	Transcriptomic	ILMN_1761072	PREDICTED: Homo sapiens hypothetical LOC653631 (LOC653631), mRNA.
5310554	MPP1	0.899798	12.3793	3.39026	0.00139777	0.0114405	-1.52163	MPP1	4354	Transcriptomic	ILMN_1733675	Homo sapiens membrane protein, palmitoylated 1, 55kDa (MPP1), mRNA.
5670180	TUBG1	0.894378	8.70701	5.34589	2.40962e-06	7.31928e-05	4.54753	TUBG1	7283	Transcriptomic	ILMN_1695731	Homo sapiens tubulin, gamma 1 (TUBG1), mRNA.
6760110	FANCL	0.893624	6.65105	7.75138	4.96832e-10	7.67018e-08	12.7847	FANCL	55120	Transcriptomic	ILMN_1754045	Homo sapiens Fanconi anemia, complementation group L (FANCL), mRNA.
3290161	TMEM86B	0.893585	9.98171	3.05344	0.00367042	0.0236751	-2.41681	TMEM86B	255043	Transcriptomic	ILMN_2049417	Homo sapiens transmembrane protein 86B (TMEM86B), mRNA.
5670402	LOC441714	0.890662	5.81096	4.3371	7.29636e-05	0.00116444	1.26969	ABCB10	23456	Transcriptomic	ILMN_3215268	PREDICTED: Homo sapiens misc_RNA (LOC441714), miscRNA.
4560450	E2F7	0.888011	5.39393	5.98115	2.60598e-07	1.23539e-05	6.70049	E2F7	144455	Transcriptomic	ILMN_1798210	Homo sapiens E2F transcription factor 7 (E2F7), mRNA.
3610348	FAM10A4	0.887157	8.95681	4.92061	1.03918e-05	0.000238605	3.13829	ST13	145165	Transcriptomic	ILMN_2098437	Homo sapiens family with sequence similarity 10, member A4 pseudogene (FAM10A4), non-coding RNA.
5900725	PHLDA1	0.886596	6.45876	4.82064	1.45876e-05	0.000313472	2.81212	PHLDA1	22822	Transcriptomic	ILMN_1687978	Homo sapiens pleckstrin homology-like domain, family A, member 1 (PHLDA1), mRNA.
2450358	CKS1B	0.884972	7.87821	4.67452	2.3861e-05	0.000469733	2.33957	CKS1B	1163	Transcriptomic	ILMN_2041046	Homo sapiens CDC28 protein kinase regulatory subunit 1B (CKS1B), mRNA.
780070	C17ORF39	0.88378	8.70202	4.50707	4.16951e-05	0.000743477	1.80466	C17orf39	79018	Transcriptomic	ILMN_1656427	Homo sapiens chromosome 17 open reading frame 39 (C17orf39), mRNA.
290730	HIST1H2BD	0.883531	10.1523	4.73921	1.92005e-05	0.000393501	2.54815	HIST1H2BD	3017	Transcriptomic	ILMN_1651496	Homo sapiens histone cluster 1, H2bd (HIST1H2BD), transcript variant 2, mRNA.
7200608	HSPB1	0.883286	12.2447	4.88782	1.16169e-05	0.000261363	3.03107	HSPB1	3315	Transcriptomic	ILMN_1674236	Homo sapiens heat shock 27kDa protein 1 (HSPB1), mRNA.
5960221	ISCA1	0.88321	9.73297	3.12563	0.00299761	0.0203007	-2.23006	ISCA1	81689	Transcriptomic	ILMN_2219556	Homo sapiens iron-sulfur cluster assembly 1 homolog (S. cerevisiae) (ISCA1), mRNA.
1500102	KDELR2	0.882493	10.6638	7.36677	1.92595e-09	2.21418e-07	11.4676	KDELR2	11014	Transcriptomic	ILMN_1724293	Homo sapiens KDEL (Lys-Asp-Glu-Leu) endoplasmic reticulum protein retention receptor 2 (KDELR2), transcript variant 1, mRNA.
70754	FCRL3	0.881717	7.99837	5.24091	3.4653e-06	9.88052e-05	4.19671	FCRL3	115352	Transcriptomic	ILMN_1699599	Homo sapiens Fc receptor-like 3 (FCRL3), mRNA.
3890136	VTI1B	0.881621	10.4132	7.05608	5.78179e-09	5.53777e-07	10.3989	VTI1B	10490	Transcriptomic	ILMN_1693136	Homo sapiens vesicle transport through interaction with t-SNAREs homolog 1B (yeast) (VTI1B), mRNA.
3370349	CFB	0.88087	5.35773	7.2943	2.4881e-09	2.70186e-07	11.2186	CFB	629	Transcriptomic	ILMN_1774287	Homo sapiens complement factor B (CFB), mRNA.
6100767	ADIPOR1	0.88031	13.4304	4.76815	1.74168e-05	0.000363939	2.64179	ADIPOR1	51094	Transcriptomic	ILMN_1688322	Homo sapiens adiponectin receptor 1 (ADIPOR1), mRNA.
2030484	GLRX5	0.880003	13.0687	3.66685	0.00060987	0.00605894	-0.74431	GLRX5	51218	Transcriptomic	ILMN_1796165	Homo sapiens glutaredoxin 5 (GLRX5), mRNA.
2320129	CSDA	0.878956	13.8224	5.86733	3.89186e-07	1.70681e-05	6.3117	CSDA	8531	Transcriptomic	ILMN_1782788	Homo sapiens cold shock domain protein A (CSDA), mRNA.
1740300	TFR2	0.878589	6.50696	3.22009	0.00229129	0.0165744	-1.98139	TFR2	7036	Transcriptomic	ILMN_1724738	Homo sapiens transferrin receptor 2 (TFR2), mRNA.
4040170	HBQ1	0.876353	12.4447	3.52613	0.000933628	0.00838122	-1.14423	HBQ1	3049	Transcriptomic	ILMN_1696183	Homo sapiens hemoglobin, theta 1 (HBQ1), mRNA.
5870113	THOC7	0.875788	10.6834	5.78196	5.25455e-07	2.19011e-05	6.02084	THOC7	80145	Transcriptomic	ILMN_1805028	Homo sapiens THO complex 7 homolog (Drosophila) (THOC7), mRNA.
3390093	BOLA3	0.875689	9.67748	6.98735	7.37643e-09	6.58157e-07	10.1621	BOLA3	388962	Transcriptomic	ILMN_1786658	Homo sapiens bolA homolog 3 (E. coli) (BOLA3), transcript variant 2, mRNA.
2030315	RFC4	0.875377	8.9407	6.53057	3.72795e-08	2.3918e-06	8.58776	RFC4	5984	Transcriptomic	ILMN_1724489	Homo sapiens replication factor C (activator 1) 4, 37kDa (RFC4), transcript variant 2, mRNA.
4280020	EIF3J	0.872306	8.40074	3.72999	0.000502565	0.0051861	-0.562041	EIF3J	8669	Transcriptomic	ILMN_1815345	Homo sapiens eukaryotic translation initiation factor 3, subunit J (EIF3J), mRNA.
840403	TSPAN17	0.871611	8.54655	6.04104	2.10948e-07	1.04445e-05	6.90545	TSPAN17	26262	Transcriptomic	ILMN_2374383	Homo sapiens tetraspanin 17 (TSPAN17), transcript variant 2, mRNA.
110195	LOC646197	0.87157	9.90309	5.63919	8.66978e-07	3.23957e-05	5.53597	HSP90AB3P	3327	Transcriptomic	ILMN_1776047	PREDICTED: Homo sapiens similar to Heat shock protein HSP 90-beta (HSP 84) (Tumor-specific transplantation 84 kDa antigen) (TSTA) (LOC646197), mRNA.
4560736	SLCO4A1	0.870213	5.94838	8.21294	9.89458e-11	2.19044e-08	14.3528	SLCO4A1	28231	Transcriptomic	ILMN_1727200	Homo sapiens solute carrier organic anion transporter family, member 4A1 (SLCO4A1), mRNA.
4070259	GNA12	0.869291	7.20082	3.17187	0.00262951	0.0183752	-2.10893	GNA12	2768	Transcriptomic	ILMN_1692191	Homo sapiens guanine nucleotide binding protein (G protein) alpha 12 (GNA12), mRNA.
20544	GART	0.866264	9.66253	6.6179	2.73484e-08	1.83691e-06	8.88869	GART	2618	Transcriptomic	ILMN_1679476	Homo sapiens phosphoribosylglycinamide formyltransferase, phosphoribosylglycinamide synthetase, phosphoribosylaminoimidazole synthetase (GART), transcript variant 1, mRNA.
2810373	FAM20A	0.861658	5.11239	4.63219	2.74936e-05	0.000527526	2.20364	FAM20A	54757	Transcriptomic	ILMN_1812091	Homo sapiens family with sequence similarity 20, member A (FAM20A), mRNA.
4760164	TOR2A	0.861168	8.00197	3.5822	0.000788652	0.00735846	-0.985946	TOR2A	27433	Transcriptomic	ILMN_2177832	Homo sapiens torsin family 2, member A (TOR2A), mRNA.
6770438	HIST1H1B	0.859593	5.26441	3.64956	0.000642892	0.00629355	-0.79392	HIST1H1B	3009	Transcriptomic	ILMN_1653251	Homo sapiens histone cluster 1, H1b (HIST1H1B), mRNA.
6620397	ISCU	0.85939	10.3569	5.73956	6.09807e-07	2.43257e-05	5.87664	ISCU	23479	Transcriptomic	ILMN_1735432	Homo sapiens iron-sulfur cluster scaffold homolog (E. coli) (ISCU), nuclear gene encoding mitochondrial protein, transcript variant 1, mRNA.
4120538	LOC731314	0.857534	9.81351	6.23809	1.05105e-07	5.74915e-06	7.58135	H2AFX	3014	Transcriptomic	ILMN_1785756	PREDICTED: Homo sapiens similar to H2A histone family, member X (LOC731314), mRNA.
6380608	CMAS	0.857254	9.01911	3.15545	0.00275503	0.0190482	-2.15207	CMAS	55907	Transcriptomic	ILMN_2125374	Homo sapiens cytidine monophosphate N-acetylneuraminic acid synthetase (CMAS), mRNA.
3710725	ATP5E	0.856467	8.74678	3.32663	0.00168403	0.0131605	-1.69528	ATP5E	514	Transcriptomic	ILMN_3261197	Homo sapiens ATP synthase, H+ transporting, mitochondrial F1 complex, epsilon subunit (ATP5E), nuclear gene encoding mitochondrial protein, mRNA.
5560246	TPM1	0.854416	8.59253	3.52541	0.000935648	0.00839294	-1.14626	TPM1	7168	Transcriptomic	ILMN_2360710	Homo sapiens tropomyosin 1 (alpha) (TPM1), transcript variant 3, mRNA.
5550458	HS.569104	0.853269	6.90864	5.28393	2.98638e-06	8.75981e-05	4.34029	LOC100240735	NA	Transcriptomic	ILMN_1906437	BX337332 Homo sapiens PLACENTA COT 25-NORMALIZED Homo sapiens cDNA clone CS0DI040YE21 5-PRIME, mRNA sequence
6480059	ACTA2	0.85218	10.579	4.41924	5.57273e-05	0.000937639	1.52715	ACTA2	59	Transcriptomic	ILMN_1671703	Homo sapiens actin, alpha 2, smooth muscle, aorta (ACTA2), mRNA.
5860411	TUBG1	0.850982	8.28168	5.02995	7.15647e-06	0.000176216	3.49741	TUBG1	7283	Transcriptomic	ILMN_2367743	Homo sapiens tubulin, gamma 1 (TUBG1), mRNA.
780528	CKS2	0.850854	9.28149	4.46472	4.7966e-05	0.000827625	1.67058	CKS2	1164	Transcriptomic	ILMN_2072296	Homo sapiens CDC28 protein kinase regulatory subunit 2 (CKS2), mRNA.
770706	LOC441714	0.848907	5.84661	3.60456	0.00073708	0.00697432	-0.922436	ABCB10	23456	Transcriptomic	ILMN_3291778	PREDICTED: Homo sapiens misc_RNA (LOC441714), miscRNA.
2940075	STRADB	0.848561	12.8314	2.93413	0.00510088	0.0303954	-2.71899	STRADB	55437	Transcriptomic	ILMN_1701386	Homo sapiens STE20-related kinase adaptor beta (STRADB), mRNA.
5390100	IARS	0.848344	9.38186	6.40722	5.77321e-08	3.43843e-06	8.16299	IARS	3376	Transcriptomic	ILMN_1733956	Homo sapiens isoleucyl-tRNA synthetase (IARS), transcript variant short, mRNA.
2680050	SIRPG	0.847781	9.16067	3.98482	0.000226813	0.00282205	0.190289	SIRPG	55423	Transcriptomic	ILMN_2383058	Homo sapiens signal-regulatory protein gamma (SIRPG), transcript variant 2, mRNA.
3440528	NUP98	0.84742	8.0227	4.66405	2.4713e-05	0.000484474	2.30591	NUP98	4928	Transcriptomic	ILMN_1732776	Homo sapiens nucleoporin 98kDa (NUP98), transcript variant 1, mRNA.
6110154	RNF187	0.845122	7.1345	2.96666	0.00466638	0.0284577	-2.63741	RNF187	149603	Transcriptomic	ILMN_1707372	PREDICTED: Homo sapiens ring finger protein 187 (RNF187), mRNA.
4210630	ARHGAP23	0.844371	6.00573	5.5048	1.38652e-06	4.67473e-05	5.0817	ARHGAP23	57636	Transcriptomic	ILMN_1764571	PREDICTED: Homo sapiens Rho GTPase activating protein 23, transcript variant 1 (ARHGAP23), mRNA.
2760259	C19ORF62	0.843502	9.98896	4.58752	3.19139e-05	0.000596251	2.06072	BABAM1	29086	Transcriptomic	ILMN_2396813	Homo sapiens chromosome 19 open reading frame 62 (C19orf62), transcript variant 2, mRNA.
2260600	CHPT1	0.843149	10.9061	2.87995	0.00590897	0.0339686	-2.85344	CHPT1	56994	Transcriptomic	ILMN_2202940	Homo sapiens choline phosphotransferase 1 (CHPT1), mRNA.
7400070	TBC1D22B	0.842708	8.38896	2.85219	0.00636778	0.0359112	-2.92166	TBC1D22B	55633	Transcriptomic	ILMN_2123730	Homo sapiens TBC1 domain family, member 22B (TBC1D22B), mRNA.
3440639	KLC3	0.842541	5.24606	4.83801	1.37544e-05	0.000299407	2.86866	KLC3	147700	Transcriptomic	ILMN_1805027	Homo sapiens kinesin light chain 3 (KLC3), mRNA.
1400228	MIR1228	0.842196	6.21705	5.79763	4.97307e-07	2.09136e-05	6.07417	MIR1228	NA	Transcriptomic	ILMN_3308663	Homo sapiens microRNA 1228 (MIR1228), microRNA.
2360452	PFKP	0.841865	10.179	6.79056	1.48225e-08	1.13668e-06	9.48385	PFKP	5214	Transcriptomic	ILMN_1805737	Homo sapiens phosphofructokinase, platelet (PFKP), mRNA.
3180253	ELMO2	0.840929	6.36156	4.32377	7.62142e-05	0.00120759	1.22808	ELMO2	63916	Transcriptomic	ILMN_1778168	Homo sapiens engulfment and cell motility 2 (ELMO2), transcript variant 2, mRNA.
3140546	TRIM10	0.840592	5.68151	3.16282	0.00269801	0.0187312	-2.13272	TRIM10	10107	Transcriptomic	ILMN_1680993	Homo sapiens tripartite motif-containing 10 (TRIM10), transcript variant 1, mRNA.
6270373	CCDC90A	0.839089	8.82926	6.10105	1.70656e-07	8.80134e-06	7.11104	CCDC90A	63933	Transcriptomic	ILMN_1761961	Homo sapiens coiled-coil domain containing 90A (CCDC90A), mRNA.
450609	IGLL3	0.83653	11.0991	2.76485	0.00803551	0.0425663	-3.13321	IGLL3P	3543	Transcriptomic	ILMN_2083066	Homo sapiens immunoglobulin lambda-like polypeptide 3 (IGLL3), mRNA.
20673	BSG	0.836376	11.6271	2.78078	0.00770405	0.0412936	-3.09498	BSG	682	Transcriptomic	ILMN_1778374	Homo sapiens basigin (Ok blood group) (BSG), transcript variant 3, mRNA.
670609	RAB2B	0.836303	12.0475	3.9667	0.000240189	0.00294322	0.135957	RAB2B	84932	Transcriptomic	ILMN_1753002	Homo sapiens RAB2B, member RAS oncogene family (RAB2B), mRNA.
6110474	HDGF	0.835541	10.8563	4.44312	5.15111e-05	0.000881663	1.60237	HDGF	3068	Transcriptomic	ILMN_1765621	Homo sapiens hepatoma-derived growth factor (high-mobility group protein 1-like) (HDGF), mRNA.
2140400	LOC92755	0.835129	9.4309	6.27113	9.35023e-08	5.17483e-06	7.69488	TUBB	203068	Transcriptomic	ILMN_3304898	PREDICTED: Homo sapiens misc_RNA (LOC92755), miscRNA.
380541	PPPDE2	0.832853	9.85338	6.8331	1.27461e-08	1.01771e-06	9.63052	PPPDE2	27351	Transcriptomic	ILMN_1737580	Homo sapiens PPPDE peptidase domain containing 2 (PPPDE2), mRNA.
6900315	CDKL1	0.830124	6.39063	2.90639	0.00550074	0.032262	-2.78803	CDKL1	8814	Transcriptomic	ILMN_1724183	Homo sapiens cyclin-dependent kinase-like 1 (CDC2-related kinase) (CDKL1), mRNA.
1010719	FEN1	0.829054	7.8447	7.73072	5.34229e-10	8.06029e-08	12.7142	FEN1	2237	Transcriptomic	ILMN_1755834	Homo sapiens flap structure-specific endonuclease 1 (FEN1), mRNA.
6520576	BOLA3	0.828017	9.65659	6.62551	2.66199e-08	1.80018e-06	8.91492	BOLA3	388962	Transcriptomic	ILMN_2343010	Homo sapiens bolA homolog 3 (E. coli) (BOLA3), transcript variant 1, mRNA.
1690170	PLEKHG2	0.827372	6.6407	4.72832	1.99169e-05	0.000405332	2.51298	PLEKHG2	64857	Transcriptomic	ILMN_1657836	Homo sapiens pleckstrin homology domain containing, family G (with RhoGef domain) member 2 (PLEKHG2), mRNA.
520482	RNF11	0.82568	10.2816	2.73378	0.00872008	0.0453916	-3.20731	RNF11	26994	Transcriptomic	ILMN_1810785	Homo sapiens ring finger protein 11 (RNF11), mRNA.
6760286	HS.72010	0.822627	6.30848	3.53427	0.000911089	0.00824296	-1.12133	BG205162	NA	Transcriptomic?	ILMN_1910908	RST24587 Athersys RAGE Library Homo sapiens cDNA, mRNA sequence
2600025	PSMD14	0.821669	8.61433	4.91078	1.07452e-05	0.000244565	3.10611	PSMD14	10213	Transcriptomic	ILMN_1737396	Homo sapiens proteasome (prosome, macropain) 26S subunit, non-ATPase, 14 (PSMD14), mRNA.
6130215	PLK1	0.821476	6.58886	5.94865	2.92241e-07	1.35261e-05	6.58938	PLK1	5347	Transcriptomic	ILMN_1736176	Homo sapiens polo-like kinase 1 (Drosophila) (PLK1), mRNA.
7100193	RTCD1	0.821356	9.12037	3.977	0.000232492	0.00288049	0.166839	RTCD1	8634	Transcriptomic	ILMN_2059294	Homo sapiens RNA terminal phosphate cyclase domain 1 (RTCD1), mRNA.
7400102	ASPHD2	0.821147	8.36837	5.95731	2.8345e-07	1.32499e-05	6.61899	ASPHD2	57168	Transcriptomic	ILMN_2167426	Homo sapiens aspartate beta-hydroxylase domain containing 2 (ASPHD2), mRNA.
7160711	MAP2K3	0.819722	7.5718	3.08658	0.00334567	0.0220594	-2.33145	MAP2K3	5606	Transcriptomic	ILMN_1801175	Homo sapiens mitogen-activated protein kinase kinase 3 (MAP2K3), transcript variant A, mRNA.
5690274	MCM6	0.817841	10.3209	4.9608	9.06278e-06	0.000213307	3.26999	MCM6	4175	Transcriptomic	ILMN_1798654	Homo sapiens minichromosome maintenance complex component 6 (MCM6), mRNA.
3940379	DDX47	0.817388	7.92127	6.21582	1.13724e-07	6.19174e-06	7.50485	DDX47	51202	Transcriptomic	ILMN_1747162	Homo sapiens DEAD (Asp-Glu-Ala-Asp) box polypeptide 47 (DDX47), transcript variant 1, mRNA.
1410653	TERF2IP	0.817204	11.8982	5.48419	1.48983e-06	4.9519e-05	5.0122	TERF2IP	54386	Transcriptomic	ILMN_1657983	Homo sapiens telomeric repeat binding factor 2, interacting protein (TERF2IP), mRNA.
7150392	LOC100130623	0.816872	8.29905	4.99851	7.96841e-06	0.000191781	3.3939	LOC100240735	NA	Transcriptomic	ILMN_3181296	PREDICTED: Homo sapiens hypothetical protein LOC100130623 (LOC100130623), mRNA.
5860348	SC4MOL	0.813952	10.1596	6.15951	1.3879e-07	7.35178e-06	7.31157	SC4MOL	6307	Transcriptomic	ILMN_1720889	Homo sapiens sterol-C4-methyl oxidase-like (SC4MOL), transcript variant 2, mRNA.
5270280	PA2G4	0.813604	10.7382	3.72011	0.000518058	0.00532957	-0.590659	PA2G4	5036	Transcriptomic	ILMN_1728984	Homo sapiens proliferation-associated 2G4, 38kDa (PA2G4), mRNA.
4280725	RNF14	0.811393	10.1542	2.89637	0.00565235	0.0329584	-2.81288	RNF14	9604	Transcriptomic	ILMN_1714461	Homo sapiens ring finger protein 14 (RNF14), transcript variant 3, mRNA.
1030102	RGS16	0.80905	4.95683	3.3764	0.00145588	0.011765	-1.55962	RGS16	6004	Transcriptomic	ILMN_1808226	Homo sapiens regulator of G-protein signalling 16 (RGS16), mRNA.
1690497	FKBP1B	0.809023	8.31086	2.71045	0.00926916	0.0474706	-3.26256	FKBP1B	2281	Transcriptomic	ILMN_2303955	Homo sapiens FK506 binding protein 1B, 12.6 kDa (FKBP1B), transcript variant 2, mRNA.
2120129	C20ORF175	0.806014	6.08528	3.35577	0.00154663	0.0123112	-1.616	FAM65C	140876	Transcriptomic	ILMN_1791248	Homo sapiens chromosome 20 open reading frame 175 (C20orf175), mRNA.
6520356	GJC2	0.804987	7.16915	3.22773	0.00224162	0.0162955	-1.96106	GJC2	57165	Transcriptomic	ILMN_1723048	Homo sapiens gap junction protein, gamma 2, 47kDa (GJC2), mRNA.
1340431	MRPL42P5	0.803969	7.10274	3.85217	0.000344151	0.00390893	-0.20456	MRPL42P5	NA	Transcriptomic	ILMN_2042343	Homo sapiens mitochondrial ribosomal protein L42 pseudogene 5 (MRPL42P5), non-coding RNA.
4890102	FZD5	0.803657	6.13847	3.2451	0.00213247	0.0157163	-1.91475	FZD5	7855	Transcriptomic	ILMN_1798971	Homo sapiens frizzled homolog 5 (Drosophila) (FZD5), mRNA.
5080685	PPP2R1B	0.803264	6.0954	3.87216	0.000323313	0.00371723	-0.145488	PPP2R1B	5519	Transcriptomic	ILMN_1704656	Homo sapiens protein phosphatase 2 (formerly 2A), regulatory subunit A, beta isoform (PPP2R1B), transcript variant 2, mRNA.
5810414	CYB5A	0.802751	8.23681	5.00992	7.66377e-06	0.000186748	3.43144	CYB5A	1528	Transcriptomic	ILMN_2312194	Homo sapiens cytochrome b5 type A (microsomal) (CYB5A), transcript variant 2, mRNA.
2630195	VAMP5	0.800242	11.1465	4.74474	1.88461e-05	0.000387933	2.56604	VAMP5	10791	Transcriptomic	ILMN_1809467	Homo sapiens vesicle-associated membrane protein 5 (myobrevin) (VAMP5), mRNA.
3610259	TUBB	0.799705	9.99538	3.66547	0.000612442	0.00607934	-0.74827	TUBB	203068	Transcriptomic	ILMN_1665583	Homo sapiens tubulin, beta (TUBB), mRNA.
1820750	STAT1	0.799701	11.6798	5.63231	8.88092e-07	3.30269e-05	5.51268	STAT1	6772	Transcriptomic	ILMN_1690105	Homo sapiens signal transducer and activator of transcription 1, 91kDa (STAT1), transcript variant alpha, mRNA.
2510575	ARMC8	0.798203	7.54218	3.92483	0.000274078	0.00326971	0.0108906	ARMC8	25852	Transcriptomic	ILMN_1781151	Homo sapiens armadillo repeat containing 8 (ARMC8), transcript variant 2, mRNA.
5340142	RCL1	0.798026	6.81937	3.51548	0.000963905	0.00855808	-1.17414	RCL1	10171	Transcriptomic	ILMN_1813766	Homo sapiens RNA terminal phosphate cyclase-like 1 (RCL1), mRNA.
4280689	RWDD3	0.79726	6.85512	3.47577	0.00108523	0.00940749	-1.28515	TMEM56	148534	Transcriptomic	ILMN_1796835	Homo sapiens RWD domain containing 3 (RWDD3), transcript variant 1, mRNA.
2140008	RAG1AP1	0.796916	9.56795	5.89357	3.54835e-07	1.57105e-05	6.40126	SLC50A1	55974	Transcriptomic	ILMN_1776522	Homo sapiens recombination activating gene 1 activating protein 1 (RAG1AP1), mRNA.
5810136	SLAMF1	0.796178	9.53656	6.06908	1.91061e-07	9.72545e-06	7.00149	SLAMF1	6504	Transcriptomic	ILMN_1770768	Homo sapiens signaling lymphocytic activation molecule family member 1 (SLAMF1), mRNA.
1170056	C2ORF24	0.795663	11.6021	3.33112	0.00166212	0.0130402	-1.68308	CNPPD1	27013	Transcriptomic	ILMN_1795419	Homo sapiens chromosome 2 open reading frame 24 (C2orf24), mRNA.
4070017	ODC1	0.794684	10.7281	4.54926	3.62478e-05	0.000664005	1.93872	ODC1	4953	Transcriptomic	ILMN_1748591	Homo sapiens ornithine decarboxylase 1 (ODC1), mRNA.
1050687	PARP11	0.793384	7.66668	3.74546	0.000479178	0.00501311	-0.517114	PARP11	57097	Transcriptomic	ILMN_2129877	Homo sapiens poly (ADP-ribose) polymerase family, member 11 (PARP11), mRNA.
7380221	SPATS2L	0.793152	9.06141	4.1293	0.000143087	0.00195441	0.62784	SPATS2L	26010	Transcriptomic	ILMN_1683678	Homo sapiens spermatogenesis associated, serine-rich 2-like (SPATS2L), transcript variant 2, mRNA.
5810019	IL28RA	0.790236	6.84479	4.35459	6.89051e-05	0.001109	1.32433	IL28RA	163702	Transcriptomic	ILMN_1680805	Homo sapiens interleukin 28 receptor, alpha (interferon, lambda receptor) (IL28RA), transcript variant 2, mRNA.
3870520	VAMP4	0.789862	7.78554	4.50437	4.20705e-05	0.000747898	1.79608	VAMP4	8674	Transcriptomic	ILMN_1804676	Homo sapiens vesicle-associated membrane protein 4 (VAMP4), mRNA.
5340382	BAT3	0.78938	10.3974	4.06806	0.000174078	0.00229489	0.441475	BAG6	7917	Transcriptomic	ILMN_2390416	Homo sapiens HLA-B associated transcript 3 (BAT3), transcript variant 3, mRNA.
1500152	ACP1	0.78911	9.30834	4.01198	0.000208099	0.00262964	0.271981	ACP1	52	Transcriptomic	ILMN_1669633	Homo sapiens acid phosphatase 1, soluble (ACP1), transcript variant 2, mRNA.
2230619	HIST1H4E	0.788924	6.94056	4.13777	0.000139246	0.00191929	0.653726	HIST1H4E	8367	Transcriptomic	ILMN_1681542	Homo sapiens histone cluster 1, H4e (HIST1H4E), mRNA.
460382	CARM1	0.788774	11.144	2.8627	0.00619034	0.03513	-2.89589	CARM1	10498	Transcriptomic	ILMN_1680134	Homo sapiens coactivator-associated arginine methyltransferase 1 (CARM1), mRNA.
6550440	LOC642083	0.7867	7.26829	3.63704	0.000667866	0.00645475	-0.82976	TCRGV	445347	Transcriptomic	ILMN_1680772	PREDICTED: Homo sapiens hypothetical protein LOC642083 (LOC642083), mRNA.
5340768	NGRN	0.785088	7.87633	5.59317	1.01842e-06	3.67667e-05	5.38016	NGRN	51335	Transcriptomic	ILMN_1660345	Homo sapiens neugrin, neurite outgrowth associated (NGRN), transcript variant 1, mRNA.
6770167	BRD7P2	0.784848	8.96607	5.08951	5.83563e-06	0.000150317	3.69401	BRD7	29117	Transcriptomic	ILMN_3262031	PREDICTED: Homo sapiens misc_RNA (BRD7P2), miscRNA.
4730523	IGFL2	0.784707	5.46341	3.25639	0.00206427	0.0153243	-1.88457	IGFL2	147920	Transcriptomic	ILMN_1790227	Homo sapiens IGF-like family member 2 (IGFL2), mRNA.
150129	C1ORF135	0.783315	5.09379	5.84416	4.22242e-07	1.82138e-05	6.23271	C1orf135	79000	Transcriptomic	ILMN_1787280	Homo sapiens chromosome 1 open reading frame 135 (C1orf135), mRNA.
2600288	GOSR2	0.78143	8.32648	6.46073	4.77571e-08	2.96473e-06	8.3472	GOSR2	9570	Transcriptomic	ILMN_1656293	Homo sapiens golgi SNAP receptor complex member 2 (GOSR2), transcript variant A, mRNA.
1780356	HAGH	0.779727	9.91947	2.78492	0.00761988	0.0409392	-3.085	HAGH	3029	Transcriptomic	ILMN_2379520	Homo sapiens hydroxyacylglutathione hydrolase (HAGH), nuclear gene encoding mitochondrial protein, transcript variant 1, mRNA.
6590463	UBB	0.779658	11.9552	2.93592	0.00507594	0.0302856	-2.7145	UBB	7314	Transcriptomic	ILMN_1762436	Homo sapiens ubiquitin B (UBB), mRNA.
3180242	CXORF64	0.778908	6.15934	5.85797	4.02219e-07	1.75756e-05	6.27978	CXorf64	100130613	Transcriptomic	ILMN_3247835	Homo sapiens chromosome X open reading frame 64 (CXorf64), mRNA.
1400259	FAM117A	0.778866	10.2584	3.10111	0.00321197	0.0213882	-2.29383	FAM117A	81558	Transcriptomic	ILMN_1745533	Homo sapiens family with sequence similarity 117, member A (FAM117A), mRNA.
780672	LOC100133609	0.777854	7.73877	2.84281	0.00653017	0.0365285	-2.94461	2016-03-03	115123	Transcriptomic	ILMN_3237270	PREDICTED: Homo sapiens similar to membrane-associated ring finger (C3HC4) 3 (LOC100133609), mRNA.
5670735	2016-03-02	0.776016	9.94819	3.37729	0.00145205	0.0117496	-1.55717	2016-03-02	51257	Transcriptomic	ILMN_2337789	Homo sapiens membrane-associated ring finger (C3HC4) 2 (MARCH2), transcript variant 2, mRNA.
1820504	NME1	0.775975	10.8062	5.6156	9.41592e-07	3.45781e-05	5.45607	NME1	4830	Transcriptomic	ILMN_1741133	Homo sapiens non-metastatic cells 1, protein (NM23A) expressed in (NME1), transcript variant 2, mRNA.
7330630	BTF3	0.775602	12.686	6.4532	4.90484e-08	3.01301e-06	8.32128	BTF3	689	Transcriptomic	ILMN_1659762	Homo sapiens basic transcription factor 3 (BTF3), mRNA.
2510338	GGH	0.775545	8.40326	5.94488	2.96154e-07	1.35952e-05	6.57648	GGH	8836	Transcriptomic	ILMN_1681754	Homo sapiens gamma-glutamyl hydrolase (conjugase, folylpolygammaglutamyl hydrolase) (GGH), mRNA.
7000577	GYPC	0.774554	13.2033	4.69747	2.20925e-05	0.00044121	2.41346	GYPC	2995	Transcriptomic	ILMN_1682332	Homo sapiens glycophorin C (Gerbich blood group) (GYPC), transcript variant 2, mRNA.
4860356	BYSL	0.774245	8.42257	6.10262	1.69709e-07	8.77181e-06	7.11644	BYSL	705	Transcriptomic	ILMN_1682792	Homo sapiens bystin-like (BYSL), mRNA.
3710564	FLCN	0.774163	5.6034	3.69471	0.000560065	0.00566975	-0.664108	FLCN	201163	Transcriptomic	ILMN_1683390	Homo sapiens folliculin (FLCN), transcript variant 2, mRNA.
3440424	LOC653820	0.773793	6.34108	5.6872	7.32751e-07	2.83741e-05	5.6988	FAM72A	729533	Transcriptomic	ILMN_1701882	PREDICTED: Homo sapiens similar to family with sequence similarity 72, member A, transcript variant 1 (LOC653820), mRNA.
2450270	PSORS1C1	0.773558	6.39995	3.51643	0.000961164	0.00854667	-1.17147	PSORS1C1	170679	Transcriptomic	ILMN_1799669	Homo sapiens psoriasis susceptibility 1 candidate 1 (PSORS1C1), mRNA.
5080594	DCAF6	0.773407	9.00048	2.85714	0.00628367	0.0355051	-2.90953	DCAF6	55827	Transcriptomic	ILMN_2392080	Homo sapiens DDB1 and CUL4 associated factor 6 (DCAF6), transcript variant 2, mRNA.
1690678	SIK1	0.772423	8.19384	5.04352	6.83172e-06	0.000169823	3.54215	SIK1	150094	Transcriptomic	ILMN_1717639	Homo sapiens salt-inducible kinase 1 (SIK1), mRNA.
3400482	RPIA	0.772292	10.3564	2.93163	0.00513575	0.0305257	-2.72522	RPIA	22934	Transcriptomic	ILMN_1714809	Homo sapiens ribose 5-phosphate isomerase A (RPIA), mRNA.
6590333	SLC38A10	0.771209	8.92646	4.58265	3.2436e-05	0.000604082	2.04517	SLC38A10	124565	Transcriptomic	ILMN_1759743	Homo sapiens solute carrier family 38, member 10 (SLC38A10), transcript variant 2, mRNA.
4050296	HS.105618	0.770654	7.28913	2.99809	0.00427956	0.0266802	-2.558	MBNL3	55796	Transcriptomic	ILMN_1843585	full-length cDNA clone CS0DM001YA20 of Fetal liver of Homo sapiens (human)
6760167	2016-03-03	0.77055	8.24569	3.73018	0.000502274	0.0051861	-0.561496	2016-03-03	115123	Transcriptomic	ILMN_1655796	PREDICTED: Homo sapiens membrane-associated ring finger (C3HC4) 3 (MARCH3), mRNA.
6370273	CTPS	0.767736	8.10823	6.48064	4.45019e-08	2.79968e-06	8.41576	CTPS	1503	Transcriptomic	ILMN_1783285	Homo sapiens CTP synthase (CTPS), mRNA.
6980497	H2AFX	0.767579	7.95628	4.75973	1.79181e-05	0.000372094	2.61454	H2AFX	3014	Transcriptomic	ILMN_2200331	Homo sapiens H2A histone family, member X (H2AFX), mRNA.
4920164	SIK1	0.764492	6.84867	3.79586	0.000410036	0.00444437	-0.370069	SIK1	150094	Transcriptomic	ILMN_3235647	Homo sapiens salt-inducible kinase 1 (SIK1), mRNA.
5810332	TMEM1	0.763984	5.67957	4.67097	2.41464e-05	0.000474953	2.32816	TRAPPC10	7109	Transcriptomic	ILMN_1779632	Homo sapiens transmembrane protein 1 (TMEM1), transcript variant 2, mRNA.
4220152	SIRPG	0.762166	7.70837	3.88672	0.000308912	0.00359391	-0.102376	SIRPG	55423	Transcriptomic	ILMN_1676780	Homo sapiens signal-regulatory protein gamma (SIRPG), transcript variant 1, mRNA.
270196	OBFC2B	0.761981	9.23909	5.76876	5.50386e-07	2.26983e-05	5.97594	OBFC2B	79035	Transcriptomic	ILMN_1704672	Homo sapiens oligonucleotide/oligosaccharide-binding fold containing 2B (OBFC2B), mRNA.
5490053	DLEU1	0.761384	8.10915	6.03728	2.13767e-07	1.05384e-05	6.89258	XTP6	10301	Transcriptomic	ILMN_2043918	Homo sapiens deleted in lymphocytic leukemia 1 (non-protein coding) (DLEU1), non-coding RNA.
1940377	RAN	0.760649	11.2007	7.8158	3.96283e-10	6.58281e-08	13.0045	RAN	5901	Transcriptomic	ILMN_3307930	Homo sapiens RAN, member RAS oncogene family (RAN), mRNA.
5570279	HIST1H1C	0.756834	11.0665	3.81434	0.00038718	0.00426153	-0.315901	HIST1H1C	3006	Transcriptomic	ILMN_1757406	Homo sapiens histone cluster 1, H1c (HIST1H1C), mRNA.
7000521	PRPS2	0.754721	8.15555	3.45152	0.00116636	0.00992735	-1.35257	PRPS2	5634	Transcriptomic	ILMN_2399431	Homo sapiens phosphoribosyl pyrophosphate synthetase 2 (PRPS2), transcript variant 1, mRNA.
6100523	SNX3	0.752546	12.6926	3.90845	0.000288561	0.00340613	-0.0378727	SNX3	8724	Transcriptomic	ILMN_1740180	Homo sapiens sorting nexin 3 (SNX3), mRNA.
6400288	TPR	0.752458	5.46943	4.36614	6.63478e-05	0.00107522	1.36046	PRG4	10216	Transcriptomic	ILMN_1780349	Homo sapiens translocated promoter region (to activated MET oncogene) (TPR), mRNA.
6840747	SLC25A4	0.75159	7.2056	4.90789	1.08515e-05	0.000246506	3.09664	SLC25A4	291	Transcriptomic	ILMN_1681670	Homo sapiens solute carrier family 25 (mitochondrial carrier; adenine nucleotide translocator), member 4 (SLC25A4), nuclear gene encoding mitochondrial protein, mRNA.
4540709	CXCL11	0.750792	5.18296	4.47163	4.68844e-05	0.000813749	1.6924	CXCL11	6373	Transcriptomic	ILMN_2067890	Homo sapiens chemokine (C-X-C motif) ligand 11 (CXCL11), mRNA.
6130615	PARP3	0.750671	9.05746	5.93869	3.02684e-07	1.38227e-05	6.55534	PARP3	10039	Transcriptomic	ILMN_1796682	Homo sapiens poly (ADP-ribose) polymerase family, member 3 (PARP3), transcript variant 1, mRNA.
2320152	ASB16	0.750601	5.71862	3.77922	0.000431731	0.00463449	-0.418741	ASB16	92591	Transcriptomic	ILMN_1810881	Homo sapiens ankyrin repeat and SOCS box-containing 16 (ASB16), mRNA.
150577	EIF4G1	0.747466	9.08409	5.2754	3.07586e-06	8.98855e-05	4.31178	EIF4G1	1981	Transcriptomic	ILMN_2370772	Homo sapiens eukaryotic translation initiation factor 4 gamma, 1 (EIF4G1), transcript variant 3, mRNA.
20470	GRASP	0.747208	7.11289	4.04301	0.000188552	0.00244992	0.365614	GRASP	160622	Transcriptomic	ILMN_1705210	Homo sapiens GRP1 (general receptor for phosphoinositides 1)-associated scaffold protein (GRASP), mRNA.
1450427	RTP4	0.747171	9.1849	3.66287	0.000617325	0.00611802	-0.755742	RTP4	64108	Transcriptomic	ILMN_2173975	Homo sapiens receptor (chemosensory) transporter protein 4 (RTP4), mRNA.
6060414	EIF1B	0.747152	12.049	3.58756	0.000775979	0.00727202	-0.970736	EIF1B	10289	Transcriptomic	ILMN_1679324	Homo sapiens eukaryotic translation initiation factor 1B (EIF1B), mRNA.
4120671	SSBP3	0.746205	9.13671	3.02852	0.00393392	0.0249396	-2.4806	SSBP3	23648	Transcriptomic	ILMN_2361163	Homo sapiens single stranded DNA binding protein 3 (SSBP3), transcript variant 2, mRNA.
240450	BPTF	0.746153	5.85914	4.08765	0.000163517	0.00217769	0.500943	BPTF	2186	Transcriptomic	ILMN_1699179	Homo sapiens bromodomain PHD finger transcription factor (BPTF), transcript variant 1, mRNA.
4780048	FBXO7	0.744342	12.3106	2.7816	0.00768733	0.0412134	-3.093	FBXO7	25793	Transcriptomic	ILMN_1745962	Homo sapiens F-box protein 7 (FBXO7), transcript variant 2, mRNA.
2940435	TFRC	0.743764	10.6575	3.36889	0.00148829	0.0119809	-1.58016	TFRC	7037	Transcriptomic	ILMN_1674243	Homo sapiens transferrin receptor (p90, CD71) (TFRC), mRNA.
4490739	PPAP2A	0.742678	6.79997	5.52626	1.28653e-06	4.37532e-05	5.15409	PPAP2A	8611	Transcriptomic	ILMN_2343278	Homo sapiens phosphatidic acid phosphatase type 2A (PPAP2A), transcript variant 2, mRNA.
1570424	WNK1	0.742252	5.7266	2.76766	0.00797607	0.0423262	-3.12647	WNK1	65125	Transcriptomic	ILMN_1753165	Homo sapiens WNK lysine deficient protein kinase 1 (WNK1), mRNA.
3520463	JAZF1	0.739491	10.2928	2.69534	0.00964148	0.0489289	-3.29816	JAZF1	221895	Transcriptomic	ILMN_1682727	Homo sapiens JAZF zinc finger 1 (JAZF1), mRNA.
3890524	C9ORF78	0.739002	11.5382	3.63597	0.000670049	0.00647052	-0.832829	C9orf78	51759	Transcriptomic	ILMN_1697166	Homo sapiens chromosome 9 open reading frame 78 (C9orf78), mRNA.
7150433	TCTEX1D2	0.737378	9.01145	4.51971	3.99847e-05	0.000718439	1.84476	TM4SF19	116211	Transcriptomic	ILMN_1700955	Homo sapiens Tctex1 domain containing 2 (TCTEX1D2), mRNA.
830259	GSPT1	0.736997	13.0804	3.47177	0.00109821	0.00949894	-1.29627	GSPT1	2935	Transcriptomic	ILMN_1750130	Homo sapiens G1 to S phase transition 1 (GSPT1), mRNA.
7610286	HPRT1	0.73496	9.69867	5.07538	6.12527e-06	0.000156234	3.64733	HPRT1	3251	Transcriptomic	ILMN_1736940	Homo sapiens hypoxanthine phosphoribosyltransferase 1 (Lesch-Nyhan syndrome) (HPRT1), mRNA.
2320132	MSI2	0.733599	5.80532	3.15547	0.00275491	0.0190482	-2.15203	MSI2	124540	Transcriptomic	ILMN_2302075	Homo sapiens musashi homolog 2 (Drosophila) (MSI2), transcript variant 1, mRNA.
5570477	ACSL6	0.733191	5.11507	3.06373	0.00356655	0.0231836	-2.39037	ACSL6	23305	Transcriptomic	ILMN_2278242	Homo sapiens acyl-CoA synthetase long-chain family member 6 (ACSL6), transcript variant 1, mRNA.
7200431	GABPB2	0.731142	7.92102	8.1146	1.39358e-10	2.84363e-08	14.0201	GABPB1	2553	Transcriptomic	ILMN_1761147	Homo sapiens GA binding protein transcription factor, beta subunit 2 (GABPB2), transcript variant gamma-2, mRNA.
5290541	FBXO9	0.730968	6.71359	3.20455	0.00239551	0.0171434	-2.02262	FBXO9	26268	Transcriptomic	ILMN_1717063	Homo sapiens F-box protein 9 (FBXO9), transcript variant 2, mRNA.
3440754	IL32	0.730841	11.6575	5.09321	5.76198e-06	0.000148747	3.70626	IL32	9235	Transcriptomic	ILMN_2368530	Homo sapiens interleukin 32 (IL32), transcript variant 4, mRNA.
4810187	STAT1	0.730694	12.1124	4.67639	2.37113e-05	0.000467571	2.34561	STAT1	6772	Transcriptomic	ILMN_1777325	Homo sapiens signal transducer and activator of transcription 1, 91kDa (STAT1), transcript variant alpha, mRNA.
3890372	DSCC1	0.728534	6.34269	5.34571	2.41106e-06	7.31928e-05	4.54695	DSCC1	79075	Transcriptomic	ILMN_1776577	Homo sapiens defective in sister chromatid cohesion 1 homolog (S. cerevisiae) (DSCC1), mRNA.
1990255	MAF1	0.727225	10.0433	3.33457	0.00164547	0.0129592	-1.67371	MAF1	84232	Transcriptomic	ILMN_1713985	Homo sapiens MAF1 homolog (S. cerevisiae) (MAF1), mRNA.
2120689	UBXN6	0.726051	12.4126	3.53266	0.000915518	0.00826608	-1.12587	UBXN6	80700	Transcriptomic	ILMN_1658624	Homo sapiens UBX domain protein 6 (UBXN6), mRNA.
6560079	SUCNR1	0.724354	5.91145	3.7137	0.000528363	0.00541896	-0.609219	SUCNR1	56670	Transcriptomic	ILMN_1681601	Homo sapiens succinate receptor 1 (SUCNR1), mRNA.
3930687	GTSF1L	0.723405	5.03112	5.77626	5.36091e-07	2.23048e-05	6.00143	GTSF1L	149699	Transcriptomic	ILMN_1812548	Homo sapiens gametocyte specific factor 1-like (GTSF1L), transcript variant 1, mRNA.
450619	AQP1	0.723246	5.68235	3.65637	0.000629686	0.00620068	-0.774396	AQP1	358	Transcriptomic	ILMN_1681103	Homo sapiens aquaporin 1 (Colton blood group) (AQP1), mRNA.
7050068	SQLE	0.723173	6.34705	5.33819	2.47482e-06	7.48377e-05	4.52174	SQLE	6713	Transcriptomic	ILMN_1772241	Homo sapiens squalene epoxidase (SQLE), mRNA.
2320079	NME4	0.723085	11.1257	3.35648	0.00154343	0.0122918	-1.61407	NME4	4833	Transcriptomic	ILMN_1800634	Homo sapiens non-metastatic cells 4, protein expressed in (NME4), nuclear gene encoding mitochondrial protein, mRNA.
110112	SYT5	0.721551	5.78777	3.01923	0.00403658	0.0254356	-2.50429	SYT5	6861	Transcriptomic	ILMN_1755571	Homo sapiens synaptotagmin V (SYT5), mRNA.
1770731	PRTN3	0.720705	5.80327	2.79876	0.007345	0.0397688	-3.05162	PRTN3	5657	Transcriptomic	ILMN_1668460	Homo sapiens proteinase 3 (PRTN3), mRNA.
4640500	UCHL1	0.720627	5.09762	5.2609	3.23395e-06	9.32282e-05	4.2634	UCHL1	7345	Transcriptomic	ILMN_1757387	Homo sapiens ubiquitin carboxyl-terminal esterase L1 (ubiquitin thiolesterase) (UCHL1), mRNA.
5960709	APITD1	0.718068	6.62901	3.71619	0.000524334	0.00538705	-0.602007	CORT	1325	Transcriptomic	ILMN_1793360	Homo sapiens apoptosis-inducing, TAF9-like domain 1 (APITD1), transcript variant B, mRNA.
5390338	DIP2A	0.717587	7.29723	4.01283	0.000207543	0.00262542	0.274516	DIP2A	23181	Transcriptomic	ILMN_1778662	Homo sapiens DIP2 disco-interacting protein 2 homolog A (Drosophila) (DIP2A), transcript variant 3, mRNA.
3710373	SNHG3-RCC1	0.717467	7.98454	4.25435	9.55503e-05	0.00144192	1.01238	RCC1	1104	Transcriptomic	ILMN_1707493	Homo sapiens SNHG3-RCC1 readthrough transcript (SNHG3-RCC1), transcript variant 1, mRNA.
5720445	SLC35F2	0.716498	8.55675	5.94442	2.9663e-07	1.35952e-05	6.57492	SLC35F2	54733	Transcriptomic	ILMN_1790577	Homo sapiens solute carrier family 35, member F2 (SLC35F2), mRNA.
3520095	RAD23A	0.715366	11.5278	3.78048	0.000430052	0.00461877	-0.415063	RAD23A	5886	Transcriptomic	ILMN_1751571	Homo sapiens RAD23 homolog A (S. cerevisiae) (RAD23A), mRNA.
3710609	TSPAN17	0.713351	9.96957	5.4054	1.95983e-06	6.18376e-05	4.74715	TSPAN17	26262	Transcriptomic	ILMN_1777881	Homo sapiens tetraspanin 17 (TSPAN17), transcript variant 1, mRNA.
6110095	CCDC15	0.712644	7.6248	2.87974	0.00591237	0.0339798	-2.85396	CCDC15	80071	Transcriptomic	ILMN_1783676	Homo sapiens coiled-coil domain containing 15 (CCDC15), mRNA.
7200601	MUC1	0.709549	5.54084	4.19053	0.000117482	0.00168614	0.815492	MUC1	4582	Transcriptomic	ILMN_2371911	Homo sapiens mucin 1, cell surface associated (MUC1), transcript variant 5, mRNA.
2810201	KIF14	0.709207	6.1702	4.88354	1.17872e-05	0.000264433	3.01708	KIF14	9928	Transcriptomic	ILMN_1808071	Homo sapiens kinesin family member 14 (KIF14), mRNA.
4280487	CRISP2	0.708035	5.29842	3.25047	0.00209978	0.0155143	-1.90041	CRISP2	7180	Transcriptomic	ILMN_1775569	Homo sapiens cysteine-rich secretory protein 2 (CRISP2), mRNA.
6450619	SPON2	0.707394	8.74338	3.06681	0.00353604	0.0230299	-2.38245	SPON2	10417	Transcriptomic	ILMN_1676099	Homo sapiens spondin 2, extracellular matrix protein (SPON2), mRNA.
6560576	OCRL	0.707102	7.84587	2.8311	0.0067382	0.0373803	-2.97317	OCRL	4952	Transcriptomic	ILMN_2382121	Homo sapiens oculocerebrorenal syndrome of Lowe (OCRL), transcript variant b, mRNA.
6100128	PPM1A	0.706895	5.92755	2.80941	0.00713975	0.0388637	-3.02585	PPM1A	5494	Transcriptomic	ILMN_1727127	Homo sapiens protein phosphatase 1A (formerly 2C), magnesium-dependent, alpha isoform (PPM1A), transcript variant 2, mRNA.
3400632	GRIN3A	0.705531	5.48468	5.06647	6.31539e-06	0.00016004	3.61787	GRIN3A	116443	Transcriptomic	ILMN_1758400	Homo sapiens glutamate receptor, ionotropic, N-methyl-D-aspartate 3A (GRIN3A), mRNA.
5290484	SAR1B	0.703474	9.38776	4.23658	0.00010122	0.00151192	0.957434	SAR1B	51128	Transcriptomic	ILMN_1736888	Homo sapiens SAR1 homolog B (S. cerevisiae) (SAR1B), transcript variant 1, mRNA.
3460242	HEATR1	0.702991	8.0332	4.80984	1.513e-05	0.000323646	2.77703	HEATR1	55127	Transcriptomic	ILMN_1787762	Homo sapiens HEAT repeat containing 1 (HEATR1), mRNA.
510327	ELK4	0.702648	5.88718	3.85937	0.000336503	0.00383872	-0.183308	ELK4	2005	Transcriptomic	ILMN_2273103	Homo sapiens ELK4, ETS-domain protein (SRF accessory protein 1) (ELK4), transcript variant a, mRNA.
7570050	HMGB3	0.70133	5.59187	5.58051	1.06448e-06	3.802e-05	5.33736	HMGB3	3149	Transcriptomic	ILMN_1733519	Homo sapiens high-mobility group box 3 (HMGB3), mRNA.
6100678	LOC641972	0.701208	7.51839	2.77164	0.00789267	0.0419786	-3.11693	SSBP3	23648	Transcriptomic	ILMN_1803968	PREDICTED: Homo sapiens similar to single-stranded DNA-binding protein isoform a (LOC641972), mRNA.
5890364	LRRC8A	0.698996	8.1714	3.27583	0.00195162	0.0146737	-1.83244	LRRC8A	56262	Transcriptomic	ILMN_1739840	Homo sapiens leucine rich repeat containing 8 family, member A (LRRC8A), mRNA.
1660703	MGC72080	0.698882	7.4354	5.02374	7.31014e-06	0.000179435	3.47694	MGC72080	389538	Transcriptomic	ILMN_2152502	Homo sapiens MGC72080 pseudogene (MGC72080) on chromosome 7.
4890670	C1ORF61	0.69695	5.71146	4.44539	5.11274e-05	0.000875734	1.60953	C1orf61	10485	Transcriptomic	ILMN_1759652	Homo sapiens chromosome 1 open reading frame 61 (C1orf61), mRNA.
6220195	BATF	0.695531	9.28121	5.11769	5.29744e-06	0.000139205	3.78729	BATF	10538	Transcriptomic	ILMN_1668822	Homo sapiens basic leucine zipper transcription factor, ATF-like (BATF), mRNA.
6580484	MOV10	0.69407	9.57944	3.42648	0.00125614	0.0105086	-1.42188	MOV10	4343	Transcriptomic	ILMN_1725700	Homo sapiens Mov10, Moloney leukemia virus 10, homolog (mouse) (MOV10), mRNA.
6020280	NRAS	0.693545	7.52495	4.06475	0.00017593	0.00231541	0.43142	NRAS	4893	Transcriptomic	ILMN_1775759	Homo sapiens neuroblastoma RAS viral (v-ras) oncogene homolog (NRAS), mRNA.
2640487	CUL4A	0.693512	9.90675	3.51643	0.000961162	0.00854667	-1.17147	CUL4A	8451	Transcriptomic	ILMN_1695792	Homo sapiens cullin 4A (CUL4A), transcript variant 2, mRNA.
6200195	WDR34	0.693409	7.14638	3.76444	0.000451924	0.00480509	-0.461877	WDR34	89891	Transcriptomic	ILMN_1685928	Homo sapiens WD repeat domain 34 (WDR34), mRNA.
4260736	BAT3	0.692897	10.8366	3.27961	0.00193035	0.014552	-1.82226	BAG6	7917	Transcriptomic	ILMN_1705364	Homo sapiens HLA-B associated transcript 3 (BAT3), transcript variant 2, mRNA.
6020736	UBE2H	0.692569	11.2115	3.07375	0.00346802	0.0226931	-2.36456	UBE2H	7328	Transcriptomic	ILMN_1757644	Homo sapiens ubiquitin-conjugating enzyme E2H (UBC8 homolog, yeast) (UBE2H), transcript variant 1, mRNA.
7400402	HIST1H4D	0.692494	5.84933	3.63742	0.000667112	0.00645211	-0.828698	HIST1H4D	8360	Transcriptomic	ILMN_1676580	Homo sapiens histone cluster 1, H4d (HIST1H4D), mRNA.
2470615	LOC729956	0.690198	5.1019	4.14228	0.000137245	0.00189894	0.667496	SHISA7	729956	Transcriptomic	ILMN_3230102	PREDICTED: Homo sapiens hypothetical LOC729956 (LOC729956), mRNA.
5570653	TM7SF2	0.689198	8.2657	3.06576	0.00354637	0.0230767	-2.38514	TM7SF2	7108	Transcriptomic	ILMN_1690040	Homo sapiens transmembrane 7 superfamily member 2 (TM7SF2), mRNA.
6660446	WDR51A	0.688366	7.82755	4.65019	2.58868e-05	0.000502448	2.26139	POC1A	25886	Transcriptomic	ILMN_1780667	Homo sapiens WD repeat domain 51A (WDR51A), mRNA.
7320202	GTSF1L	0.688192	4.93625	5.69145	7.21917e-07	2.80008e-05	5.71322	GTSF1L	149699	Transcriptomic	ILMN_1690537	Homo sapiens gametocyte specific factor 1-like (GTSF1L), transcript variant 1, mRNA.
4280632	GAS6	0.687233	7.13786	3.09857	0.00323491	0.0215044	-2.3004	GAS6	2621	Transcriptomic	ILMN_1784749	Homo sapiens growth arrest-specific 6 (GAS6), mRNA.
1980039	NEIL3	0.68591	5.37865	4.7625	1.77515e-05	0.000369616	2.62351	NEIL3	55247	Transcriptomic	ILMN_1757697	Homo sapiens nei endonuclease VIII-like 3 (E. coli) (NEIL3), mRNA.
3930324	CENPM	0.685754	4.78846	6.78754	1.49819e-08	1.14516e-06	9.47345	CENPM	79019	Transcriptomic	ILMN_2368721	Homo sapiens centromere protein M (CENPM), transcript variant 2, mRNA.
2480224	PGM3	0.685742	7.05631	5.66034	8.0507e-07	3.08835e-05	5.60768	PGM3	5238	Transcriptomic	ILMN_1693620	Homo sapiens phosphoglucomutase 3 (PGM3), mRNA.
4900333	HAGH	0.68378	12.3937	3.35756	0.00153853	0.0122796	-1.61111	HAGH	3029	Transcriptomic	ILMN_1772731	Homo sapiens hydroxyacylglutathione hydrolase (HAGH), nuclear gene encoding mitochondrial protein, transcript variant 1, mRNA.
2710452	POU2AF1	0.68288	8.92305	3.40502	0.00133831	0.0110815	-1.48106	POU2AF1	5450	Transcriptomic	ILMN_1811049	Homo sapiens POU class 2 associating factor 1 (POU2AF1), mRNA.
3930639	ACO2	0.6827	9.70997	5.75752	5.72563e-07	2.33666e-05	5.93768	ACO2	50	Transcriptomic	ILMN_1654861	Homo sapiens aconitase 2, mitochondrial (ACO2), nuclear gene encoding mitochondrial protein, mRNA.
6200468	CKS2	0.682198	7.82449	3.97311	0.000235369	0.00290082	0.155178	CKS2	1164	Transcriptomic	ILMN_1756326	Homo sapiens CDC28 protein kinase regulatory subunit 2 (CKS2), mRNA.
780022	LOC100132299	0.681927	9.07579	4.25402	9.56525e-05	0.00144253	1.01136	RPA1	6117	Transcriptomic	ILMN_3249261	PREDICTED: Homo sapiens similar to MSTP075 (LOC100132299), mRNA.
2640554	EEF1B2	0.681371	5.51682	4.41558	5.64033e-05	0.000944725	1.51562	EEF1B2	1933	Transcriptomic	ILMN_1685678	Homo sapiens eukaryotic translation elongation factor 1 beta 2 (EEF1B2), transcript variant 2, mRNA.
2630202	FLJ45248	0.680561	5.56362	4.92103	1.03772e-05	0.000238521	3.13964	CR608006	401472	Transcriptomic	ILMN_1807093	Homo sapiens FLJ45248 protein (FLJ45248), mRNA.
3120520	GABARAPL2	0.680128	12.3407	4.05177	0.000183361	0.00239174	0.392126	GABARAPL2	11345	Transcriptomic	ILMN_1796458	Homo sapiens GABA(A) receptor-associated protein-like 2 (GABARAPL2), mRNA.
2650564	RARRES3	0.679923	12.6055	6.7632	1.63329e-08	1.22059e-06	9.38955	RARRES3	5920	Transcriptomic	ILMN_1701613	Homo sapiens retinoic acid receptor responder (tazarotene induced) 3 (RARRES3), mRNA.
5860048	CRKRS	0.678381	10.2985	4.39279	6.07916e-05	0.00100494	1.44401	CDK12	51755	Transcriptomic	ILMN_1707448	Homo sapiens Cdc2-related kinase, arginine/serine-rich (CRKRS), mRNA.
3460201	ADIPOR1	0.676812	12.7424	3.03016	0.00391604	0.0248927	-2.47641	ADIPOR1	51094	Transcriptomic	ILMN_2096322	Homo sapiens adiponectin receptor 1 (ADIPOR1), mRNA.
4280471	GUK1	0.676369	13.431	3.59777	0.000752392	0.00707924	-0.941749	GUK1	2987	Transcriptomic	ILMN_1758398	Homo sapiens guanylate kinase 1 (GUK1), mRNA.
1710278	CDC34	0.676186	10.7617	2.78631	0.00759179	0.0408224	-3.08165	CDC34	997	Transcriptomic	ILMN_1713006	Homo sapiens cell division cycle 34 homolog (S. cerevisiae) (CDC34), mRNA.
2060528	LOC649604	0.676123	5.66211	2.80412	0.00724106	0.0393057	-3.03866	ARL4A	10124	Transcriptomic	ILMN_1661399	PREDICTED: Homo sapiens similar to ADP-ribosylation factor-like protein 4A, transcript variant 2 (LOC649604), mRNA.
3520370	MSI2	0.674966	7.81326	2.96706	0.00466121	0.0284399	-2.63639	MSI2	124540	Transcriptomic	ILMN_1713088	Homo sapiens musashi homolog 2 (Drosophila) (MSI2), transcript variant 1, mRNA.
4490133	SFRS2B	0.674814	9.79499	3.36113	0.00152256	0.0121732	-1.60138	CR611239	10929	Transcriptomic	ILMN_1772702	Homo sapiens splicing factor, arginine/serine-rich 2B (SFRS2B), mRNA.
2600739	VRK1	0.674434	9.01535	4.98443	8.3608e-06	0.000200403	3.34761	VRK1	7443	Transcriptomic	ILMN_1805828	Homo sapiens vaccinia related kinase 1 (VRK1), mRNA.
6330465	LOC150223	0.673735	5.28503	7.01728	6.63394e-09	6.1237e-07	10.2652	YDJC	150223	Transcriptomic	ILMN_1670124	Homo sapiens hypothetical protein LOC150223 (LOC150223), transcript variant 2, mRNA.
5390280	EIF3B	0.672733	9.19642	3.69726	0.000555703	0.00563289	-0.656745	EIF3B	8662	Transcriptomic	ILMN_2278729	Homo sapiens eukaryotic translation initiation factor 3, subunit B (EIF3B), transcript variant 2, mRNA.
2810367	ABCB6	0.671597	8.21566	3.13498	0.0029195	0.0199006	-2.20567	ABCB6	10058	Transcriptomic	ILMN_2193980	Homo sapiens ATP-binding cassette, sub-family B (MDR/TAP), member 6 (ABCB6), nuclear gene encoding mitochondrial protein, mRNA.
6110717	BCL2L11	0.670406	6.67353	4.08211	0.000166441	0.00220787	0.484097	BCL2L11	10018	Transcriptomic	ILMN_2359627	Homo sapiens BCL2-like 11 (apoptosis facilitator) (BCL2L11), transcript variant 6, mRNA.
6200390	PRIM1	0.670154	8.07769	5.73545	6.18683e-07	2.45652e-05	5.86265	PRIM1	5557	Transcriptomic	ILMN_1694502	Homo sapiens primase, DNA, polypeptide 1 (49kDa) (PRIM1), mRNA.
2070368	TUBB2C	0.669843	11.1321	3.83151	0.000367046	0.00408398	-0.265443	TUBB2C	10383	Transcriptomic	ILMN_1780769	Homo sapiens tubulin, beta 2C (TUBB2C), mRNA.
650626	C16ORF68	0.669539	9.30338	3.74009	0.00048717	0.00507104	-0.53271	METTL22	79091	Transcriptomic	ILMN_1658290	Homo sapiens chromosome 16 open reading frame 68 (C16orf68), mRNA.
4200612	PPIL1	0.667975	7.76553	4.19	0.000117686	0.00168803	0.813844	PPIL1	51645	Transcriptomic	ILMN_2054392	Homo sapiens peptidylprolyl isomerase (cyclophilin)-like 1 (PPIL1), mRNA.
4850519	DHX29	0.667171	9.03119	4.88167	1.18623e-05	0.000265105	3.01097	DHX29	54505	Transcriptomic	ILMN_1697503	Homo sapiens DEAH (Asp-Glu-Ala-His) box polypeptide 29 (DHX29), mRNA.
7000368	UBE2L6	0.666999	8.38287	4.91468	1.06035e-05	0.00024228	3.11889	UBE2L6	9246	Transcriptomic	ILMN_1703108	Homo sapiens ubiquitin-conjugating enzyme E2L 6 (UBE2L6), transcript variant 1, mRNA.
3800398	FBXO6	0.666832	10.3639	4.63559	2.71829e-05	0.000522848	2.21454	FBXO6	26270	Transcriptomic	ILMN_1701455	Homo sapiens F-box protein 6 (FBXO6), mRNA.
4390014	C1ORF58	0.666261	5.51595	3.48674	0.00105034	0.00917617	-1.25456	BROX	148362	Transcriptomic	ILMN_1654864	Homo sapiens chromosome 1 open reading frame 58 (C1orf58), mRNA.
4210491	TBCE	0.664851	7.22868	5.62146	9.22454e-07	3.39957e-05	5.47594	TBCE	6905	Transcriptomic	ILMN_2359014	Homo sapiens tubulin folding cofactor E (TBCE), transcript variant 2, mRNA.
5490139	HSPA13	0.663521	5.69561	3.37948	0.00144276	0.0116986	-1.55119	HSPA13	6782	Transcriptomic	ILMN_3249645	Homo sapiens heat shock protein 70kDa family, member 13 (HSPA13), mRNA.
4830458	GMPPB	0.662447	8.54939	4.88553	1.17078e-05	0.000262904	3.02358	GMPPB	29925	Transcriptomic	ILMN_2412927	Homo sapiens GDP-mannose pyrophosphorylase B (GMPPB), transcript variant 2, mRNA.
7330253	MCM5	0.660943	10.1066	3.65456	0.000633175	0.00622981	-0.779594	MCM5	4174	Transcriptomic	ILMN_1815169	Homo sapiens minichromosome maintenance complex component 5 (MCM5), mRNA.
3400280	LOC646562	0.660789	5.4115	3.37876	0.0014458	0.0117152	-1.55315	KIAA0786	23266	Transcriptomic	ILMN_1665970	PREDICTED: Homo sapiens hypothetical protein LOC646562 (LOC646562), mRNA.
1410037	PIP4K2A	0.660213	12.2781	3.21767	0.00230728	0.0166593	-1.98784	PIP4K2A	5305	Transcriptomic	ILMN_3236637	Homo sapiens phosphatidylinositol-5-phosphate 4-kinase, type II, alpha (PIP4K2A), mRNA.
7650474	PHF19	0.658817	8.69158	3.7537	0.000467147	0.00490912	-0.493131	PHF19	26147	Transcriptomic	ILMN_1756676	Homo sapiens PHD finger protein 19 (PHF19), transcript variant 2, mRNA.
4900465	RUVBL1	0.658132	8.10671	5.90246	3.43906e-07	1.52907e-05	6.43158	RUVBL1	8607	Transcriptomic	ILMN_1693108	Homo sapiens RuvB-like 1 (E. coli) (RUVBL1), mRNA.
3460278	C22ORF13	0.657746	12.2974	4.09175	0.000161388	0.002153	0.513399	C22orf13	83606	Transcriptomic	ILMN_1764410	Homo sapiens chromosome 22 open reading frame 13 (C22orf13), mRNA.
7210192	ADA	0.657227	10.5123	4.82403	1.44212e-05	0.000310181	2.82315	ADA	100	Transcriptomic	ILMN_1803686	Homo sapiens adenosine deaminase (ADA), mRNA.
6660411	ALG13	0.65557	8.64603	4.2061	0.000111721	0.00162734	0.86338	ALG13	79868	Transcriptomic	ILMN_1761456	Homo sapiens asparagine-linked glycosylation 13 homolog (S. cerevisiae) (ALG13), mRNA.
4220672	MT1F	0.654958	10.6523	3.62697	0.000688642	0.00660387	-0.85856	MT1F	4494	Transcriptomic	ILMN_1718766	Homo sapiens metallothionein 1F (MT1F), mRNA.
840725	ZNF788	0.653924	6.02673	3.30071	0.00181589	0.0139348	-1.76543	ZNF788	388507	Transcriptomic	ILMN_3305466	PREDICTED: Homo sapiens misc_RNA (ZNF788), miscRNA.
6650196	E2F5	0.653907	8.60066	3.43568	0.00122242	0.0102999	-1.39646	E2F5	1875	Transcriptomic	ILMN_1782551	Homo sapiens E2F transcription factor 5, p130-binding (E2F5), transcript variant 1, mRNA.
2650192	C6ORF105	0.65291	5.15828	3.3148	0.00174302	0.0135212	-1.72732	C6orf105	84830	Transcriptomic	ILMN_2078592	Homo sapiens chromosome 6 open reading frame 105 (C6orf105), mRNA.
5860204	FKBP11	0.649794	11.1641	5.22102	3.7116e-06	0.000103563	4.13044	FKBP11	51303	Transcriptomic	ILMN_1787345	Homo sapiens FK506 binding protein 11, 19 kDa (FKBP11), mRNA.
1500192	HIST3H2A	0.649773	7.39505	3.13438	0.00292443	0.0199258	-2.20723	HIST3H2A	92815	Transcriptomic	ILMN_1779648	Homo sapiens histone cluster 3, H2a (HIST3H2A), mRNA.
7550575	BTF3	0.649451	7.78444	4.12296	0.000146031	0.00198308	0.608473	BTF3	689	Transcriptomic	ILMN_2245676	Homo sapiens basic transcription factor 3 (BTF3), transcript variant 1, mRNA.
1450647	ATG4D	0.649129	8.04821	3.10678	0.00316117	0.0211339	-2.27912	ATG4D	84971	Transcriptomic	ILMN_1801905	Homo sapiens ATG4 autophagy related 4 homolog D (S. cerevisiae) (ATG4D), mRNA.
6520523	IL27	0.647832	5.53771	2.70673	0.00935944	0.0478428	-3.27133	IL27	246778	Transcriptomic	ILMN_1753758	Homo sapiens interleukin 27 (IL27), mRNA.
1690162	HS.107801	0.64642	5.06082	4.15594	0.000131343	0.00183459	0.70932	CD511705	NA	Transcriptomic?	ILMN_1865735	AGENCOURT_14360862 NIH_MGC_187 Homo sapiens cDNA clone IMAGE:30405414 5, mRNA sequence
6420242	FIS1	0.646154	11.2871	3.09146	0.0033002	0.0217964	-2.31883	FIS1	51024	Transcriptomic	ILMN_1658351	Homo sapiens fission 1 (mitochondrial outer membrane) homolog (S. cerevisiae) (FIS1), nuclear gene encoding mitochondrial protein, mRNA.
7570600	FLJ33590	0.645845	7.89934	2.84582	0.00647754	0.0363298	-2.93723	AX746675	285093	Transcriptomic?	ILMN_1717029	Homo sapiens hypothetical protein FLJ33590 (FLJ33590), mRNA.
1170446	C9ORF10OS	0.645151	9.7578	7.53969	1.04631e-09	1.38716e-07	12.0607	FAM120AOS	158293	Transcriptomic	ILMN_1750969	Homo sapiens chromosome 9 open reading frame 10 opposite strand (C9orf10OS), mRNA.
1170259	FAM132B	0.642474	4.96415	3.19374	0.0024707	0.0175371	-2.05125	FAM132B	151176	Transcriptomic	ILMN_3178410	PREDICTED: Homo sapiens family with sequence similarity 132, member B (FAM132B), mRNA.
5360026	FAM59B	0.642123	6.11062	3.96802	0.000239186	0.00293816	0.139925	FAM59B	150946	Transcriptomic	ILMN_1707689	PREDICTED: Homo sapiens family with sequence similarity 59, member B (FAM59B), mRNA.
1030044	B4GALT3	0.64079	10.5269	4.33697	7.29945e-05	0.00116444	1.26928	B4GALT3	8703	Transcriptomic	ILMN_1692267	Homo sapiens UDP-Gal:betaGlcNAc beta 1,4- galactosyltransferase, polypeptide 3 (B4GALT3), mRNA.
20491	UBE2F	0.64061	11.2472	4.34749	7.05253e-05	0.00113043	1.30214	SCLY	51540	Transcriptomic	ILMN_2164242	Homo sapiens ubiquitin-conjugating enzyme E2F (putative) (UBE2F), mRNA.
610138	PSMB2	0.640534	11.6058	7.33364	2.16511e-09	2.41936e-07	11.3538	PSMB2	5690	Transcriptomic	ILMN_1764794	Homo sapiens proteasome (prosome, macropain) subunit, beta type, 2 (PSMB2), mRNA.
2340370	HIST1H2AI	0.640475	4.95782	5.75066	5.86516e-07	2.37127e-05	5.91436	HIST1H2AI	8329	Transcriptomic	ILMN_1663453	Homo sapiens histone cluster 1, H2ai (HIST1H2AI), mRNA.
7100367	HS.571502	0.640023	8.96763	4.83851	1.37311e-05	0.000299177	2.87029	CR603183	NA	Transcriptomic	ILMN_1823231	full-length cDNA clone CS0DM012YE14 of Fetal liver of Homo sapiens (human)
2760370	CALR	0.639062	9.7546	3.98601	0.000225956	0.00281288	0.193879	CALR	811	Transcriptomic	ILMN_1736256	Homo sapiens calreticulin (CALR), mRNA.
6290603	EIF3B	0.638835	10.9433	4.43985	5.20696e-05	0.000887712	1.59206	EIF3B	8662	Transcriptomic	ILMN_1715636	Homo sapiens eukaryotic translation initiation factor 3, subunit B (EIF3B), transcript variant 1, mRNA.
1230348	CARHSP1	0.63874	11.6835	4.10377	0.000155298	0.00208914	0.549968	CARHSP1	23589	Transcriptomic	ILMN_1809477	Homo sapiens calcium regulated heat stable protein 1, 24kDa (CARHSP1), transcript variant 2, mRNA.
4010039	TNNT2	0.638369	5.29442	3.20359	0.00240214	0.0171751	-2.02518	TNNT2	7139	Transcriptomic	ILMN_1664071	Homo sapiens troponin T type 2 (cardiac) (TNNT2), transcript variant 1, mRNA.
6550209	KIF2A	0.637346	9.68791	4.80849	1.51989e-05	0.000324825	2.77267	KIF2A	3796	Transcriptomic	ILMN_1734476	Homo sapiens kinesin heavy chain member 2A (KIF2A), mRNA.
990072	SRGAP2	0.636656	7.34312	3.02993	0.00391859	0.0248927	-2.47701	SRGAP2	23380	Transcriptomic	ILMN_1759549	Homo sapiens SLIT-ROBO Rho GTPase activating protein 2 (SRGAP2), transcript variant 1, mRNA.
2680523	SAMD4A	0.635935	7.26279	2.82581	0.00683408	0.0377515	-2.98604	SAMD4A	23034	Transcriptomic	ILMN_2119297	Homo sapiens sterile alpha motif domain containing 4A (SAMD4A), mRNA.
3140021	PCBD1	0.634025	9.29349	4.604	3.02076e-05	0.000568446	2.11338	PCBD1	5092	Transcriptomic	ILMN_1786105	Homo sapiens pterin-4 alpha-carbinolamine dehydratase/dimerization cofactor of hepatocyte nuclear factor 1 alpha (PCBD1), mRNA.
6940164	LBH	0.632207	7.33249	2.99819	0.00427848	0.0266802	-2.55777	LBH	81606	Transcriptomic	ILMN_1660794	PREDICTED: Homo sapiens hypothetical protein DKFZp566J091 (LBH), mRNA.
580129	GLRX3	0.631979	9.76954	6.54191	3.58093e-08	2.3277e-06	8.62684	GLRX3	10539	Transcriptomic	ILMN_3247462	Homo sapiens glutaredoxin 3 (GLRX3), mRNA.
6220451	SLC25A4	0.63087	8.70619	3.95199	0.000251606	0.00305442	0.0919404	SLC25A4	291	Transcriptomic	ILMN_2211780	Homo sapiens solute carrier family 25 (mitochondrial carrier; adenine nucleotide translocator), member 4 (SLC25A4), nuclear gene encoding mitochondrial protein, mRNA.
5720091	RAB6A	0.62979	10.4292	3.74594	0.000478473	0.00500796	-0.515725	RAB6A	5870	Transcriptomic	ILMN_1800871	Homo sapiens RAB6A, member RAS oncogene family (RAB6A), transcript variant 1, mRNA.
2450156	XBP1	0.629281	12.259	4.60046	3.05666e-05	0.000573821	2.10206	XBP1	7494	Transcriptomic	ILMN_2365465	Homo sapiens X-box binding protein 1 (XBP1), transcript variant 2, mRNA.
2340528	C15ORF23	0.629023	6.08984	4.70866	2.1278e-05	0.000428592	2.44952	C15orf23	90417	Transcriptomic	ILMN_1652008	Homo sapiens chromosome 15 open reading frame 23 (C15orf23), mRNA.
510209	LOC643310	0.628142	12.0077	5.26345	3.20565e-06	9.25262e-05	4.27188	ST13	6767	Transcriptomic	ILMN_1756139	PREDICTED: Homo sapiens similar to heat shock 70kD protein binding protein (LOC643310), mRNA.
3780753	ARMCX3	0.627939	5.62686	3.11939	0.00305083	0.0205836	-2.24632	ARMCX3	51566	Transcriptomic	ILMN_1651741	Homo sapiens armadillo repeat containing, X-linked 3 (ARMCX3), transcript variant 3, mRNA.
4040376	LARP1	0.62773	8.96278	4.71282	2.09824e-05	0.000423365	2.46295	LARP1	23367	Transcriptomic	ILMN_1681590	Homo sapiens La ribonucleoprotein domain family, member 1 (LARP1), transcript variant 2, mRNA.
3830709	HNRNPA3P1	0.627416	6.97106	3.75694	0.00046251	0.00487568	-0.483722	HNRPA3	10151	Transcriptomic	ILMN_2174574	Homo sapiens heterogeneous nuclear ribonucleoprotein A3 pseudogene 1 (HNRNPA3P1) on chromosome 10. XR_000879 XR_001292 XR_001293 XR_001294 XR_001295 XR_001296 XR_001297
70730	GAS6	0.626266	7.32761	3.10274	0.00319721	0.0213202	-2.28958	GAS6	2621	Transcriptomic	ILMN_1779558	Homo sapiens growth arrest-specific 6 (GAS6), mRNA.
160242	C13ORF15	0.626166	11.9951	3.35894	0.00153235	0.0122431	-1.60735	C13orf15	28984	Transcriptomic	ILMN_1658494	Homo sapiens chromosome 13 open reading frame 15 (C13orf15), mRNA.
4490333	FAM184A	0.625184	5.68668	4.12041	0.000147229	0.00199474	0.600699	FAM184A	79632	Transcriptomic	ILMN_1696699	Homo sapiens family with sequence similarity 184, member A (FAM184A), transcript variant 1, mRNA.
6220243	TNRC6A	0.624904	5.17906	3.52899	0.000925652	0.00833833	-1.13619	TNRC6A	27327	Transcriptomic	ILMN_1752409	Homo sapiens trinucleotide repeat containing 6A (TNRC6A), mRNA.
3390021	SDSL	0.623963	7.35946	2.72028	0.00903398	0.0466839	-3.23932	SDSL	113675	Transcriptomic	ILMN_1750674	Homo sapiens serine dehydratase-like (SDSL), mRNA.
1500129	DCPS	0.623961	8.94573	3.48083	0.00106899	0.00931487	-1.27103	DCPS	28960	Transcriptomic	ILMN_1740737	Homo sapiens decapping enzyme, scavenger (DCPS), mRNA.
4830100	HSP90AB1	0.622395	11.529	4.61508	2.91106e-05	0.000550987	2.14885	HSP90AB1	3326	Transcriptomic	ILMN_1673711	Homo sapiens heat shock protein 90kDa alpha (cytosolic), class B member 1 (HSP90AB1), mRNA.
4880386	SLC25A46	0.621692	9.61896	3.29063	0.00186974	0.014216	-1.79261	SLC25A46	91137	Transcriptomic	ILMN_1720311	Homo sapiens solute carrier family 25, member 46 (SLC25A46), mRNA.
7570706	MARK3	0.620655	8.59817	5.57829	1.07277e-06	3.8142e-05	5.32986	MARK3	4140	Transcriptomic	ILMN_1704795	Homo sapiens MAP/microtubule affinity-regulating kinase 3 (MARK3), mRNA.
2470333	TBPL1	0.619919	10.8368	3.54412	0.000884555	0.00804845	-1.09362	TBPL1	9519	Transcriptomic	ILMN_1708147	Homo sapiens TBP-like 1 (TBPL1), mRNA.
4010487	TRAF3	0.619187	7.30567	5.33592	2.49432e-06	7.53303e-05	4.51416	TRAF3	7187	Transcriptomic	ILMN_2383774	Homo sapiens TNF receptor-associated factor 3 (TRAF3), transcript variant 3, mRNA.
6520386	LDHA	0.618047	6.04484	3.41814	0.00128747	0.0107363	-1.4449	LDHA	3939	Transcriptomic	ILMN_3251145	Homo sapiens lactate dehydrogenase A (LDHA), transcript variant 1, mRNA.
380241	VIT	0.617807	5.22285	4.10951	0.000152465	0.00205617	0.567471	VIT	5212	Transcriptomic	ILMN_1709434	Homo sapiens vitrin (VIT), mRNA.
4590612	LMBR1	0.61735	8.88467	3.98901	0.000223825	0.00279376	0.202866	LMBR1	64327	Transcriptomic	ILMN_1764522	Homo sapiens limb region 1 homolog (mouse) (LMBR1), mRNA.
5310634	FASN	0.616412	9.0183	3.61843	0.000706731	0.00673058	-0.882931	FASN	2194	Transcriptomic	ILMN_1784871	Homo sapiens fatty acid synthase (FASN), mRNA.
5720605	TSC1	0.615288	5.68136	3.49908	0.00101234	0.00890724	-1.22006	TSC1	7248	Transcriptomic	ILMN_1758378	Homo sapiens tuberous sclerosis 1 (TSC1), transcript variant 1, mRNA.
4230189	TXNL2	0.615032	9.69021	6.20917	1.16432e-07	6.32453e-06	7.48201	GLRX3	10539	Transcriptomic	ILMN_2056479	Homo sapiens thioredoxin-like 2 (TXNL2), mRNA.
1260612	DLEU1	0.614527	7.13986	3.81948	0.000381038	0.00420598	-0.300794	XTP6	10301	Transcriptomic	ILMN_1681641	Homo sapiens deleted in lymphocytic leukemia 1 (non-protein coding) (DLEU1), non-coding RNA.
6250280	PRDX1	0.613681	10.9767	4.81936	1.46506e-05	0.000314539	2.80798	PRDX1	5052	Transcriptomic	ILMN_2366391	Homo sapiens peroxiredoxin 1 (PRDX1), transcript variant 2, mRNA.
5720709	HS.540121	0.613587	6.1953	4.89724	1.12512e-05	0.0002546	3.06184	TRD	28517	Transcriptomic	ILMN_1858271	EST7714 human nasopharynx Homo sapiens cDNA, mRNA sequence
7200452	BCL2L13	0.612925	10.5743	4.31409	7.86623e-05	0.00123802	1.1979	BCL2L13	23786	Transcriptomic	ILMN_2181445	Homo sapiens BCL2-like 13 (apoptosis facilitator) (BCL2L13), nuclear gene encoding mitochondrial protein, mRNA.
6560167	DIAPH3	0.612727	5.02294	5.05335	6.6057e-06	0.000164728	3.57456	DIAPH3	81624	Transcriptomic	ILMN_2275533	Homo sapiens diaphanous homolog 3 (Drosophila) (DIAPH3), transcript variant 1, mRNA.
4780411	LRP8	0.612661	6.84821	4.22314	0.000105725	0.00156428	0.915936	LRP8	7804	Transcriptomic	ILMN_1677765	Homo sapiens low density lipoprotein receptor-related protein 8, apolipoprotein e receptor (LRP8), transcript variant 3, mRNA.
770437	LOC652864	0.612593	8.83852	4.94619	9.52537e-06	0.000221748	3.22207	TIMM23	100287932	Transcriptomic	ILMN_1688818	PREDICTED: Homo sapiens similar to Mitochondrial import inner membrane translocase subunit Tim23 (LOC652864), mRNA.
4540095	TRIM69	0.61218	5.63172	4.91538	1.05786e-05	0.000241946	3.12115	TRIM69	140691	Transcriptomic	ILMN_1775537	Homo sapiens tripartite motif-containing 69 (TRIM69), transcript variant a, mRNA.
4670255	2016-03-03	0.612148	8.00685	3.19243	0.00247996	0.0175921	-2.05472	2016-03-03	115123	Transcriptomic	ILMN_1699644	PREDICTED: Homo sapiens membrane-associated ring finger (C3HC4) 3 (MARCH3), mRNA.
3710068	WARS	0.611114	11.4743	3.51932	0.000952873	0.00849717	-1.16335	WARS	7453	Transcriptomic	ILMN_1727271	Homo sapiens tryptophanyl-tRNA synthetase (WARS), transcript variant 2, mRNA.
1500112	ORMDL3	0.61014	9.15269	3.7573	0.00046199	0.00487458	-0.482661	ORMDL3	94103	Transcriptomic	ILMN_1662174	Homo sapiens ORM1-like 3 (S. cerevisiae) (ORMDL3), mRNA.
6280048	FAM89A	0.609356	7.8193	4.18066	0.000121285	0.00172803	0.78516	FAM89A	375061	Transcriptomic	ILMN_1710075	PREDICTED: Homo sapiens family with sequence similarity 89, member A (FAM89A), mRNA.
1470196	2016-03-02	0.60819	11.6984	3.54535	0.000881283	0.0080218	-1.09014	2016-03-02	51257	Transcriptomic	ILMN_1703142	Homo sapiens membrane-associated ring finger (C3HC4) 2 (MARCH2), transcript variant 3, mRNA.
1770008	FRMD4A	0.608124	4.93829	3.09437	0.00327332	0.021686	-2.31128	FRMD4A	55691	Transcriptomic	ILMN_1678961	Homo sapiens FERM domain containing 4A (FRMD4A), mRNA.
7610450	RAD51L3	0.607111	6.45814	4.73476	1.94904e-05	0.000398399	2.53376	RAD51L3	5892	Transcriptomic	ILMN_2370910	Homo sapiens RAD51-like 3 (S. cerevisiae) (RAD51L3), transcript variant 1, mRNA.
450468	MRPL44	0.606125	9.60549	5.54564	1.20239e-06	4.13108e-05	5.21951	MRPL44	65080	Transcriptomic	ILMN_1671452	Homo sapiens mitochondrial ribosomal protein L44 (MRPL44), nuclear gene encoding mitochondrial protein, mRNA.
1010168	PSMG1	0.606095	8.97227	3.57102	0.000815729	0.00754806	-1.01763	PSMG1	8624	Transcriptomic	ILMN_1659285	Homo sapiens proteasome (prosome, macropain) assembly chaperone 1 (PSMG1), transcript variant 2, mRNA.
3830092	RGS10	0.605631	12.2125	3.44527	0.00118818	0.0100766	-1.36991	RGS10	6001	Transcriptomic	ILMN_1733538	Homo sapiens regulator of G-protein signaling 10 (RGS10), transcript variant 1, mRNA.
7040240	CHD2	0.604251	7.58894	2.93334	0.00511177	0.0304449	-2.72094	CHD2	1106	Transcriptomic	ILMN_2339284	Homo sapiens chromodomain helicase DNA binding protein 2 (CHD2), transcript variant 2, mRNA.
5340278	LOC643977	0.603916	8.02442	2.85323	0.00634991	0.0358276	-2.91909	AK056817	643977	Transcriptomic	ILMN_1745599	PREDICTED: Homo sapiens hypothetical protein LOC643977, transcript variant 1 (LOC643977), mRNA.
2360630	FDFT1	0.603107	10.6645	4.46563	4.78232e-05	0.000825769	1.67343	FDFT1	2222	Transcriptomic	ILMN_1741096	Homo sapiens farnesyl-diphosphate farnesyltransferase 1 (FDFT1), mRNA.
5490477	EBPL	0.601262	7.93817	4.47679	4.60903e-05	0.000802937	1.70874	EBPL	84650	Transcriptomic	ILMN_1805922	Homo sapiens emopamil binding protein-like (EBPL), mRNA.
5050608	TIMM23	0.59991	9.85871	4.61562	2.90582e-05	0.000550987	2.15057	TIMM23	100287932	Transcriptomic	ILMN_1664231	Homo sapiens translocase of inner mitochondrial membrane 23 homolog (yeast) (TIMM23), nuclear gene encoding mitochondrial protein, mRNA.
4250546	FAM72A	0.598992	6.04255	5.85065	4.12714e-07	1.79016e-05	6.25482	FAM72A	729533	Transcriptomic	ILMN_3238797	Homo sapiens family with sequence similarity 72, member A (FAM72A), mRNA.
4560110	ARMET	0.59863	10.9126	4.58359	3.23348e-05	0.000602676	2.04816	MANF	7873	Transcriptomic	ILMN_2183510	Homo sapiens arginine-rich, mutated in early stage tumors (ARMET), mRNA.
3120114	HIST1H2AM	0.598301	5.02751	6.39017	6.13289e-08	3.61594e-06	8.1043	HIST1H2AM	8336	Transcriptomic	ILMN_1756022	Homo sapiens histone cluster 1, H2am (HIST1H2AM), mRNA.
7160048	CENPO	0.597096	5.2972	5.25181	3.33717e-06	9.58507e-05	4.23307	CENPO	79172	Transcriptomic	ILMN_2219351	Homo sapiens centromere protein O (CENPO), mRNA.
3800050	ADCY3	0.595943	9.47601	4.23208	0.000102708	0.00152734	0.943529	ADCY3	109	Transcriptomic	ILMN_1676893	Homo sapiens adenylate cyclase 3 (ADCY3), mRNA.
2140273	PRIM1	0.595242	8.5467	3.43178	0.00123659	0.0103964	-1.40723	PRIM1	5557	Transcriptomic	ILMN_2210129	Homo sapiens primase, DNA, polypeptide 1 (49kDa) (PRIM1), mRNA.
240309	CTSB	0.595214	10.3725	3.29267	0.00185871	0.0141612	-1.7871	CTSB	1508	Transcriptomic	ILMN_1696360	Homo sapiens cathepsin B (CTSB), transcript variant 2, mRNA.
6370484	POLR1D	0.594363	12.7045	3.81873	0.000381933	0.00421366	-0.303011	POLR1D	51082	Transcriptomic	ILMN_1767422	Homo sapiens polymerase (RNA) I polypeptide D, 16kDa (POLR1D), transcript variant 1, mRNA.
4830731	MRPS9	0.593583	9.72256	5.76645	5.54877e-07	2.2726e-05	5.96807	MRPS9	64965	Transcriptomic	ILMN_1813207	Homo sapiens mitochondrial ribosomal protein S9 (MRPS9), nuclear gene encoding mitochondrial protein, mRNA.
2710491	DAP	0.593376	10.1861	2.81019	0.00712506	0.0388017	-3.02398	DAP	1611	Transcriptomic	ILMN_2112493	Homo sapiens death-associated protein (DAP), mRNA.
3400086	LOC729082	0.592463	8.65893	3.56514	0.000830327	0.00764996	-1.03427	LOC729082	729082	Transcriptomic	ILMN_3297455	PREDICTED: Homo sapiens misc_RNA (LOC729082), miscRNA.
430025	CSNK2A1	0.591543	7.81961	4.34796	7.04184e-05	0.00112949	1.30359	CSNK2A1	1457	Transcriptomic	ILMN_2386354	Homo sapiens casein kinase 2, alpha 1 polypeptide (CSNK2A1), transcript variant 2, mRNA.
6250451	CENPI	0.59066	4.87674	7.13118	4.43135e-09	4.48216e-07	10.6575	CENPI	2491	Transcriptomic	ILMN_1658010	Homo sapiens centromere protein I (CENPI), mRNA.
5490017	NCRNA00152	0.590587	5.96145	3.5581	0.00084811	0.00778629	-1.05416	NCRNA00152	112597	Transcriptomic	ILMN_3230508	Homo sapiens non-protein coding RNA 152 (NCRNA00152), transcript variant 1, non-coding RNA.
1090687	POLR1D	0.589513	9.89281	3.53888	0.000898582	0.00815499	-1.10837	POLR1D	51082	Transcriptomic	ILMN_1742427	Homo sapiens polymerase (RNA) I polypeptide D, 16kDa (POLR1D), transcript variant 2, mRNA.
4060646	TCERG1	0.589138	7.15076	3.99906	0.000216805	0.00271771	0.233093	TCERG1	10915	Transcriptomic	ILMN_2398039	Homo sapiens transcription elongation regulator 1 (TCERG1), transcript variant 1, mRNA.
840148	AP2M1	0.588222	11.2993	3.10511	0.00317602	0.0212089	-2.28344	AP2M1	1173	Transcriptomic	ILMN_2402798	Homo sapiens adaptor-related protein complex 2, mu 1 subunit (AP2M1), transcript variant 1, mRNA.
4150053	YBX1	0.588099	13.4786	7.20043	3.46791e-09	3.6168e-07	10.8958	YBX1	4904	Transcriptomic	ILMN_2124769	Homo sapiens Y box binding protein 1 (YBX1), mRNA.
1780070	RUVBL1	0.587321	7.59495	3.66692	0.000609751	0.00605894	-0.744126	RUVBL1	8607	Transcriptomic	ILMN_1656540	Homo sapiens RuvB-like 1 (E. coli) (RUVBL1), mRNA.
7560673	NME1	0.587312	6.64899	2.98264	0.00446576	0.02757	-2.5971	NME1	4830	Transcriptomic	ILMN_2414399	Homo sapiens non-metastatic cells 1, protein (NM23A) expressed in (NME1), transcript variant 2, mRNA.
4730184	FAM82A2	0.585678	10.3347	5.89291	3.55669e-07	1.57177e-05	6.39898	FAM82A2	55177	Transcriptomic	ILMN_1727309	Homo sapiens family with sequence similarity 82, member A2 (FAM82A2), mRNA.
6420551	C12ORF4	0.585529	8.07955	4.13768	0.000139289	0.00191929	0.653435	C12orf4	57102	Transcriptomic	ILMN_1751898	Homo sapiens chromosome 12 open reading frame 4 (C12orf4), mRNA.
1500703	DENND2D	0.585142	11.6427	4.00715	0.000211315	0.00266454	0.25743	DENND2D	79961	Transcriptomic	ILMN_1707088	Homo sapiens DENN/MADD domain containing 2D (DENND2D), mRNA.
5570088	SRM	0.584949	10.5058	3.49137	0.00103592	0.00907385	-1.24162	SRM	6723	Transcriptomic	ILMN_1661337	Homo sapiens spermidine synthase (SRM), mRNA.
6760050	CLPX	0.584412	8.52726	2.77901	0.00774016	0.0413926	-3.09922	CLPX	10845	Transcriptomic	ILMN_1709894	Homo sapiens ClpX caseinolytic peptidase X homolog (E. coli) (CLPX), mRNA.
3120767	CNIH	0.584233	7.98316	3.26045	0.00204023	0.0151843	-1.87369	CNIH	10175	Transcriptomic	ILMN_1786532	Homo sapiens cornichon homolog (Drosophila) (CNIH), mRNA.
4040242	FAM89A	0.583641	7.64403	5.63634	8.75664e-07	3.26682e-05	5.52632	FAM89A	375061	Transcriptomic	ILMN_1652677	Homo sapiens family with sequence similarity 89, member A (FAM89A), mRNA.
7200392	C1QBP	0.583076	10.6709	5.83006	4.43707e-07	1.90348e-05	6.18466	C1QBP	708	Transcriptomic	ILMN_1668996	Homo sapiens complement component 1, q subcomponent binding protein (C1QBP), nuclear gene encoding mitochondrial protein, mRNA.
3180360	LOC154761	0.582565	7.97319	3.09391	0.00327755	0.0217079	-2.31247	FAM115C	154761	Transcriptomic	ILMN_3237627	Homo sapiens hypothetical LOC154761 (LOC154761), non-coding RNA.
1410403	LRRN2	0.582105	5.10612	3.08122	0.00339631	0.0222993	-2.3453	LRRN2	10446	Transcriptomic	ILMN_1696657	Homo sapiens leucine rich repeat neuronal 2 (LRRN2), transcript variant 2, mRNA.
1660736	ATP6V1D	0.582039	11.3323	3.79318	0.000413459	0.00447726	-0.377919	ATP6V1D	51382	Transcriptomic	ILMN_1797310	Homo sapiens ATPase, H+ transporting, lysosomal 34kDa, V1 subunit D (ATP6V1D), mRNA.
10746	TXNDC11	0.582025	9.20075	4.4693	4.72461e-05	0.000818816	1.68505	TXNDC11	51061	Transcriptomic	ILMN_1771862	Homo sapiens thioredoxin domain containing 11 (TXNDC11), mRNA.
3170019	FSD1	0.5814	6.19532	3.02516	0.00397077	0.0251086	-2.48918	FSD1	79187	Transcriptomic	ILMN_1813490	Homo sapiens fibronectin type III and SPRY domain containing 1 (FSD1), mRNA.
4050639	PAICS	0.580919	9.87899	4.35963	6.77765e-05	0.00109309	1.34011	PAICS	10606	Transcriptomic	ILMN_1773760	Homo sapiens phosphoribosylaminoimidazole carboxylase, phosphoribosylaminoimidazole succinocarboxamide synthetase (PAICS), transcript variant 2, mRNA.
2850403	LRP8	0.580825	6.09859	4.20836	0.000110907	0.00161911	0.870345	LRP8	7804	Transcriptomic	ILMN_2302654	Homo sapiens low density lipoprotein receptor-related protein 8, apolipoprotein e receptor (LRP8), transcript variant 4, mRNA.
7400025	MTP18	0.579541	10.272	3.24747	0.00211797	0.015629	-1.90841	MTFP1	51537	Transcriptomic	ILMN_2355665	Homo sapiens mitochondrial protein 18 kDa (MTP18), nuclear gene encoding mitochondrial protein, transcript variant 1, mRNA.
6940561	IFI27L2	0.579033	9.93017	3.20715	0.0023778	0.017053	-2.01574	IFI27L2	83982	Transcriptomic	ILMN_3238560	Homo sapiens interferon, alpha-inducible protein 27-like 2 (IFI27L2), mRNA.
2340524	ALG14	0.578486	6.18187	4.02044	0.000202582	0.00257988	0.297479	ALG14	199857	Transcriptomic	ILMN_2191822	Homo sapiens asparagine-linked glycosylation 14 homolog (S. cerevisiae) (ALG14), mRNA.
20241	SLC7A1	0.577868	9.05983	2.76845	0.00795933	0.0422852	-3.12457	SLC7A1	6541	Transcriptomic	ILMN_1683859	Homo sapiens solute carrier family 7 (cationic amino acid transporter, y+ system), member 1 (SLC7A1), mRNA.
130619	PRPS2	0.576848	7.72766	3.6048	0.000736535	0.00697198	-0.921742	PRPS2	5634	Transcriptomic	ILMN_1758104	Homo sapiens phosphoribosyl pyrophosphate synthetase 2 (PRPS2), transcript variant 1, mRNA.
3800537	PLEKHB2	0.576656	7.20181	3.16673	0.00266821	0.0185628	-2.12245	PLEKHB2	55041	Transcriptomic	ILMN_1698323	Homo sapiens pleckstrin homology domain containing, family B (evectins) member 2 (PLEKHB2), transcript variant 1, mRNA.
4200541	FAM113B	0.575841	11.0643	3.83127	0.000367316	0.00408504	-0.266138	FAM113B	91523	Transcriptomic	ILMN_1712431	Homo sapiens family with sequence similarity 113, member B (FAM113B), mRNA.
2140711	HSPA4	0.575174	5.77863	3.70972	0.000534863	0.00546888	-0.620739	HSPA4	3308	Transcriptomic	ILMN_1755134	Homo sapiens heat shock 70kDa protein 4 (HSPA4), mRNA.
5290692	SLC35B1	0.574505	10.7501	6.51618	3.92315e-08	2.49487e-06	8.53819	SLC35B1	10237	Transcriptomic	ILMN_1727840	Homo sapiens solute carrier family 35, member B1 (SLC35B1), mRNA.
2650239	WDR45	0.573093	7.27737	2.90397	0.00553706	0.0324224	-2.79405	WDR45	11152	Transcriptomic	ILMN_2251279	Homo sapiens WD repeat domain 45 (WDR45), transcript variant 2, mRNA.
830411	PPME1	0.572515	9.0791	3.0657	0.00354696	0.0230767	-2.38529	PPME1	51400	Transcriptomic	ILMN_1732772	Homo sapiens protein phosphatase methylesterase 1 (PPME1), mRNA.
5290546	LOC727803	0.571228	9.58633	5.7106	6.75031e-07	2.63565e-05	5.77824	RANBP1	5902	Transcriptomic	ILMN_3212373	PREDICTED: Homo sapiens misc_RNA (LOC727803), miscRNA.
20091	GABARAPL2	0.570903	10.1049	3.67084	0.000602478	0.0059982	-0.732833	GABARAPL2	11345	Transcriptomic	ILMN_2046315	Homo sapiens GABA(A) receptor-associated protein-like 2 (GABARAPL2), mRNA.
780168	ISCU	0.570074	12.1868	4.60542	3.0065e-05	0.000566672	2.11792	ISCU	23479	Transcriptomic	ILMN_2409062	Homo sapiens iron-sulfur cluster scaffold homolog (E. coli) (ISCU), nuclear gene encoding mitochondrial protein, transcript variant 2, mRNA.
2060291	STOM	0.569787	12.6075	3.86601	0.000329592	0.00377831	-0.163682	STOM	2040	Transcriptomic	ILMN_1766657	Homo sapiens stomatin (STOM), transcript variant 1, mRNA.
7150128	SGOL1	0.568717	5.06861	6.26464	9.56759e-08	5.27026e-06	7.67257	SGOL1	151648	Transcriptomic	ILMN_2404906	Homo sapiens shugoshin-like 1 (S. pombe) (SGOL1), transcript variant C1, mRNA.
7040184	CCDC34	0.56836	7.95997	3.29552	0.00184344	0.0140677	-1.77943	CCDC34	91057	Transcriptomic	ILMN_1657547	Homo sapiens coiled-coil domain containing 34 (CCDC34), transcript variant 1, mRNA.
2650468	BTF3	0.568229	13.2145	5.57934	1.06884e-06	3.80599e-05	5.33341	BTF3	689	Transcriptomic	ILMN_2319414	Homo sapiens basic transcription factor 3 (BTF3), transcript variant 1, mRNA.
4060468	CENPL	0.568042	5.97575	3.77609	0.000435927	0.00466757	-0.427871	CENPL	91687	Transcriptomic	ILMN_1742779	Homo sapiens centromere protein L (CENPL), mRNA.
4200601	TMEM48	0.566683	6.82573	3.18764	0.00251408	0.0177804	-2.06737	TMEM48	55706	Transcriptomic	ILMN_1749930	Homo sapiens transmembrane protein 48 (TMEM48), mRNA.
5310324	PTCD2	0.5658	6.69867	3.53271	0.000915379	0.00826608	-1.12573	PTCD2	79810	Transcriptomic	ILMN_2051867	Homo sapiens pentatricopeptide repeat domain 2 (PTCD2), mRNA.
1780736	RHBDD1	0.565425	8.26833	3.97515	0.00023386	0.00289287	0.161273	RHBDD1	84236	Transcriptomic	ILMN_2209766	Homo sapiens rhomboid domain containing 1 (RHBDD1), mRNA.
610014	HIST1H4K	0.565179	7.29437	2.97825	0.00452013	0.0278033	-2.6082	HIST1H4J	8363	Transcriptomic	ILMN_1662359	Homo sapiens histone cluster 1, H4k (HIST1H4K), mRNA.
7050138	RQCD1	0.565174	7.56365	4.16349	0.000128188	0.00179908	0.732463	RQCD1	9125	Transcriptomic	ILMN_2044085	Homo sapiens RCD1 required for cell differentiation1 homolog (S. pombe) (RQCD1), mRNA.
5890736	CACYBP	0.564435	8.45991	5.26795	3.15611e-06	9.15468e-05	4.28692	CACYBP	27101	Transcriptomic	ILMN_1726574	Homo sapiens calcyclin binding protein (CACYBP), transcript variant 1, mRNA.
4200482	BRWD1	0.564212	6.5589	3.8814	0.000314102	0.00363541	-0.118144	BRWD1	54014	Transcriptomic	ILMN_1805111	Homo sapiens bromodomain and WD repeat domain containing 1 (BRWD1), transcript variant 3, mRNA.
650347	NUDT1	0.564064	9.13786	3.25074	0.00209814	0.0155071	-1.89968	NUDT1	4521	Transcriptomic	ILMN_2330243	Homo sapiens nudix (nucleoside diphosphate linked moiety X)-type motif 1 (NUDT1), transcript variant 2A, mRNA.
2480554	POP7	0.563721	8.11507	2.92823	0.00518353	0.0307707	-2.7337	POP7	10248	Transcriptomic	ILMN_1680091	Homo sapiens processing of precursor 7, ribonuclease P/MRP subunit (S. cerevisiae) (POP7), mRNA.
1030551	COPS3	0.563288	10.6044	4.38907	6.15389e-05	0.00101338	1.43234	COPS3	8533	Transcriptomic	ILMN_1770732	Homo sapiens COP9 constitutive photomorphogenic homolog subunit 3 (Arabidopsis) (COPS3), mRNA.
6590278	CBX2	0.562454	5.13948	4.11201	0.000151249	0.00204095	0.575085	CBX2	84733	Transcriptomic	ILMN_1770678	Homo sapiens chromobox homolog 2 (Pc class homolog, Drosophila) (CBX2), transcript variant 1, mRNA.
2070131	CCNE1	0.562218	6.58327	4.80388	1.54377e-05	0.000329328	2.75768	CCNE1	898	Transcriptomic	ILMN_1795852	Homo sapiens cyclin E1 (CCNE1), transcript variant 2, mRNA.
2100411	CDK2AP2	0.561433	10.0605	3.09235	0.00329198	0.0217729	-2.31653	CDK2AP2	10263	Transcriptomic	ILMN_1690653	Homo sapiens cyclin-dependent kinase 2 associated protein 2 (CDK2AP2), mRNA.
5310121	SLC25A42	0.560158	6.7378	3.49066	0.0010381	0.00908281	-1.24359	SLC25A42	284439	Transcriptomic	ILMN_1763464	Homo sapiens solute carrier family 25, member 42 (SLC25A42), mRNA.
290603	AARS	0.558843	11.3062	4.53274	3.82922e-05	0.000694945	1.88617	AARS	16	Transcriptomic	ILMN_1662364	Homo sapiens alanyl-tRNA synthetase (AARS), mRNA.
2940040	BCCIP	0.556241	8.27293	4.64327	2.64934e-05	0.000512525	2.23918	BCCIP	56647	Transcriptomic	ILMN_1786433	Homo sapiens BRCA2 and CDKN1A interacting protein (BCCIP), transcript variant A, mRNA.
6380259	LOC729217	0.555403	8.48182	4.1966	0.000115201	0.0016646	0.834164	EBPL	84650	Transcriptomic	ILMN_3229467	PREDICTED: Homo sapiens misc_RNA (LOC729217), miscRNA.
3610768	C19ORF62	0.555069	11.1974	3.29134	0.00186591	0.0141977	-1.7907	BABAM1	29086	Transcriptomic	ILMN_1806937	Homo sapiens chromosome 19 open reading frame 62 (C19orf62), transcript variant 2, mRNA.
2260674	LOC100132289	0.554374	6.17481	2.84646	0.00646652	0.0363034	-2.93568	ABCB10	23456	Transcriptomic	ILMN_3247608	PREDICTED: Homo sapiens misc_RNA (LOC100132289), miscRNA.
3130301	PIM1	0.554082	12.2509	4.41804	5.59476e-05	0.000938433	1.52338	PIM1	5292	Transcriptomic	ILMN_1815023	Homo sapiens pim-1 oncogene (PIM1), mRNA.
1510609	NME1-NME2	0.553754	6.96648	2.68597	0.00987914	0.0498868	-3.32015	NME1	4830	Transcriptomic	ILMN_1693430	Homo sapiens NME1-NME2 readthrough (NME1-NME2), mRNA.
1570743	METTL9	0.553567	7.9486	2.91167	0.0054224	0.0318902	-2.77492	METTL9	51108	Transcriptomic	ILMN_2402629	Homo sapiens methyltransferase like 9 (METTL9), transcript variant 2, mRNA.
4560484	DPP3	0.552956	6.0168	3.05714	0.00363282	0.0234713	-2.40732	DPP3	10072	Transcriptomic	ILMN_1747412	Homo sapiens dipeptidyl-peptidase 3 (DPP3), transcript variant 1, mRNA.
830403	PSME2	0.552653	12.2794	4.6938	2.23663e-05	0.000445919	2.40164	PSME2	5721	Transcriptomic	ILMN_1786612	Homo sapiens proteasome (prosome, macropain) activator subunit 2 (PA28 beta) (PSME2), mRNA.
4210220	TMEM111	0.55177	12.3587	3.57286	0.000811215	0.00751519	-1.01242	TMEM111	55831	Transcriptomic	ILMN_3240187	Homo sapiens transmembrane protein 111 (TMEM111), mRNA.
1440736	LDLR	0.551741	9.43989	3.23415	0.00220072	0.0160929	-1.94398	LDLR	3949	Transcriptomic	ILMN_2053415	Homo sapiens low density lipoprotein receptor (familial hypercholesterolemia) (LDLR), mRNA.
4050195	FAM10A4	0.551354	11.7719	4.37354	6.47556e-05	0.00105451	1.38366	ST13	145165	Transcriptomic	ILMN_1726308	Homo sapiens family with sequence similarity 10, member A4 pseudogene (FAM10A4), non-coding RNA.
6420424	PAICS	0.551142	10.1127	4.43972	5.20915e-05	0.000887712	1.59166	PAICS	10606	Transcriptomic	ILMN_2392546	Homo sapiens phosphoribosylaminoimidazole carboxylase, phosphoribosylaminoimidazole succinocarboxamide synthetase (PAICS), transcript variant 2, mRNA.
240187	AP2M1	0.550908	11.4279	3.32247	0.00170456	0.0132799	-1.70656	AP2M1	1173	Transcriptomic	ILMN_1699598	Homo sapiens adaptor-related protein complex 2, mu 1 subunit (AP2M1), transcript variant 1, mRNA.
3130092	ATP1B3	0.550574	8.35394	4.38496	6.23758e-05	0.00102429	1.41943	ATP1B3	483	Transcriptomic	ILMN_1654322	Homo sapiens ATPase, Na+/K+ transporting, beta 3 polypeptide (ATP1B3), mRNA. XM_945518
2120612	SGPP2	0.550087	7.43578	3.17869	0.00257898	0.0181139	-2.09097	CD556913	NA	Transcriptomic?	ILMN_1811364	PREDICTED: Homo sapiens sphingosine-1-phosphate phosphotase 2 (SGPP2), mRNA.
3190092	LDHA	0.548881	12.4779	5.0659	6.32768e-06	0.000160151	3.616	LDHA	3939	Transcriptomic	ILMN_1807106	Homo sapiens lactate dehydrogenase A (LDHA), mRNA.
5700142	FDFT1	0.548343	11.8043	4.62449	2.82101e-05	0.000538193	2.17897	FDFT1	2222	Transcriptomic	ILMN_2144088	Homo sapiens farnesyl-diphosphate farnesyltransferase 1 (FDFT1), mRNA.
5910762	C14ORF121	0.548296	5.82462	4.98111	8.45612e-06	0.000201814	3.33669	LRRC16B	90668	Transcriptomic	ILMN_1777708	Homo sapiens chromosome 14 open reading frame 121 (C14orf121), mRNA.
2470328	HOXB7	0.548091	5.00242	4.66048	2.50098e-05	0.00048866	2.29445	HOXB7	3217	Transcriptomic	ILMN_1702125	Homo sapiens homeobox B7 (HOXB7), mRNA.
6560148	TCEB3	0.547299	7.92304	4.18858	0.000118225	0.00169369	0.809493	TCEB3	6924	Transcriptomic	ILMN_1808110	Homo sapiens transcription elongation factor B (SIII), polypeptide 3 (110kDa, elongin A) (TCEB3), mRNA.
3420270	IFT52	0.547134	8.42687	2.78408	0.00763689	0.0409804	-3.08703	IFT52	51098	Transcriptomic	ILMN_1673172	Homo sapiens intraflagellar transport 52 homolog (Chlamydomonas) (IFT52), mRNA.
3990736	C17ORF39	0.54691	9.181	2.88565	0.00581862	0.033575	-2.83937	C17orf39	79018	Transcriptomic	ILMN_2113016	Homo sapiens chromosome 17 open reading frame 39 (C17orf39), mRNA.
5550402	PHF19	0.546909	8.01734	3.07443	0.0034615	0.0226638	-2.36282	PHF19	26147	Transcriptomic	ILMN_1745420	Homo sapiens PHD finger protein 19 (PHF19), transcript variant 2, mRNA.
5080494	FAM134A	0.546573	10.0967	3.13876	0.00288847	0.0197381	-2.1958	FAM134A	79137	Transcriptomic	ILMN_1654851	Homo sapiens family with sequence similarity 134, member A (FAM134A), mRNA.
3610288	LAT	0.546443	9.85346	3.64228	0.000657304	0.00638167	-0.81477	LAT	27040	Transcriptomic	ILMN_1691539	Homo sapiens linker for activation of T cells (LAT), transcript variant 2, mRNA.
5670241	STAU1	0.545979	9.89102	2.78815	0.00755492	0.0406988	-3.07722	STAU1	6780	Transcriptomic	ILMN_1656136	Homo sapiens staufen, RNA binding protein, homolog 1 (Drosophila) (STAU1), transcript variant T4, mRNA.
430170	TMCO4	0.545504	7.58935	3.52647	0.000932662	0.00837896	-1.14326	TMCO4	255104	Transcriptomic	ILMN_1781276	Homo sapiens transmembrane and coiled-coil domains 4 (TMCO4), mRNA.
3890544	NUP37	0.545044	9.95319	5.65864	8.09888e-07	3.09674e-05	5.6019	NUP37	79023	Transcriptomic	ILMN_1771903	Homo sapiens nucleoporin 37kDa (NUP37), mRNA.
1780673	SAP30	0.544901	9.39703	3.23092	0.00222124	0.0162026	-1.95259	SAP30	8819	Transcriptomic	ILMN_1700896	Homo sapiens Sin3A-associated protein, 30kDa (SAP30), mRNA.
6900324	ATP5EP2	0.543898	12.8572	3.99138	0.000222147	0.00277429	0.210005	ATP5EP2	514	Transcriptomic	ILMN_2225887	Homo sapiens ATP synthase, H+ transporting, mitochondrial F1 complex, epsilon subunit pseudogene 2 (ATP5EP2), transcript variant 6, non-coding RNA.
4120224	GPR18	0.543736	9.45962	4.29072	8.48904e-05	0.00131575	1.1252	GPR18	2841	Transcriptomic	ILMN_1780368	Homo sapiens G protein-coupled receptor 18 (GPR18), transcript variant 2, mRNA.
2070324	LOC285741	0.542578	13.2548	2.84389	0.00651129	0.036475	-2.94197	TPT1	7178	Transcriptomic	ILMN_3216336	PREDICTED: Homo sapiens misc_RNA (LOC285741), miscRNA.
4570598	KEAP1	0.541763	9.0038	6.45851	4.81333e-08	2.97469e-06	8.33958	KEAP1	9817	Transcriptomic	ILMN_2410772	Homo sapiens kelch-like ECH-associated protein 1 (KEAP1), transcript variant 2, mRNA.
630709	ELOF1	0.541684	10.065	2.93733	0.00505646	0.0302152	-2.71098	ELOF1	84337	Transcriptomic	ILMN_1723185	Homo sapiens elongation factor 1 homolog (S. cerevisiae) (ELOF1), mRNA.
4200543	GPX7	0.537806	9.48811	3.05761	0.00362805	0.0234661	-2.40611	GPX7	2882	Transcriptomic	ILMN_1726030	Homo sapiens glutathione peroxidase 7 (GPX7), mRNA.
6400270	HPRT1	0.537702	10.244	2.86793	0.0061038	0.0348157	-2.88304	HPRT1	3251	Transcriptomic	ILMN_2056975	Homo sapiens hypoxanthine phosphoribosyltransferase 1 (Lesch-Nyhan syndrome) (HPRT1), mRNA.
1660196	HK1	0.537285	12.5193	3.30128	0.00181287	0.0139341	-1.76388	HK1	3098	Transcriptomic	ILMN_2382990	Homo sapiens hexokinase 1 (HK1), nuclear gene encoding mitochondrial protein, transcript variant 5, mRNA.
3830326	GABPB1	0.537227	5.408	3.17364	0.0026163	0.0183003	-2.10427	GABPB1	2553	Transcriptomic	ILMN_3272074	Homo sapiens GA binding protein transcription factor, beta subunit 1 (GABPB1), transcript variant gamma-3, mRNA.
3940736	NME2	0.53696	6.12919	3.50093	0.00100676	0.00886813	-1.21489	NME1	4830	Transcriptomic	ILMN_2234873	Homo sapiens non-metastatic cells 2, protein (NM23B) expressed in (NME2), transcript variant 3, mRNA.
5490181	RGMB	0.536435	5.10116	3.26838	0.00199407	0.0149422	-1.85244	RGMB	285704	Transcriptomic	ILMN_1773696	Homo sapiens RGM domain family, member B (RGMB), transcript variant 2, mRNA.
2100528	HIST1H3F	0.53424	7.76779	3.20009	0.00242628	0.0172851	-2.03445	HIST1H3F	8968	Transcriptomic	ILMN_1788489	Homo sapiens histone cluster 1, H3f (HIST1H3F), mRNA.
6280152	UTP11L	0.533854	8.99768	5.84867	4.15603e-07	1.79936e-05	6.24806	UTP11L	51118	Transcriptomic	ILMN_2130838	Homo sapiens UTP11-like, U3 small nucleolar ribonucleoprotein, (yeast) (UTP11L), mRNA.
1510114	PCK2	0.533598	6.9465	3.8937	0.000302228	0.003531	-0.0816748	PCK2	5106	Transcriptomic	ILMN_1760649	Homo sapiens phosphoenolpyruvate carboxykinase 2 (mitochondrial) (PCK2), nuclear gene encoding mitochondrial protein, transcript variant 2, mRNA.
6370377	C19ORF12	0.532676	9.85986	3.57401	0.000808395	0.00749498	-1.00915	C19orf12	83636	Transcriptomic	ILMN_1703695	Homo sapiens chromosome 19 open reading frame 12 (C19orf12), transcript variant 1, mRNA.
6180446	PRDX1	0.532041	11.7072	5.08166	5.99486e-06	0.000153074	3.66807	PRDX1	5052	Transcriptomic	ILMN_2366388	Homo sapiens peroxiredoxin 1 (PRDX1), transcript variant 2, mRNA.
1690392	HIST1H2BH	0.531673	7.5407	3.20489	0.00239321	0.0171373	-2.02173	HIST1H2BH	8345	Transcriptomic	ILMN_1688666	Homo sapiens histone cluster 1, H2bh (HIST1H2BH), mRNA.
2680639	SLC25A38	0.531294	9.2867	3.02321	0.00399231	0.0252125	-2.49415	SLC25A38	54977	Transcriptomic	ILMN_1781231	Homo sapiens solute carrier family 25, member 38 (SLC25A38), mRNA.
1770026	TLN2	0.530005	4.82752	2.83531	0.00666258	0.0370747	-2.96289	TLN2	83660	Transcriptomic	ILMN_1700042	Homo sapiens talin 2 (TLN2), mRNA.
7100563	CTAGE6	0.529433	7.16039	3.8071	0.000395981	0.00432995	-0.337131	TXNDC11	51061	Transcriptomic	ILMN_1673329	PREDICTED: Homo sapiens CTAGE family, member 6 (CTAGE6), mRNA.
3190148	DDIT4	0.528527	9.99414	3.74708	0.000476791	0.00499482	-0.512404	DDIT4	54541	Transcriptomic	ILMN_1661599	Homo sapiens DNA-damage-inducible transcript 4 (DDIT4), mRNA.
7400634	LOC100130298	0.528377	8.92843	2.8024	0.00727433	0.0394407	-3.04283	LOC100130298	NA	Transcriptomic	ILMN_3270853	PREDICTED: Homo sapiens similar to hCG1816373 (LOC100130298), mRNA.
1340400	C6ORF129	0.527084	9.06426	2.83463	0.00667474	0.0371097	-2.96455	C6orf129	154467	Transcriptomic	ILMN_1651987	Homo sapiens chromosome 6 open reading frame 129 (C6orf129), mRNA.
3310301	LOC646531	0.526322	12.9695	4.63066	2.76341e-05	0.000528925	2.19875	YBX1	4904	Transcriptomic	ILMN_1669424	PREDICTED: Homo sapiens similar to nuclease sensitive element binding protein 1 (LOC646531), mRNA.
160193	POTE2	0.526195	5.49029	3.01157	0.00412308	0.0258834	-2.52378	POTEE	445582	Transcriptomic	ILMN_2370916	Homo sapiens protein expressed in prostate, ovary, testis, and placenta 2 (POTE2), transcript variant POTE-2B, mRNA.
650563	FAHD1	0.525857	8.45863	3.0855	0.00335581	0.0221201	-2.33424	FAHD1	81889	Transcriptomic	ILMN_1701457	Homo sapiens fumarylacetoacetate hydrolase domain containing 1 (FAHD1), nuclear gene encoding mitochondrial protein, transcript variant 1, mRNA.
7650484	CCT3	0.523887	10.6385	4.52564	3.92062e-05	0.000706512	1.86358	CCT3	7203	Transcriptomic	ILMN_2334989	Homo sapiens chaperonin containing TCP1, subunit 3 (gamma) (CCT3), transcript variant 1, mRNA.
60360	PSMD3	0.522031	8.67313	3.12501	0.00300283	0.0203185	-2.23167	PSMD3	5709	Transcriptomic	ILMN_1796430	Homo sapiens proteasome (prosome, macropain) 26S subunit, non-ATPase, 3 (PSMD3), mRNA.
4860224	WARS	0.521993	12.6566	3.22889	0.00223422	0.0162624	-1.95799	WARS	7453	Transcriptomic	ILMN_2337655	Homo sapiens tryptophanyl-tRNA synthetase (WARS), transcript variant 1, mRNA.
4810750	BEND4	0.521476	5.93556	3.44915	0.00117456	0.00998267	-1.35913	BEND4	389206	Transcriptomic	ILMN_3237256	Homo sapiens BEN domain containing 4 (BEND4), mRNA.
50608	MTP18	0.521464	7.58654	2.76323	0.00806993	0.0427145	-3.13709	MTFP1	51537	Transcriptomic	ILMN_2372040	Homo sapiens mitochondrial protein 18 kDa (MTP18), nuclear gene encoding mitochondrial protein, transcript variant 2, mRNA.
1230543	C11ORF71	0.521234	6.68497	3.89178	0.000304053	0.00354794	-0.0873733	C11orf71	54494	Transcriptomic	ILMN_2049693	Homo sapiens chromosome 11 open reading frame 71 (C11orf71), mRNA.
2350452	KLHDC7B	0.520629	5.46605	2.76493	0.00803369	0.0425663	-3.133	KLHDC7B	113730	Transcriptomic	ILMN_1661314	Homo sapiens kelch domain containing 7B (KLHDC7B), mRNA.
2600647	TSGA14	0.520052	6.77295	3.53008	0.000922625	0.00832064	-1.13312	TSGA14	95681	Transcriptomic	ILMN_1797209	Homo sapiens testis specific, 14 (TSGA14), mRNA.
2570019	C11ORF82	0.519687	7.75902	3.0184	0.00404589	0.0254875	-2.50641	C11orf82	220042	Transcriptomic	ILMN_1790100	Homo sapiens chromosome 11 open reading frame 82 (C11orf82), mRNA.
2490259	PINK1	0.519617	10.6002	2.95618	0.00480234	0.0290592	-2.66374	PINK1	65018	Transcriptomic	ILMN_1666924	Homo sapiens PTEN induced putative kinase 1 (PINK1), nuclear gene encoding mitochondrial protein, mRNA.
520577	TIMM23	0.518273	8.1622	3.43005	0.00124295	0.0104318	-1.41203	TIMM23	100287932	Transcriptomic	ILMN_1673746	Homo sapiens translocase of inner mitochondrial membrane 23 homolog (yeast) (TIMM23), nuclear gene encoding mitochondrial protein, mRNA.
60148	BOLA2	0.517137	10.4986	3.10792	0.00315104	0.0210782	-2.27615	BOLA2B	654483	Transcriptomic	ILMN_1782633	Homo sapiens bolA homolog 2 (E. coli) (BOLA2), mRNA.
4610471	HIST2H4B	0.51639	6.16156	3.83879	0.00035881	0.00402093	-0.243993	HIST2H4B	554313	Transcriptomic	ILMN_3238233	Homo sapiens histone cluster 2, H4b (HIST2H4B), mRNA.
7210398	GYPC	0.512072	13.7271	3.92137	0.000277081	0.00329715	0.000569401	GYPC	2995	Transcriptomic	ILMN_1668039	Homo sapiens glycophorin C (Gerbich blood group) (GYPC), transcript variant 2, mRNA.
1570010	C3ORF37	0.511985	5.21322	4.238	0.000100754	0.00150688	0.961832	C3orf37	56941	Transcriptomic	ILMN_1696597	Homo sapiens chromosome 3 open reading frame 37 (C3orf37), transcript variant 1, mRNA.
6370411	ATP5L	0.509971	11.8043	4.01752	0.00020447	0.00259621	0.288676	ATP5L	10632	Transcriptomic	ILMN_1812638	Homo sapiens ATP synthase, H+ transporting, mitochondrial F0 complex, subunit G (ATP5L), nuclear gene encoding mitochondrial protein, mRNA.
540131	PXMP2	0.509649	8.15402	3.3808	0.00143717	0.0116717	-1.54756	PXMP2	5827	Transcriptomic	ILMN_1799015	Homo sapiens peroxisomal membrane protein 2, 22kDa (PXMP2), mRNA.
6290593	S100PBP	0.506691	6.65643	3.1012	0.00321113	0.0213882	-2.29359	S100PBP	64766	Transcriptomic	ILMN_1700685	Homo sapiens S100P binding protein (S100PBP), transcript variant 1, mRNA.
70441	NDUFS7	0.506362	11.3251	4.02906	0.000197112	0.00252756	0.32346	NDUFS7	374291	Transcriptomic	ILMN_1669966	Homo sapiens NADH dehydrogenase (ubiquinone) Fe-S protein 7, 20kDa (NADH-coenzyme Q reductase) (NDUFS7), mRNA.
3840446	TIMM23	0.50604	10.0241	3.50753	0.000987086	0.00872428	-1.1964	TIMM23	100287932	Transcriptomic	ILMN_1773493	Homo sapiens translocase of inner mitochondrial membrane 23 homolog (yeast) (TIMM23), nuclear gene encoding mitochondrial protein, mRNA.
6200255	PECR	0.503505	8.07313	4.04601	0.000186762	0.002428	0.374672	PECR	55825	Transcriptomic	ILMN_1814120	Homo sapiens peroxisomal trans-2-enoyl-CoA reductase (PECR), mRNA.
4890403	MPDU1	0.502607	8.69393	3.11992	0.00304629	0.0205633	-2.24494	MPDU1	9526	Transcriptomic	ILMN_1655654	Homo sapiens mannose-P-dolichol utilization defect 1 (MPDU1), mRNA.
3140162	SAPS1	0.501462	10.5477	2.89504	0.00567277	0.0330316	-2.81618	PPP6R1	22870	Transcriptomic	ILMN_1794085	Homo sapiens SAPS domain family, member 1 (SAPS1), mRNA.
7000470	KHSRP	0.500604	9.67878	3.13754	0.00289841	0.019783	-2.19897	KHSRP	8570	Transcriptomic	ILMN_1673936	Homo sapiens KH-type splicing regulatory protein (KHSRP), mRNA.
770326	LDHA	0.500273	12.4134	4.96341	8.98259e-06	0.000212058	3.27855	LDHA	3939	Transcriptomic	ILMN_3249748	Homo sapiens lactate dehydrogenase A (LDHA), transcript variant 2, mRNA.
2140154	CYB5A	0.500206	9.73122	3.39618	0.00137361	0.011288	-1.50536	CYB5A	1528	Transcriptomic	ILMN_1714167	Homo sapiens cytochrome b5 type A (microsomal) (CYB5A), transcript variant 2, mRNA.
5890255	LOC728312	0.500168	5.3305	4.73285	1.96159e-05	0.000399919	2.5276	TEKT4	150483	Transcriptomic	ILMN_3306388	PREDICTED: Homo sapiens misc_RNA (LOC728312), miscRNA.
2630017	TPST2	0.499694	11.6223	5.73068	6.29119e-07	2.49374e-05	5.84645	TPST2	8459	Transcriptomic	ILMN_1695432	Homo sapiens tyrosylprotein sulfotransferase 2 (TPST2), transcript variant 1, mRNA.
1740382	GCH1	0.49908	5.68244	3.5513	0.000865637	0.00791623	-1.07334	GCH1	2643	Transcriptomic	ILMN_1788802	Homo sapiens GTP cyclohydrolase 1 (GCH1), transcript variant 1, mRNA.
4120377	C2ORF47	0.498908	10.0292	4.91885	1.04542e-05	0.000239697	3.13253	C2orf47	79568	Transcriptomic	ILMN_1795007	Homo sapiens chromosome 2 open reading frame 47 (C2orf47), mRNA.
1030010	POMP	0.498444	11.7583	5.1018	5.59451e-06	0.000144993	3.73469	POMP	51371	Transcriptomic	ILMN_1693287	Homo sapiens proteasome maturation protein (POMP), mRNA.
7100280	C11ORF48	0.497669	10.0913	3.59692	0.000754335	0.00709468	-0.944171	C11orf48	79081	Transcriptomic	ILMN_1739345	Homo sapiens chromosome 11 open reading frame 48 (C11orf48), mRNA.
460379	IFI27L1	0.497485	8.57135	2.99976	0.00425991	0.0266142	-2.55377	IFI27L1	122509	Transcriptomic	ILMN_3272500	Homo sapiens interferon, alpha-inducible protein 27-like 1 (IFI27L1), transcript variant 1, mRNA.
1780050	ZDHHC20	0.49747	5.49247	2.93165	0.00513541	0.0305257	-2.72516	ZDHHC20	253832	Transcriptomic	ILMN_1654141	Homo sapiens zinc finger, DHHC-type containing 20 (ZDHHC20), mRNA.
1580309	SERF2	0.497163	12.3411	3.19397	0.00246905	0.017536	-2.05064	SERF2	10169	Transcriptomic	ILMN_1789136	Homo sapiens small EDRK-rich factor 2 (SERF2), mRNA.
4900356	WBSCR16	0.496873	7.76892	3.33017	0.00166674	0.013059	-1.68567	WBSCR16	81554	Transcriptomic	ILMN_1679978	Homo sapiens Williams-Beuren syndrome chromosome region 16 (WBSCR16), mRNA.
2650523	IDE	0.496066	7.56025	3.46942	0.00110594	0.00953417	-1.30283	IDE	3416	Transcriptomic	ILMN_1769883	Homo sapiens insulin-degrading enzyme (IDE), mRNA.
630086	CCDC23	0.495598	11.1158	2.89394	0.00568968	0.0330972	-2.8189	CCDC23	374969	Transcriptomic	ILMN_2050023	Homo sapiens coiled-coil domain containing 23 (CCDC23), mRNA.
4050681	NDUFV2	0.494872	11.4095	5.23445	3.54348e-06	0.000100303	4.17518	NDUFV2	4729	Transcriptomic	ILMN_2086417	Homo sapiens NADH dehydrogenase (ubiquinone) flavoprotein 2, 24kDa (NDUFV2), mRNA.
5090561	ATP5EP2	0.494555	13.5946	4.50789	4.15821e-05	0.000742028	1.80725	ATP5E	514	Transcriptomic	ILMN_1756674	Homo sapiens ATP synthase, H+ transporting, mitochondrial F1 complex, epsilon subunit pseudogene 2 (ATP5EP2), transcript variant 6, non-coding RNA.
2120008	HOXB4	0.493087	5.67054	3.29851	0.00182752	0.0139876	-1.77137	HOXB4	3214	Transcriptomic	ILMN_1654331	Homo sapiens homeo box B4 (HOXB4), mRNA.
4290259	CCDC51	0.492609	7.67015	4.95535	9.23253e-06	0.000216312	3.25213	CCDC51	79714	Transcriptomic	ILMN_1799579	Homo sapiens coiled-coil domain containing 51 (CCDC51), mRNA.
4260735	RAP1GDS1	0.491636	9.67443	5.19591	4.04738e-06	0.000110913	4.04687	RAP1GDS1	5910	Transcriptomic	ILMN_1806266	Homo sapiens RAP1, GTP-GDP dissociation stimulator 1 (RAP1GDS1), mRNA.
6380241	UNC45A	0.491138	10.1002	3.43397	0.00122861	0.0103483	-1.40118	UNC45A	55898	Transcriptomic	ILMN_1726434	Homo sapiens unc-45 homolog A (C. elegans) (UNC45A), transcript variant 3, mRNA.
5900240	MRPL18	0.490882	11.1719	5.91568	3.28255e-07	1.48131e-05	6.47672	MRPL18	29074	Transcriptomic	ILMN_2230672	Homo sapiens mitochondrial ribosomal protein L18 (MRPL18), nuclear gene encoding mitochondrial protein, mRNA.
7380021	CLK3	0.490882	8.74209	2.8372	0.00662893	0.0369137	-2.95828	CLK3	1198	Transcriptomic	ILMN_2394027	Homo sapiens CDC-like kinase 3 (CLK3), transcript variant phclk3/152, mRNA.
610379	APOBEC3F	0.489391	7.85743	3.33708	0.00163348	0.0128834	-1.6669	APOBEC3F	200316	Transcriptomic	ILMN_2412172	Homo sapiens apolipoprotein B mRNA editing enzyme, catalytic polypeptide-like 3F (APOBEC3F), transcript variant 2, mRNA.
4230068	RNASEH2A	0.489248	8.80695	2.84334	0.00652075	0.0364945	-2.94329	RNASEH2A	10535	Transcriptomic	ILMN_1810901	Homo sapiens ribonuclease H2, subunit A (RNASEH2A), mRNA.
5080561	BARD1	0.487904	8.2507	3.23466	0.00219748	0.0160742	-1.94261	BARD1	580	Transcriptomic	ILMN_2074258	Homo sapiens BRCA1 associated RING domain 1 (BARD1), mRNA.
430309	C6ORF66	0.487045	6.92149	3.73477	0.00049522	0.00512608	-0.548162	NDUFAF4	29078	Transcriptomic	ILMN_1659524	Homo sapiens chromosome 6 open reading frame 66 (C6orf66), mRNA.
2000440	ENSA	0.486516	8.00829	2.85205	0.00637016	0.035916	-2.922	ENSA	2029	Transcriptomic	ILMN_2364700	Homo sapiens endosulfine alpha (ENSA), transcript variant 8, mRNA.
2750309	MRPL53	0.486262	9.45961	2.86957	0.00607676	0.0346952	-2.87899	MRPL53	116540	Transcriptomic	ILMN_1813682	Homo sapiens mitochondrial ribosomal protein L53 (MRPL53), nuclear gene encoding mitochondrial protein, mRNA.
3890382	ST3GAL5	0.486104	8.00435	5.10463	5.54045e-06	0.000144298	3.74405	ST3GAL5	8869	Transcriptomic	ILMN_2388701	Homo sapiens ST3 beta-galactoside alpha-2,3-sialyltransferase 5 (ST3GAL5), transcript variant 2, mRNA.
5310079	SETBP1	0.485884	9.27703	3.24155	0.0021544	0.015848	-1.92424	SETBP1	26040	Transcriptomic	ILMN_1720513	Homo sapiens SET binding protein 1 (SETBP1), mRNA.
4760020	UROD	0.485514	11.0168	2.97166	0.00460266	0.0281559	-2.6248	UROD	7389	Transcriptomic	ILMN_1740742	Homo sapiens uroporphyrinogen decarboxylase (UROD), mRNA.
540379	DLG3	0.483295	5.0173	5.37025	2.21432e-06	6.81012e-05	4.62918	DLG3	1741	Transcriptomic	ILMN_1811515	Homo sapiens discs, large homolog 3 (Drosophila) (DLG3), transcript variant 1, mRNA.
1770546	ATIC	0.48276	10.9285	5.38464	2.10637e-06	6.54677e-05	4.67747	ATIC	471	Transcriptomic	ILMN_1673991	Homo sapiens 5-aminoimidazole-4-carboxamide ribonucleotide formyltransferase/IMP cyclohydrolase (ATIC), mRNA.
4390136	EIF3B	0.482422	12.161	3.72178	0.000515419	0.00530707	-0.585845	EIF3B	8662	Transcriptomic	ILMN_2379469	Homo sapiens eukaryotic translation initiation factor 3, subunit B (EIF3B), transcript variant 2, mRNA.
2320187	MED16	0.482386	11.3376	3.14613	0.00282879	0.0194379	-2.1765	MED16	10025	Transcriptomic	ILMN_1800451	Homo sapiens mediator complex subunit 16 (MED16), mRNA.
4880685	FBXO22	0.481366	6.97523	3.80921	0.000393397	0.00431089	-0.330948	FBXO22	26263	Transcriptomic	ILMN_1786469	Homo sapiens F-box protein 22 (FBXO22), transcript variant 2, mRNA.
2630563	SLC39A14	0.480508	6.79352	3.73963	0.000487861	0.00507386	-0.534047	SLC39A14	23516	Transcriptomic	ILMN_1764629	Homo sapiens solute carrier family 39 (zinc transporter), member 14 (SLC39A14), mRNA.
2230091	LHPP	0.480245	10.2576	3.1392	0.00288488	0.0197248	-2.19465	LHPP	64077	Transcriptomic	ILMN_1752199	Homo sapiens phospholysine phosphohistidine inorganic pyrophosphate phosphatase (LHPP), mRNA.
1240685	PDCD5	0.480129	9.6799	5.20155	3.96945e-06	0.000109071	4.06563	PDCD5	9141	Transcriptomic	ILMN_2228710	Homo sapiens programmed cell death 5 (PDCD5), mRNA.
4200672	STRAP	0.479023	10.8435	3.15343	0.00277088	0.0191127	-2.15738	PT-WD	11171	Transcriptomic	ILMN_1731194	Homo sapiens serine/threonine kinase receptor associated protein (STRAP), mRNA.
5960477	NTAN1	0.478961	10.7359	3.1399	0.00287914	0.0197031	-2.19281	NTAN1	123803	Transcriptomic	ILMN_1815552	Homo sapiens N-terminal asparagine amidase (NTAN1), mRNA.
3520040	YARS	0.478686	11.2614	4.26815	9.13584e-05	0.00139662	1.05516	YARS	8565	Transcriptomic	ILMN_1766010	Homo sapiens tyrosyl-tRNA synthetase (YARS), mRNA.
2970575	CCL4L2	0.478145	9.05398	3.15359	0.00276961	0.0191096	-2.15695	CCL4	6351	Transcriptomic	ILMN_1716276	Homo sapiens chemokine (C-C motif) ligand 4-like 2 (CCL4L2), mRNA.
6510075	LOC730455	0.477821	10.0923	2.97825	0.00452014	0.0278033	-2.60821	NTAN1	123803	Transcriptomic	ILMN_1801864	PREDICTED: Homo sapiens similar to N-terminal Asn amidase (LOC730455), mRNA.
2030189	POLR3D	0.477087	7.04704	4.23341	0.000102265	0.00152269	0.94764	POLR3D	661	Transcriptomic	ILMN_1685109	Homo sapiens polymerase (RNA) III (DNA directed) polypeptide D, 44kDa (POLR3D), mRNA.
5860544	PUS10	0.475806	5.36509	3.17589	0.00259963	0.0182044	-2.09835	PUS10	150962	Transcriptomic	ILMN_1810591	Homo sapiens pseudouridylate synthase 10 (PUS10), mRNA.
1470170	C18ORF8	0.474981	11.1378	3.36595	0.00150118	0.0120557	-1.5882	C18orf8	29919	Transcriptomic	ILMN_1719097	Homo sapiens chromosome 18 open reading frame 8 (C18orf8), mRNA.
1580129	MRPS7	0.474884	9.76563	5.11228	5.39692e-06	0.000141029	3.76935	MRPS7	51081	Transcriptomic	ILMN_1813389	Homo sapiens mitochondrial ribosomal protein S7 (MRPS7), nuclear gene encoding mitochondrial protein, mRNA.
6130259	LOC402644	0.474587	10.5052	3.05267	0.00367835	0.0237198	-2.41879	PPIA	5478	Transcriptomic	ILMN_1686811	PREDICTED: Homo sapiens similar to peptidylprolyl isomerase A isoform 1 (LOC402644), mRNA.
4670706	PPP2R1B	0.473533	5.83475	3.18063	0.00256481	0.0180305	-2.08587	PPP2R1B	5519	Transcriptomic	ILMN_1709247	Homo sapiens protein phosphatase 2 (formerly 2A), regulatory subunit A, beta isoform (PPP2R1B), transcript variant 1, mRNA.
4570333	YARS2	0.472457	9.54949	4.80011	1.56355e-05	0.000332641	2.74545	YARS2	51067	Transcriptomic	ILMN_1782635	Homo sapiens tyrosyl-tRNA synthetase 2, mitochondrial (YARS2), nuclear gene encoding mitochondrial protein, mRNA.
4260497	MAX	0.471438	6.53175	2.84233	0.00653848	0.0365488	-2.94577	MAX	4149	Transcriptomic	ILMN_1704236	Homo sapiens MYC associated factor X (MAX), transcript variant 2, mRNA.
3710075	SLC12A8	0.47131	5.84942	3.81411	0.000387452	0.00426252	-0.316564	SLC12A8	84561	Transcriptomic	ILMN_1762529	Homo sapiens solute carrier family 12 (potassium/chloride transporters), member 8 (SLC12A8), mRNA.
510441	HIST1H3G	0.469201	4.93461	5.51424	1.34166e-06	4.54961e-05	5.11351	HIST1H3G	8355	Transcriptomic	ILMN_1726815	Homo sapiens histone cluster 1, H3g (HIST1H3G), mRNA.
3800520	PSPH	0.468978	5.83632	2.91112	0.00543057	0.0319303	-2.77629	PSPH	5723	Transcriptomic	ILMN_1776105	Homo sapiens phosphoserine phosphatase (PSPH), mRNA.
4220600	PABPC3	0.467727	9.23744	3.08189	0.00338991	0.0222698	-2.34356	PABPC3	5042	Transcriptomic	ILMN_1718128	Homo sapiens poly(A) binding protein, cytoplasmic 3 (PABPC3), mRNA.
6370468	BOLA2	0.465339	11.7921	3.36252	0.00151636	0.0121404	-1.59757	BOLA2B	654483	Transcriptomic	ILMN_1659343	Homo sapiens bolA homolog 2 (E. coli) (BOLA2), mRNA.
3800553	DCP1B	0.464784	7.25902	2.78476	0.00762325	0.0409392	-3.0854	DCP1B	196513	Transcriptomic	ILMN_1743992	Homo sapiens DCP1 decapping enzyme homolog B (S. cerevisiae) (DCP1B), mRNA.
4230050	TIMM23	0.464572	11.8028	4.72427	2.01902e-05	0.000409847	2.49989	TIMM23	100287932	Transcriptomic	ILMN_1679555	Homo sapiens translocase of inner mitochondrial membrane 23 homolog (yeast) (TIMM23), nuclear gene encoding mitochondrial protein, mRNA.
3850053	ANP32B	0.462844	12.8478	3.14966	0.00280067	0.0192842	-2.16726	ANP32B	10541	Transcriptomic	ILMN_1684293	Homo sapiens acidic (leucine-rich) nuclear phosphoprotein 32 family, member B (ANP32B), mRNA.
3800753	CDCA7L	0.461934	7.80901	3.31763	0.00172872	0.0134369	-1.71966	CDCA7L	55536	Transcriptomic	ILMN_2230683	Homo sapiens cell division cycle associated 7-like (CDCA7L), mRNA.
3290209	UBR7	0.461897	6.46567	2.8735	0.0060127	0.034388	-2.86932	UBR7	55148	Transcriptomic	ILMN_1758293	Homo sapiens ubiquitin protein ligase E3 component n-recognin 7 (putative) (UBR7), transcript variant 3, mRNA.
3800678	NUP88	0.461808	10.6352	4.18961	0.000117832	0.00168909	0.812662	NUP88	4927	Transcriptomic	ILMN_1734826	Homo sapiens nucleoporin 88kDa (NUP88), mRNA.
2760138	GNGT2	0.461352	8.24255	2.95702	0.0047913	0.0290074	-2.66163	GNGT2	2793	Transcriptomic	ILMN_1671237	Homo sapiens guanine nucleotide binding protein (G protein), gamma transducing activity polypeptide 2 (GNGT2), mRNA.
430408	DPP3	0.46132	7.98274	3.23797	0.00217668	0.0159669	-1.93379	DPP3	10072	Transcriptomic	ILMN_1700822	Homo sapiens dipeptidyl-peptidase 3 (DPP3), transcript variant 1, mRNA.
3710544	EIF1	0.459064	12.7852	4.71814	2.06109e-05	0.000417739	2.4801	EIF1	10209	Transcriptomic	ILMN_1803846	Homo sapiens eukaryotic translation initiation factor 1 (EIF1), mRNA.
6350333	POLR2J	0.458338	7.49618	3.0442	0.00376612	0.0241332	-2.4405	POLR2J	5439	Transcriptomic	ILMN_1657317	Homo sapiens polymerase (RNA) II (DNA directed) polypeptide J, 13.3kDa (POLR2J), mRNA.
7570192	RHBDD1	0.45729	9.43701	4.13774	0.000139262	0.00191929	0.653617	RHBDD1	84236	Transcriptomic	ILMN_1681543	Homo sapiens rhomboid domain containing 1 (RHBDD1), mRNA.
7200670	MRPS30	0.457089	9.51358	3.63033	0.000681644	0.00655181	-0.848959	MRPS30	10884	Transcriptomic	ILMN_1726743	Homo sapiens mitochondrial ribosomal protein S30 (MRPS30), nuclear gene encoding mitochondrial protein, mRNA.
1340139	BCL2L11	0.456222	5.16732	4.21131	0.000109854	0.00161015	0.879432	BCL2L11	10018	Transcriptomic	ILMN_1766541	Homo sapiens BCL2-like 11 (apoptosis facilitator) (BCL2L11), transcript variant 6, mRNA.
4890240	WDR4	0.455166	6.17255	3.48304	0.00106197	0.00926401	-1.26487	WDR4	10785	Transcriptomic	ILMN_1743579	Homo sapiens WD repeat domain 4 (WDR4), transcript variant 2, mRNA.
6180228	FCRL3	0.454864	10.8628	2.90721	0.00548856	0.0322148	-2.78601	FCRH3	115352	Transcriptomic	ILMN_1691693	Homo sapiens Fc receptor-like 3 (FCRL3), transcript variant 2, mRNA.
6860273	C2ORF43	0.454393	7.69573	3.68963	0.000568845	0.00574624	-0.678756	C2orf43	60526	Transcriptomic	ILMN_1660275	Homo sapiens chromosome 2 open reading frame 43 (C2orf43), mRNA.
3310288	LOC647000	0.454177	10.7697	3.89344	0.00030247	0.00353123	-0.0824338	TUBB	203068	Transcriptomic	ILMN_1703692	PREDICTED: Homo sapiens similar to tubulin, beta 5 (LOC647000), mRNA.
60326	C7ORF42	0.453293	9.86129	4.95285	9.31162e-06	0.000217853	3.24392	C7orf42	55069	Transcriptomic	ILMN_1729130	Homo sapiens chromosome 7 open reading frame 42 (C7orf42), mRNA.
2070170	UBE2L6	0.450929	12.9063	4.29412	8.39544e-05	0.00130382	1.13577	UBE2L6	9246	Transcriptomic	ILMN_1769520	Homo sapiens ubiquitin-conjugating enzyme E2L 6 (UBE2L6), transcript variant 1, mRNA.
6100711	HIST1H3J	0.450755	5.02925	4.19991	0.000113979	0.00165407	0.844323	HIST1H3J	8356	Transcriptomic	ILMN_1707257	Homo sapiens histone cluster 1, H3j (HIST1H3J), mRNA.
5910195	RBM18	0.44733	9.15548	4.04033	0.000190165	0.00246406	0.357524	RBM18	92400	Transcriptomic	ILMN_1802355	Homo sapiens RNA binding motif protein 18 (RBM18), mRNA.
5310224	LOC100133678	0.447246	11.9842	3.45991	0.00113764	0.00973948	-1.32927	HLA-DQA1	3117	Transcriptomic	ILMN_3249667	PREDICTED: Homo sapiens similar to hCG2042724 (LOC100133678), partial mRNA.
7380243	LOC728772	0.447145	8.35853	2.96529	0.00468391	0.0285339	-2.64085	TMEM106A	113277	Transcriptomic?	ILMN_1751941	PREDICTED: Homo sapiens similar to transmembrane protein 106A, transcript variant 1 (LOC728772), mRNA.
3420497	KEAP1	0.446696	8.76257	4.24904	9.72111e-05	0.00146416	0.995954	KEAP1	9817	Transcriptomic	ILMN_2410771	Homo sapiens kelch-like ECH-associated protein 1 (KEAP1), transcript variant 2, mRNA.
4570736	GTF2I	0.445301	6.263	3.5965	0.000755283	0.00710075	-0.94535	GTF2I	2969	Transcriptomic	ILMN_1673917	Homo sapiens general transcription factor II, i (GTF2I), transcript variant 3, mRNA.
4810543	CMC1	0.444427	7.96051	4.39019	6.13131e-05	0.00101108	1.43585	CMC1	152100	Transcriptomic	ILMN_1707634	Homo sapiens COX assembly mitochondrial protein homolog (S. cerevisiae) (CMC1), nuclear gene encoding mitochondrial protein, mRNA.
4810224	NDUFA9	0.442977	10.5899	4.70825	2.13069e-05	0.000428806	2.44822	NDUFA9	4704	Transcriptomic	ILMN_1760741	Homo sapiens NADH dehydrogenase (ubiquinone) 1 alpha subcomplex, 9, 39kDa (NDUFA9), mRNA.
2470465	TRAF2	0.442868	7.39832	3.17972	0.00257141	0.0180661	-2.08825	TRAF2	7186	Transcriptomic	ILMN_1691487	Homo sapiens TNF receptor-associated factor 2 (TRAF2), mRNA.
4640445	AIDA	0.441325	11.8134	2.71747	0.00910056	0.0469325	-3.24596	AIDA	64853	Transcriptomic	ILMN_3240117	Homo sapiens axin interactor, dorsalization associated (AIDA), mRNA.
4760450	C16ORF33	0.439896	9.85149	2.8391	0.0065953	0.0367834	-2.95365	SNRNP25	79622	Transcriptomic	ILMN_1801118	Homo sapiens chromosome 16 open reading frame 33 (C16orf33), mRNA.
2570450	TIMM23B	0.439383	6.78666	4.26943	9.09794e-05	0.00139368	1.05912	TIMM23	100287932	Transcriptomic	ILMN_3226669	PREDICTED: Homo sapiens translocase of inner mitochondrial membrane 23 homolog B (yeast) (TIMM23B), mRNA.
5310411	H2AFJ	0.437754	11.3633	2.81208	0.0070892	0.0386782	-3.01939	H2AFJ	55766	Transcriptomic	ILMN_1708728	Homo sapiens H2A histone family, member J (H2AFJ), transcript variant 1, mRNA.
4150458	RPA3	0.437059	10.3423	3.31656	0.00173414	0.0134702	-1.72257	RPA3	6119	Transcriptomic	ILMN_1716895	Homo sapiens replication protein A3, 14kDa (RPA3), mRNA.
1570537	TOP1	0.436256	7.57104	3.5149	0.000965559	0.00856952	-1.17575	TOP1	7150	Transcriptomic	ILMN_2192316	Homo sapiens topoisomerase (DNA) I (TOP1), mRNA.
6940243	COMT	0.436224	10.8348	4.16099	0.000129226	0.00180991	0.724788	COMT	1312	Transcriptomic	ILMN_1730084	Homo sapiens catechol-O-methyltransferase (COMT), transcript variant S-COMT, mRNA.
2600612	NCBP1	0.435422	9.88271	5.05758	6.51068e-06	0.000163241	3.58852	NCBP1	4686	Transcriptomic	ILMN_1777528	Homo sapiens nuclear cap binding protein subunit 1, 80kDa (NCBP1), mRNA.
7200356	POLDIP2	0.428831	8.16718	3.08071	0.00340116	0.0223249	-2.34661	POLDIP2	26073	Transcriptomic	ILMN_1743499	Homo sapiens polymerase (DNA-directed), delta interacting protein 2 (POLDIP2), mRNA.
270653	CLIC4	0.428667	6.36917	3.54963	0.000870022	0.00793974	-1.07808	CLIC4	25932	Transcriptomic	ILMN_1671250	Homo sapiens chloride intracellular channel 4 (CLIC4), nuclear gene encoding mitochondrial protein, mRNA.
1050750	CLPTM1L	0.428379	10.5384	5.08645	5.8971e-06	0.000151434	3.68391	CLPTM1L	81037	Transcriptomic	ILMN_1752802	Homo sapiens CLPTM1-like (CLPTM1L), mRNA.
6980477	CLUAP1	0.428101	7.81452	3.02238	0.00400146	0.0252551	-2.49626	CLUAP1	23059	Transcriptomic	ILMN_2355042	Homo sapiens clusterin associated protein 1 (CLUAP1), transcript variant 1, mRNA.
380682	RBM28	0.427167	6.7123	4.09053	0.000162017	0.00215894	0.509702	RBM28	55131	Transcriptomic	ILMN_1793033	Homo sapiens RNA binding motif protein 28 (RBM28), mRNA.
4760113	LOC400506	0.425839	6.51474	3.13846	0.0028909	0.0197449	-2.19658	C16orf88	400506	Transcriptomic	ILMN_1783712	Homo sapiens similar to TSG118.1 (LOC400506), mRNA.
5820753	RBCK1	0.425566	10.9808	3.1469	0.00282266	0.0194071	-2.17449	RBCK1	10616	Transcriptomic	ILMN_2406313	Homo sapiens RanBP-type and C3HC4-type zinc finger containing 1 (RBCK1), transcript variant 1, mRNA.
5130142	LOC100128731	0.424529	12.8561	3.34525	0.00159496	0.0126146	-1.64467	OST4	100128731	Transcriptomic	ILMN_3247452	Homo sapiens dolichyl-diphosphooligosaccharide--protein glycosyltransferase subunit 4 (LOC100128731), mRNA.
430196	MRPL14	0.422566	9.03677	3.09243	0.00329116	0.0217729	-2.3163	MRPL14	64928	Transcriptomic	ILMN_2072603	Homo sapiens mitochondrial ribosomal protein L14 (MRPL14), nuclear gene encoding mitochondrial protein, mRNA.
6020228	GMPPB	0.422178	7.2291	3.08053	0.00340287	0.0223299	-2.34707	GMPPB	29925	Transcriptomic	ILMN_1773645	Homo sapiens GDP-mannose pyrophosphorylase B (GMPPB), transcript variant 2, mRNA.
6650458	STOML2	0.421989	10.7355	4.07722	0.000169059	0.00223627	0.469268	STOML2	30968	Transcriptomic	ILMN_1663002	Homo sapiens stomatin (EPB72)-like 2 (STOML2), mRNA.
2030044	C1ORF144	0.421502	10.6356	3.67529	0.000594343	0.00594756	-0.720037	C1orf144	26099	Transcriptomic	ILMN_1707503	Homo sapiens chromosome 1 open reading frame 144 (C1orf144), mRNA.
2450762	IKBKE	0.417807	9.68811	2.77739	0.00777345	0.0415044	-3.10312	IKBKE	9641	Transcriptomic	ILMN_1755024	Homo sapiens inhibitor of kappa light polypeptide gene enhancer in B-cells, kinase epsilon (IKBKE), mRNA.
3390129	C9ORF103	0.417474	9.06416	3.83767	0.000360063	0.00402935	-0.247288	C9orf103	414328	Transcriptomic	ILMN_1791306	Homo sapiens chromosome 9 open reading frame 103 (C9orf103), mRNA.
2470097	CCNDBP1	0.416348	12.8104	3.21746	0.00230866	0.0166641	-1.98839	CCNDBP1	23582	Transcriptomic	ILMN_1702247	Homo sapiens cyclin D-type binding-protein 1 (CCNDBP1), transcript variant 2, mRNA.
4610047	RANBP1	0.416313	11.3733	4.42395	5.48707e-05	0.000929001	1.54196	RANBP1	5902	Transcriptomic	ILMN_2109156	Homo sapiens RAN binding protein 1 (RANBP1), mRNA.
240343	LOC100130623	0.41583	5.2116	4.06662	0.000174881	0.00230419	0.437098	LOC100240735	NA	Transcriptomic	ILMN_3263469	PREDICTED: Homo sapiens hypothetical protein LOC100130623 (LOC100130623), mRNA.
3400674	MRPS15	0.415753	10.1956	3.93414	0.000266166	0.00319481	0.0386374	MRPS15	64960	Transcriptomic	ILMN_1680703	Homo sapiens mitochondrial ribosomal protein S15 (MRPS15), nuclear gene encoding mitochondrial protein, mRNA.
2190228	SGPP2	0.414206	5.64864	2.82274	0.00689047	0.0379025	-2.99352	SGPP2	130367	Transcriptomic	ILMN_1812062	PREDICTED: Homo sapiens sphingosine-1-phosphate phosphotase 2 (SGPP2), mRNA.
7610187	ATF4	0.414157	10.0585	3.45191	0.001165	0.00992665	-1.35149	ATF4	468	Transcriptomic	ILMN_2358457	Homo sapiens activating transcription factor 4 (tax-responsive enhancer element B67) (ATF4), transcript variant 2, mRNA.
6280482	NIP7	0.414089	9.23627	3.42851	0.00124861	0.010468	-1.41627	NIP7	51388	Transcriptomic	ILMN_1704305	Homo sapiens nuclear import 7 homolog (S. cerevisiae) (NIP7), mRNA.
4260152	TOMM40L	0.412837	9.24113	5.32126	2.62433e-06	7.87501e-05	4.46508	TOMM40L	84134	Transcriptomic	ILMN_2065606	Homo sapiens translocase of outer mitochondrial membrane 40 homolog (yeast)-like (TOMM40L), nuclear gene encoding mitochondrial protein, mRNA.
4230520	DNCL1	0.41122	12.8677	3.37023	0.00148249	0.0119464	-1.57651	DYNLL1	8655	Transcriptomic	ILMN_1795227	Homo sapiens dynein, cytoplasmic, light polypeptide 1 (DNCL1), mRNA.
3180470	SDHA	0.411179	10.2794	4.13581	0.000140129	0.00192521	0.647714	SDHA	6389	Transcriptomic	ILMN_2051232	Homo sapiens succinate dehydrogenase complex, subunit A, flavoprotein (Fp) (SDHA), nuclear gene encoding mitochondrial protein, mRNA.
5890368	LOC653377	0.410114	8.43464	2.84748	0.00644887	0.0362465	-2.93319	FAM36A	116228	Transcriptomic	ILMN_1772207	PREDICTED: Homo sapiens similar to family with sequence similarity 36, member A (LOC653377), mRNA.
7570500	COQ5	0.408276	10.3369	3.52253	0.000943757	0.008436	-1.15435	COQ5	84274	Transcriptomic	ILMN_1770936	Homo sapiens coenzyme Q5 homolog, methyltransferase (S. cerevisiae) (COQ5), mRNA.
5670156	PRKACB	0.40782	6.87597	3.8628	0.000332918	0.00380158	-0.173177	PRKACB	5567	Transcriptomic	ILMN_1771523	Homo sapiens protein kinase, cAMP-dependent, catalytic, beta (PRKACB), transcript variant 2, mRNA.
7400747	FAM89A	0.40779	8.95571	3.21933	0.00229628	0.0166054	-1.98341	FAM89A	375061	Transcriptomic	ILMN_2285817	Homo sapiens family with sequence similarity 89, member A (FAM89A), mRNA.
620711	STIP1	0.406264	11.0386	3.41065	0.00131628	0.0109376	-1.46556	STIP1	10963	Transcriptomic	ILMN_1789510	Homo sapiens stress-induced-phosphoprotein 1 (Hsp70/Hsp90-organizing protein) (STIP1), mRNA.
6520661	C9ORF46	0.404077	10.2091	3.85116	0.000345237	0.00391748	-0.20754	C9orf46	55848	Transcriptomic	ILMN_1709043	Homo sapiens chromosome 9 open reading frame 46 (C9orf46), mRNA.
2190273	ABCF1	0.401776	10.0294	3.59823	0.000751347	0.00707793	-0.940444	ABCF1	23	Transcriptomic	ILMN_2392635	Homo sapiens ATP-binding cassette, sub-family F (GCN20), member 1 (ABCF1), transcript variant 1, mRNA.
6860452	PDCD2	0.401492	9.63327	3.3763	0.00145631	0.011765	-1.5599	PDCD2	5134	Transcriptomic	ILMN_1797684	Homo sapiens programmed cell death 2 (PDCD2), transcript variant 1, mRNA.
3420162	CLSTN3	0.400782	5.0673	4.13166	0.000142007	0.00194305	0.635049	CLSTN3	9746	Transcriptomic	ILMN_1734021	Homo sapiens calsyntenin 3 (CLSTN3), mRNA.
4480707	LOC653505	0.400299	10.3868	3.77369	0.00043918	0.00469513	-0.434888	PPIAL4A	164022	Transcriptomic	ILMN_1776260	PREDICTED: Homo sapiens similar to cyclophilin-LC (COAS2) (LOC653505), mRNA.
6220086	DYNLL1	0.400237	11.8185	2.94288	0.00498043	0.0298597	-2.6971	DYNLL1	8655	Transcriptomic	ILMN_2300186	Homo sapiens dynein, light chain, LC8-type 1 (DYNLL1), transcript variant 1, mRNA.
6960056	AIMP2	0.400119	10.1456	3.7435	0.000482081	0.0050366	-0.522808	AIMP2	7965	Transcriptomic	ILMN_1673252	Homo sapiens aminoacyl tRNA synthetase complex-interacting multifunctional protein 2 (AIMP2), mRNA.
780735	PJA1	0.399274	6.67167	3.15061	0.00279313	0.0192379	-2.16477	PJA1	64219	Transcriptomic	ILMN_1734810	Homo sapiens praja ring finger 1 (PJA1), transcript variant 1, mRNA.
7040470	PSMA6	0.398336	10.2451	2.78635	0.00759117	0.0408224	-3.08157	PSMA6	5687	Transcriptomic	ILMN_1704094	Homo sapiens proteasome (prosome, macropain) subunit, alpha type, 6 (PSMA6), mRNA.
6020379	OR2A42	0.398267	5.62961	2.88942	0.00575958	0.033355	-2.83005	OR2A42	402317	Transcriptomic	ILMN_1744109	Homo sapiens olfactory receptor, family 2, subfamily A, member 42 (OR2A42), mRNA.
4890491	ATPAF1	0.398146	9.30145	4.01596	0.00020549	0.00260483	0.283955	ATPAF1	64756	Transcriptomic	ILMN_1790603	Homo sapiens ATP synthase mitochondrial F1 complex assembly factor 1 (ATPAF1), nuclear gene encoding mitochondrial protein, transcript variant 1, mRNA.
6580474	TUBB	0.396033	12.0941	4.40018	5.9334e-05	0.000988871	1.46721	TUBB	203068	Transcriptomic	ILMN_2101885	Homo sapiens tubulin, beta (TUBB), mRNA.
3890347	RAD51L3	0.395032	7.55505	4.37134	6.52249e-05	0.00106068	1.37676	RAD51L3	5892	Transcriptomic	ILMN_2370907	Homo sapiens RAD51-like 3 (S. cerevisiae) (RAD51L3), transcript variant 1, mRNA.
60647	GPX1	0.3949	13.6536	2.77308	0.00786267	0.0418403	-3.11348	GPX1	2876	Transcriptomic	ILMN_1749662	Homo sapiens glutathione peroxidase 1 (GPX1), transcript variant 2, mRNA.
6770541	CCDC18	0.394509	5.80376	3.70635	0.000540417	0.00551661	-0.630471	CCDC18	343099	Transcriptomic	ILMN_1804953	Homo sapiens coiled-coil domain containing 18 (CCDC18), mRNA.
6860400	NAP1L5	0.394496	5.33184	3.33907	0.001624	0.0128226	-1.66148	NAP1L5	266812	Transcriptomic	ILMN_1773307	Homo sapiens nucleosome assembly protein 1-like 5 (NAP1L5), mRNA.
7330753	ACAT2	0.394473	9.58506	4.64489	2.63501e-05	0.000510174	2.24438	ACAT2	39	Transcriptomic	ILMN_1708672	Homo sapiens acetyl-Coenzyme A acetyltransferase 2 (ACAT2), mRNA.
4290102	LOC644563	0.39295	9.90069	3.23703	0.00218254	0.0159899	-1.93628	GTF3C6	112495	Transcriptomic	ILMN_3207122	PREDICTED: Homo sapiens misc_RNA (LOC644563), miscRNA.
6760274	DPP3	0.392714	8.35885	3.02385	0.00398515	0.0251792	-2.4925	DPP3	10072	Transcriptomic	ILMN_2349129	Homo sapiens dipeptidyl-peptidase 3 (DPP3), transcript variant 1, mRNA.
630735	COX17	0.391617	9.89357	3.44763	0.00117988	0.0100206	-1.36335	COX17	10063	Transcriptomic	ILMN_2187718	Homo sapiens COX17 cytochrome c oxidase assembly homolog (S. cerevisiae) (COX17), nuclear gene encoding mitochondrial protein, mRNA.
6280079	CSTF2	0.39153	9.11932	3.28476	0.00190183	0.0144056	-1.80843	CSTF2	1478	Transcriptomic	ILMN_1653129	Homo sapiens cleavage stimulation factor, 3' pre-RNA, subunit 2, 64kDa (CSTF2), mRNA.
1440612	BZW2	0.391402	10.0894	3.20175	0.0024148	0.0172348	-2.03005	BZW2	28969	Transcriptomic	ILMN_1676548	Homo sapiens basic leucine zipper and W2 domains 2 (BZW2), mRNA.
5420367	SOD1	0.388286	12.1716	2.85287	0.00635607	0.0358537	-2.91998	SOD1	6647	Transcriptomic	ILMN_1662438	Homo sapiens superoxide dismutase 1, soluble (SOD1), mRNA.
4920082	CCDC4	0.386714	4.99318	4.26077	9.35761e-05	0.00142035	1.03229	BEND4	389206	Transcriptomic?	ILMN_2235086	Homo sapiens coiled-coil domain containing 4 (CCDC4), mRNA.
2060612	MRPL27	0.38598	9.20275	2.8337	0.00669139	0.0371733	-2.96682	MRPL27	51264	Transcriptomic	ILMN_1811327	Homo sapiens mitochondrial ribosomal protein L27 (MRPL27), nuclear gene encoding mitochondrial protein, transcript variant 2, mRNA.
2900162	TMEM155	0.385372	5.2608	2.93573	0.00507858	0.0302856	-2.71498	TMEM155	132332	Transcriptomic	ILMN_1809947	Homo sapiens transmembrane protein 155 (TMEM155), mRNA.
4780136	UFC1	0.383076	10.9084	4.38524	6.23181e-05	0.00102406	1.42032	UFC1	51506	Transcriptomic	ILMN_2110281	Homo sapiens ubiquitin-fold modifier conjugating enzyme 1 (UFC1), mRNA.
5890349	STAU1	0.383046	11.3538	3.04427	0.00376537	0.0241332	-2.44032	STAU1	6780	Transcriptomic	ILMN_2327276	Homo sapiens staufen, RNA binding protein, homolog 1 (Drosophila) (STAU1), transcript variant T1, mRNA.
4880300	HARBI1	0.382981	6.04972	2.86691	0.00612048	0.0348939	-2.88553	HARBI1	283254	Transcriptomic	ILMN_1759828	Homo sapiens harbinger transposase derived 1 (HARBI1), mRNA.
6590196	LSM1	0.382878	11.4828	3.10559	0.00317177	0.0211867	-2.28221	LSM1	27257	Transcriptomic	ILMN_2218450	Homo sapiens LSM1 homolog, U6 small nuclear RNA associated (S. cerevisiae) (LSM1), mRNA.
6100056	HSD17B10	0.38281	9.36451	2.69864	0.00955894	0.0486122	-3.29039	HSD17B10	3028	Transcriptomic	ILMN_2355971	Homo sapiens hydroxysteroid (17-beta) dehydrogenase 10 (HSD17B10), nuclear gene encoding mitochondrial protein, transcript variant 1, mRNA.
4210431	SRP19	0.382504	10.0482	3.28084	0.00192352	0.014523	-1.81896	SRP19	6728	Transcriptomic	ILMN_2192032	Homo sapiens signal recognition particle 19kDa (SRP19), mRNA.
2350368	RPF2	0.382499	8.56175	2.99302	0.00433986	0.0269916	-2.57085	RPF2	84154	Transcriptomic	ILMN_1664167	Homo sapiens ribosome production factor 2 homolog (S. cerevisiae) (RPF2), mRNA.
6290112	SRPR	0.379464	10.0019	2.7689	0.00794983	0.0422538	-3.12348	SRPR	6734	Transcriptomic	ILMN_1785660	Homo sapiens signal recognition particle receptor (docking protein) (SRPR), mRNA.
6060278	HMBS	0.378211	6.49297	3.40356	0.00134407	0.0111174	-1.48507	HMBS	3145	Transcriptomic	ILMN_1685954	Homo sapiens hydroxymethylbilane synthase (HMBS), transcript variant 1, mRNA.
670528	GYG1	0.377099	11.8522	3.2185	0.0023018	0.0166364	-1.98563	GYG1	2992	Transcriptomic	ILMN_2230862	Homo sapiens glycogenin 1 (GYG1), mRNA.
620692	SLC25A42	0.375598	10.111	4.13891	0.000138739	0.00191508	0.657198	SLC25A42	284439	Transcriptomic	ILMN_2222880	Homo sapiens solute carrier family 25, member 42 (SLC25A42), mRNA.
6110706	CDC25C	0.374795	5.50551	3.30096	0.00181454	0.0139348	-1.76473	CDC25C	995	Transcriptomic	ILMN_2294431	Homo sapiens cell division cycle 25 homolog C (S. pombe) (CDC25C), transcript variant 1, mRNA.
6960315	PSMC3	0.374386	10.7023	3.0949	0.0032685	0.0216601	-2.30992	PSMC3	5702	Transcriptomic	ILMN_1809010	Homo sapiens proteasome (prosome, macropain) 26S subunit, ATPase, 3 (PSMC3), mRNA.
7050747	PRR5	0.374215	5.7686	2.92112	0.00528486	0.0312327	-2.75142	PRR5	55615	Transcriptomic	ILMN_1660017	Homo sapiens proline rich 5 (renal) (PRR5), transcript variant 5, mRNA.
4040441	HSD17B6	0.37397	5.43419	3.11212	0.00311398	0.0208899	-2.26523	HSD17B6	8630	Transcriptomic	ILMN_1779855	Homo sapiens hydroxysteroid (17-beta) dehydrogenase 6 homolog (mouse) (HSD17B6), mRNA.
5390672	DIAPH3	0.373596	5.3338	3.92022	0.000278083	0.00330739	-0.00284731	DIAPH3	81624	Transcriptomic	ILMN_2373689	Homo sapiens diaphanous homolog 3 (Drosophila) (DIAPH3), transcript variant 1, mRNA.
2480100	C2ORF88	0.373499	4.81871	4.71581	2.07728e-05	0.000420068	2.47259	C2orf88	84281	Transcriptomic	ILMN_2279484	Homo sapiens chromosome 2 open reading frame 88 (C2orf88), transcript variant 1, mRNA.
290114	EBNA1BP2	0.373497	10.4963	3.71077	0.000533148	0.00545848	-0.617713	EBNA1BP2	10969	Transcriptomic	ILMN_1768127	Homo sapiens EBNA1 binding protein 2 (EBNA1BP2), mRNA.
2710068	EIF3I	0.373148	11.4168	4.62879	2.78079e-05	0.000531817	2.19274	EIF3I	8668	Transcriptomic	ILMN_1671291	Homo sapiens eukaryotic translation initiation factor 3, subunit I (EIF3I), mRNA.
4010735	MRPL9	0.372721	9.23594	3.26233	0.00202918	0.0151308	-1.86865	MRPL9	65005	Transcriptomic	ILMN_1773716	Homo sapiens mitochondrial ribosomal protein L9 (MRPL9), nuclear gene encoding mitochondrial protein, mRNA.
2940671	LZTS2	0.371571	6.6397	3.0468	0.003739	0.0239922	-2.43385	LZTS2	84445	Transcriptomic	ILMN_1763524	Homo sapiens leucine zipper, putative tumor suppressor 2 (LZTS2), mRNA.
4610767	KTI12	0.370197	9.68295	5.98151	2.60268e-07	1.23539e-05	6.70171	KTI12	112970	Transcriptomic	ILMN_1703226	Homo sapiens KTI12 homolog, chromatin associated (S. cerevisiae) (KTI12), mRNA.
730100	UFD1L	0.369928	6.31735	3.11038	0.00312929	0.0209766	-2.26976	UFD1L	7353	Transcriptomic	ILMN_1665737	Homo sapiens ubiquitin fusion degradation 1 like (yeast) (UFD1L), transcript variant 2, mRNA.
4210403	SLC1A3	0.369757	5.13036	4.10374	0.000155311	0.00208914	0.549888	SLC1A3	6507	Transcriptomic	ILMN_1738552	Homo sapiens solute carrier family 1 (glial high affinity glutamate transporter), member 3 (SLC1A3), mRNA.
2490372	PLAC8	0.369593	12.1889	2.69337	0.00969095	0.0491586	-3.30278	PLAC8	51316	Transcriptomic	ILMN_2093343	Homo sapiens placenta-specific 8 (PLAC8), mRNA.
6110634	ERLIN1	0.368809	6.77679	3.10925	0.00313922	0.0210111	-2.27268	ERLIN1	10613	Transcriptomic	ILMN_1730731	Homo sapiens ER lipid raft associated 1 (ERLIN1), mRNA.
2750639	DFFA	0.368243	9.21804	2.94951	0.00489086	0.0294488	-2.68048	DFFA	1676	Transcriptomic	ILMN_1667213	Homo sapiens DNA fragmentation factor, 45kDa, alpha polypeptide (DFFA), transcript variant 2, mRNA.
2750632	POLR2J3	0.367833	11.0386	3.11907	0.00305355	0.0205904	-2.24714	POLR2J2	246721	Transcriptomic	ILMN_1677138	Homo sapiens polymerase (RNA) II (DNA directed) polypeptide J3 (POLR2J3), mRNA.
1430259	ARF1	0.367802	10.2764	2.73163	0.00876935	0.0456076	-3.21241	ARF1	375	Transcriptomic	ILMN_2330948	Homo sapiens ADP-ribosylation factor 1 (ARF1), transcript variant 2, mRNA.
4480162	SND1	0.365105	10.9424	3.8443	0.0003527	0.00397557	-0.227759	SND1	27044	Transcriptomic	ILMN_1775111	Homo sapiens staphylococcal nuclease and tudor domain containing 1 (SND1), mRNA.
6520682	EIF2B1	0.363406	9.53618	3.72834	0.000505124	0.00521021	-0.566829	EIF2B1	1967	Transcriptomic	ILMN_1753716	Homo sapiens eukaryotic translation initiation factor 2B, subunit 1 alpha, 26kDa (EIF2B1), mRNA.
4120025	CHCHD8	0.361664	8.00866	2.81391	0.00705475	0.0385261	-3.01496	CHCHD8	51287	Transcriptomic	ILMN_1732750	Homo sapiens coiled-coil-helix-coiled-coil-helix domain containing 8 (CHCHD8), mRNA.
5860608	LOC400948	0.36134	12.3551	3.23152	0.0022174	0.0161896	-1.95098	OST4	100128731	Transcriptomic	ILMN_1739335	PREDICTED: Homo sapiens similar to CG33774-PA (LOC400948), mRNA.
4210762	MRPL46	0.361229	9.18356	3.0789	0.00341843	0.0224069	-2.35128	MRPL46	26589	Transcriptomic	ILMN_1722838	Homo sapiens mitochondrial ribosomal protein L46 (MRPL46), nuclear gene encoding mitochondrial protein, mRNA.
6290253	C19ORF52	0.361205	8.1531	3.58629	0.000778977	0.00728847	-0.974356	C19orf52	90580	Transcriptomic	ILMN_1726181	Homo sapiens chromosome 19 open reading frame 52 (C19orf52), mRNA.
5870228	ADSL	0.360273	11.2233	4.21243	0.000109455	0.0016073	0.882906	ADSL	158	Transcriptomic	ILMN_1790757	Homo sapiens adenylosuccinate lyase (ADSL), mRNA.
5690475	LAYN	0.360198	5.24137	4.28387	8.68048e-05	0.0013401	1.10392	LAYN	143903	Transcriptomic	ILMN_1716397	Homo sapiens layilin (LAYN), mRNA.
840369	LBH	0.358972	6.46608	2.71301	0.00920723	0.0472454	-3.2565	LBH	81606	Transcriptomic	ILMN_2244009	Homo sapiens limb bud and heart development homolog (mouse) (LBH), mRNA.
5290162	LOC728324	0.357868	10.207	3.10764	0.00315348	0.0210885	-2.27687	NA	NA	Transcriptomic?	ILMN_3228639	PREDICTED: Homo sapiens misc_RNA (LOC728324), miscRNA.
2370093	COMMD4	0.357816	9.98625	2.72393	0.00894818	0.0463527	-3.23068	COMMD4	54939	Transcriptomic	ILMN_2096654	Homo sapiens COMM domain containing 4 (COMMD4), mRNA.
2360682	PSMB6	0.355478	12.2219	4.47946	4.56857e-05	0.000798258	1.71718	PSMB6	5694	Transcriptomic	ILMN_1666409	Homo sapiens proteasome (prosome, macropain) subunit, beta type, 6 (PSMB6), mRNA.
4570091	NDUFAF3	0.355322	12.5774	4.2206	0.000106598	0.00157395	0.908104	NDUFAF3	25915	Transcriptomic	ILMN_2354515	Homo sapiens NADH dehydrogenase (ubiquinone) 1 alpha subcomplex, assembly factor 3 (NDUFAF3), nuclear gene encoding mitochondrial protein, transcript variant 1, mRNA.
1110296	PXMP4	0.354827	6.67365	2.7453	0.00846011	0.0442938	-3.17989	PXMP4	11264	Transcriptomic	ILMN_1664025	Homo sapiens peroxisomal membrane protein 4, 24kDa (PXMP4), transcript variant 1, mRNA.
3360681	TNFAIP3	0.354734	9.87498	2.75461	0.00825543	0.0434647	-3.1577	TNFAIP3	7128	Transcriptomic	ILMN_1702691	Homo sapiens tumor necrosis factor, alpha-induced protein 3 (TNFAIP3), mRNA.
7100288	CCT2	0.354292	9.74692	3.18545	0.00252977	0.017843	-2.07313	CCT2	10576	Transcriptomic	ILMN_1679382	Homo sapiens chaperonin containing TCP1, subunit 2 (beta) (CCT2), mRNA.
360161	TMEM11	0.354062	7.74373	2.70657	0.00936338	0.0478428	-3.27171	TMEM11	8834	Transcriptomic	ILMN_2175265	Homo sapiens transmembrane protein 11 (TMEM11), mRNA.
1570458	UBE2D3	0.35234	12.6579	3.29805	0.00182996	0.0140013	-1.77261	UBE2D3	7323	Transcriptomic	ILMN_2320853	Homo sapiens ubiquitin-conjugating enzyme E2D 3 (UBC4/5 homolog, yeast) (UBE2D3), transcript variant 6, mRNA.
6370196	MRPL37	0.35217	10.6	3.10279	0.00319678	0.0213202	-2.28945	MRPL37	51253	Transcriptomic	ILMN_2041327	Homo sapiens mitochondrial ribosomal protein L37 (MRPL37), nuclear gene encoding mitochondrial protein, mRNA.
6590592	SDC1	0.351156	6.63864	2.9058	0.00550953	0.0323055	-2.78949	SDC1	6382	Transcriptomic	ILMN_1815308	Homo sapiens syndecan 1 (SDC1), transcript variant 1, mRNA.
5670523	CIAPIN1	0.350555	8.83886	4.14591	0.000135649	0.0018824	0.678624	CIAPIN1	57019	Transcriptomic	ILMN_1735199	Homo sapiens cytokine induced apoptosis inhibitor 1 (CIAPIN1), mRNA.
6290367	SEC61G	0.350055	11.6293	3.28338	0.00190943	0.0144532	-1.81213	SEC61G	23480	Transcriptomic	ILMN_2367020	Homo sapiens Sec61 gamma subunit (SEC61G), transcript variant 1, mRNA.
4260019	NGRN	0.347827	11.385	3.85843	0.000337488	0.00384629	-0.186073	NGRN	51335	Transcriptomic	ILMN_1691506	Homo sapiens neugrin, neurite outgrowth associated (NGRN), transcript variant 1, mRNA.
6520424	HIST1H3C	0.347445	4.63183	4.24425	9.8734e-05	0.00148111	0.981136	HIST1H3C	8352	Transcriptomic	ILMN_1712184	Homo sapiens histone cluster 1, H3c (HIST1H3C), mRNA.
4260100	PUS3	0.346625	8.84804	3.12711	0.00298509	0.0202393	-2.2262	PUS3	83480	Transcriptomic	ILMN_1694147	Homo sapiens pseudouridylate synthase 3 (PUS3), mRNA.
3130735	KHDC1	0.346136	5.01456	2.90387	0.00553848	0.0324224	-2.79428	KHDC1	80759	Transcriptomic	ILMN_2163070	Homo sapiens KH homology domain containing 1 (KHDC1), mRNA.
3390017	CNDP2	0.343775	12.5019	4.09615	0.00015913	0.00212771	0.526796	CNDP2	55748	Transcriptomic	ILMN_1726769	Homo sapiens CNDP dipeptidase 2 (metallopeptidase M20 family) (CNDP2), mRNA.
1010315	LINS1	0.343145	9.77964	2.93016	0.00515637	0.0306172	-2.72889	LINS	55180	Transcriptomic	ILMN_2338197	Homo sapiens lines homolog 1 (Drosophila) (LINS1), transcript variant 4, mRNA.
5960093	TBCA	0.342668	11.1446	2.87155	0.00604448	0.0345445	-2.87413	TBCA	6902	Transcriptomic	ILMN_1726239	Homo sapiens tubulin folding cofactor A (TBCA), mRNA.
5340291	KARS	0.342181	9.78807	3.18161	0.00255764	0.0179909	-2.08328	KARS	3735	Transcriptomic	ILMN_1777584	Homo sapiens lysyl-tRNA synthetase (KARS), mRNA.
450082	MAPK12	0.337598	4.95666	2.71608	0.00913375	0.0470131	-3.24925	MAPK12	6300	Transcriptomic	ILMN_1797786	Homo sapiens mitogen-activated protein kinase 12 (MAPK12), mRNA.
4540021	ATP5B	0.336253	13.6944	4.14638	0.000135448	0.00188072	0.680036	ATP5B	506	Transcriptomic	ILMN_1772132	Homo sapiens ATP synthase, H+ transporting, mitochondrial F1 complex, beta polypeptide (ATP5B), nuclear gene encoding mitochondrial protein, mRNA.
1780446	PCK2	0.334769	9.5646	3.22182	0.00227995	0.0165026	-1.97679	PCK2	5106	Transcriptomic	ILMN_1671791	Homo sapiens phosphoenolpyruvate carboxykinase 2 (mitochondrial) (PCK2), nuclear gene encoding mitochondrial protein, transcript variant 1, mRNA.
5090050	NDUFA12	0.330511	10.6688	2.9473	0.0049206	0.0296069	-2.68603	NDUFA12	55967	Transcriptomic	ILMN_1737738	Homo sapiens NADH dehydrogenase (ubiquinone) 1 alpha subcomplex, 12 (NDUFA12), mRNA.
3450156	CSNK2B	0.329722	12.2858	3.62399	0.000694901	0.00663947	-0.867064	CSNK2B	1460	Transcriptomic	ILMN_1800461	Homo sapiens casein kinase 2, beta polypeptide (CSNK2B), mRNA.
5550220	NOP56	0.329368	11.1379	3.20164	0.00241552	0.0172348	-2.03033	NOP56	10528	Transcriptomic	ILMN_1787628	Homo sapiens NOP56 ribonucleoprotein homolog (yeast) (NOP56), transcript variant 1, mRNA.
2630022	RNPS1	0.327058	11.5716	3.39951	0.00136022	0.0112311	-1.49622	RNPS1	10921	Transcriptomic	ILMN_1691843	Homo sapiens RNA binding protein S1, serine-rich domain (RNPS1), transcript variant 2, mRNA.
5860402	GLDN	0.325078	4.6716	3.36301	0.00151419	0.0121311	-1.59624	GLDN	342035	Transcriptomic	ILMN_1704376	Homo sapiens gliomedin (GLDN), mRNA.
730114	PRICKLE4	0.325047	11.585	2.86522	0.00614841	0.0349873	-2.88969	TOMM6	100188893	Transcriptomic	ILMN_1695868	Homo sapiens prickle homolog 4 (Drosophila) (PRICKLE4), mRNA.
2120707	CETN2	0.32465	11.2044	2.94439	0.00495986	0.0297592	-2.69331	CETN2	1069	Transcriptomic	ILMN_1695645	Homo sapiens centrin, EF-hand protein, 2 (CETN2), mRNA.
3310546	E2F4	0.322417	10.9939	2.82186	0.00690656	0.0379465	-2.99564	E2F4	1874	Transcriptomic	ILMN_1761828	Homo sapiens E2F transcription factor 4, p107/p130-binding (E2F4), mRNA.
4490161	GAPDH	0.322289	12.5444	3.26937	0.00198835	0.0149164	-1.84977	GAPDH	2597	Transcriptomic	ILMN_1343295	Homo sapiens glyceraldehyde-3-phosphate dehydrogenase (GAPDH), mRNA.
3940735	SNRPC	0.32225	9.28695	2.77524	0.00781771	0.0416838	-3.10827	SNRPC	6631	Transcriptomic	ILMN_1741997	Homo sapiens small nuclear ribonucleoprotein polypeptide C (SNRPC), mRNA.
5690347	TPST2	0.322201	11.6988	2.80663	0.00719287	0.0391075	-3.03259	TPST2	8459	Transcriptomic	ILMN_2329679	Homo sapiens tyrosylprotein sulfotransferase 2 (TPST2), transcript variant 1, mRNA.
4830487	CDYL2	0.32146	6.06228	3.18322	0.00254593	0.0179354	-2.07903	CDYL2	124359	Transcriptomic	ILMN_1777479	Homo sapiens chromodomain protein, Y-like 2 (CDYL2), mRNA.
460750	PDCL3	0.320683	8.64405	3.3639	0.00151023	0.0121159	-1.5938	PDCL3	79031	Transcriptomic	ILMN_1667925	Homo sapiens phosducin-like 3 (PDCL3), mRNA.
1340349	SNUPN	0.32063	9.1769	2.71521	0.00915455	0.0470788	-3.25131	SNUPN	10073	Transcriptomic	ILMN_1733932	Homo sapiens snurportin 1 (SNUPN), transcript variant 3, mRNA.
4040576	IL6	0.318348	5.00379	3.91671	0.000281163	0.00333146	-0.0132791	IL6	3569	Transcriptomic	ILMN_1699651	Homo sapiens interleukin 6 (interferon, beta 2) (IL6), mRNA.
510315	PSMB5	0.317308	10.1515	3.18036	0.00256675	0.0180388	-2.08657	PSMB5	5693	Transcriptomic	ILMN_1744649	Homo sapiens proteasome (prosome, macropain) subunit, beta type, 5 (PSMB5), mRNA.
3440168	CHCHD9	0.317061	11.5409	3.20664	0.00238129	0.0170728	-2.0171	CHCHD2	51142	Transcriptomic	ILMN_1677237	PREDICTED: Homo sapiens coiled-coil-helix-coiled-coil-helix domain containing 9 (CHCHD9), mRNA.
5340414	LGTN	0.316668	9.36772	3.05014	0.00370432	0.0238474	-2.42527	EIF2D	1939	Transcriptomic	ILMN_1712487	Homo sapiens ligatin (LGTN), mRNA.
650369	PSMD8	0.315359	9.34182	2.88758	0.00578837	0.0334556	-2.8346	PSMD8	5714	Transcriptomic	ILMN_1733256	Homo sapiens proteasome (prosome, macropain) 26S subunit, non-ATPase, 8 (PSMD8), mRNA.
6650348	LAPTM4B	0.313846	7.60282	2.69861	0.00955968	0.0486122	-3.29046	LAPTM4B	55353	Transcriptomic	ILMN_1680196	Homo sapiens lysosomal protein transmembrane 4 beta (LAPTM4B), mRNA.
7550458	RPL12	0.313733	12.363	3.06115	0.00359237	0.0233255	-2.39701	RPL12	6136	Transcriptomic	ILMN_1653469	Homo sapiens ribosomal protein L12 (RPL12), mRNA.
6060131	TP73L	0.312866	4.90537	4.2704	9.06931e-05	0.0013928	1.06213	TP63	8626	Transcriptomic	ILMN_2138801	Homo sapiens tumor protein p73-like (TP73L), mRNA.
6180068	HS.535360	0.312311	5.85543	2.88149	0.0058844	0.0338522	-2.84963	LOC100506668	100506668	Transcriptomic	ILMN_1820244	Homo sapiens cDNA clone IMAGE:6250506
70181	NAP1L4	0.310675	11.7125	3.52257	0.000943626	0.008436	-1.15422	NAP1L4	4676	Transcriptomic	ILMN_1804327	Homo sapiens nucleosome assembly protein 1-like 4 (NAP1L4), mRNA.
2450167	RPL29	0.309609	4.83661	3.58226	0.000788511	0.00735846	-0.985777	RPL29	6159	Transcriptomic	ILMN_1771051	Homo sapiens ribosomal protein L29 (RPL29), mRNA.
1110575	NDUFC1	0.308794	10.4302	3.68493	0.000577086	0.00581812	-0.6923	NDUFC1	4717	Transcriptomic	ILMN_1733603	Homo sapiens NADH dehydrogenase (ubiquinone) 1, subcomplex unknown, 1, 6kDa (NDUFC1), mRNA.
2690608	RPS7	0.307856	4.85849	2.88873	0.00577039	0.0334011	-2.83176	RPS7	6201	Transcriptomic	ILMN_2070072	Homo sapiens ribosomal protein S7 (RPS7), mRNA.
650021	C22ORF9	0.306484	4.87179	4.6757	2.37664e-05	0.000468263	2.34338	KIAA0930	23313	Transcriptomic	ILMN_1697957	Homo sapiens chromosome 22 open reading frame 9 (C22orf9), transcript variant 2, mRNA.
2120037	PIR	0.306316	5.13336	2.94605	0.00493743	0.0296668	-2.68916	PIR	8544	Transcriptomic	ILMN_1761247	Homo sapiens pirin (iron-binding nuclear protein) (PIR), transcript variant 2, mRNA.
7380382	ZNF364	0.303842	10.7319	3.10057	0.00321679	0.0214081	-2.29521	RNF115	27246	Transcriptomic	ILMN_1811997	Homo sapiens zinc finger protein 364 (ZNF364), mRNA.
2690215	C1ORF77	0.301356	9.33485	2.97224	0.00459539	0.0281407	-2.62335	CHTOP	26097	Transcriptomic	ILMN_1736234	Homo sapiens chromosome 1 open reading frame 77 (C1orf77), mRNA.
6960717	LOC644762	0.301248	8.73144	3.15426	0.00276439	0.0190848	-2.15521	MFF	56947	Transcriptomic	ILMN_1719606	PREDICTED: Homo sapiens hypothetical LOC644762 (LOC644762), mRNA.
6020564	RRAGA	0.301059	11.2878	3.33061	0.00166461	0.0130467	-1.68448	RRAGA	10670	Transcriptomic	ILMN_1783709	Homo sapiens Ras-related GTP binding A (RRAGA), mRNA.
2970762	HCCS	0.299634	9.1708	3.37684	0.00145399	0.0117612	-1.55841	HCCS	3052	Transcriptomic	ILMN_1707236	Homo sapiens holocytochrome c synthase (cytochrome c heme-lyase) (HCCS), mRNA.
2340040	SNUPN	0.296747	9.28116	3.06724	0.00353174	0.0230083	-2.38133	SNUPN	10073	Transcriptomic	ILMN_2364535	Homo sapiens snurportin 1 (SNUPN), transcript variant 2, mRNA.
5700722	TSSC1	0.294471	9.49397	3.67928	0.00058715	0.00589058	-0.708577	TSSC1	7260	Transcriptomic	ILMN_2129349	Homo sapiens tumor suppressing subtransferable candidate 1 (TSSC1), mRNA.
6660270	MRPL17	0.294378	9.75053	3.28317	0.00191059	0.0144532	-1.8127	MRPL17	63875	Transcriptomic	ILMN_1797933	Homo sapiens mitochondrial ribosomal protein L17 (MRPL17), nuclear gene encoding mitochondrial protein, mRNA.
5310537	MRPL16	0.294074	9.9672	3.73953	0.000488012	0.00507386	-0.53434	MRPL16	54948	Transcriptomic	ILMN_1730685	Homo sapiens mitochondrial ribosomal protein L16 (MRPL16), nuclear gene encoding mitochondrial protein, mRNA.
5260403	ST3GAL5	0.293748	10.0824	3.23096	0.00222093	0.0162026	-1.95246	ST3GAL5	8869	Transcriptomic	ILMN_1713496	Homo sapiens ST3 beta-galactoside alpha-2,3-sialyltransferase 5 (ST3GAL5), transcript variant 2, mRNA.
510725	NDUFA10	0.293598	8.8805	3.28581	0.00189603	0.0143663	-1.80559	NDUFA10	4705	Transcriptomic	ILMN_2225698	Homo sapiens NADH dehydrogenase (ubiquinone) 1 alpha subcomplex, 10, 42kDa (NDUFA10), nuclear gene encoding mitochondrial protein, mRNA.
1070332	SEC22C	0.293016	7.38013	3.18735	0.00251611	0.017784	-2.06812	SEC22C	9117	Transcriptomic	ILMN_1752435	Homo sapiens SEC22 vesicle trafficking protein homolog C (S. cerevisiae) (SEC22C), transcript variant 1, mRNA.
6220278	TSPAN14	0.287267	10.8105	4.11847	0.000148147	0.00200601	0.59479	TSPAN14	81619	Transcriptomic	ILMN_1785060	Homo sapiens tetraspanin 14 (TSPAN14), mRNA.
2900451	MR1	0.286591	9.10144	2.99844	0.00427551	0.0266802	-2.55713	MR1	3140	Transcriptomic	ILMN_2167416	Homo sapiens major histocompatibility complex, class I-related (MR1), mRNA.
2710475	PWP1	0.286335	10.4516	3.24296	0.00214565	0.0157985	-1.92046	PWP1	11137	Transcriptomic	ILMN_1743049	Homo sapiens PWP1 homolog (S. cerevisiae) (PWP1), mRNA.
520689	ADAM12	0.286144	4.9548	3.02269	0.00399801	0.0252401	-2.49547	ADAM12	8038	Transcriptomic	ILMN_1726266	Homo sapiens ADAM metallopeptidase domain 12 (meltrin alpha) (ADAM12), transcript variant 2, mRNA.
6940491	GNL3	0.285166	4.97845	4.30078	8.21508e-05	0.00128005	1.15649	GNL3	26354	Transcriptomic	ILMN_1790659	Homo sapiens guanine nucleotide binding protein-like 3 (nucleolar) (GNL3), transcript variant 2, mRNA.
2710768	FLJ14082	0.283977	5.24362	2.9385	0.0050403	0.0301493	-2.70805	AK055967	NA	Transcriptomic	ILMN_1814967	PREDICTED: Homo sapiens hypothetical protein FLJ14082 (FLJ14082), mRNA.
6220092	ZDHHC4	0.283545	9.18313	2.87457	0.00599538	0.034314	-2.86669	ZDHHC4	55146	Transcriptomic	ILMN_3307025	Homo sapiens zinc finger, DHHC-type containing 4 (ZDHHC4), transcript variant 3, mRNA.
5390180	ASXL1	0.281935	9.51768	3.09568	0.00326128	0.0216306	-2.30788	ASXL1	171023	Transcriptomic	ILMN_1726025	Homo sapiens additional sex combs like 1 (Drosophila) (ASXL1), mRNA.
7560576	DRG1	0.281845	9.67837	3.68617	0.000574895	0.00580235	-0.688718	DRG1	4733	Transcriptomic	ILMN_1658259	Homo sapiens developmentally regulated GTP binding protein 1 (DRG1), mRNA.
2350465	RPL29	0.280586	5.01891	2.94968	0.00488864	0.0294448	-2.68006	RPL29	6159	Transcriptomic	ILMN_1737517	Homo sapiens ribosomal protein L29 (RPL29), mRNA.
450070	C18ORF21	0.278283	9.85403	2.98065	0.00449029	0.0276632	-2.60213	C18orf21	83608	Transcriptomic	ILMN_1805998	Homo sapiens chromosome 18 open reading frame 21 (C18orf21), mRNA.
6650020	LOC652128	0.277997	4.9061	3.13113	0.00295141	0.0200631	-2.21572	BX248300	NA	Transcriptomic?	ILMN_1684494	PREDICTED: Homo sapiens similar to Ig heavy chain V-II region ARH-77 precursor (LOC652128), mRNA.
3830131	TUBA1C	0.276625	12.2863	2.77722	0.00777694	0.0415136	-3.10353	TUBA1C	84790	Transcriptomic	ILMN_1742167	Homo sapiens tubulin, alpha 1c (TUBA1C), mRNA.
2640091	GAPDH	0.274557	12.9402	3.2161	0.00231765	0.0167187	-1.99199	GAPDH	2597	Transcriptomic	ILMN_2038778	Homo sapiens glyceraldehyde-3-phosphate dehydrogenase (GAPDH), mRNA.
580494	PSMB4	0.273907	11.9347	3.30497	0.00179353	0.0138035	-1.7539	PSMB4	5692	Transcriptomic	ILMN_1737862	Homo sapiens proteasome (prosome, macropain) subunit, beta type, 4 (PSMB4), mRNA.
5260367	CDCP1	0.261492	4.96762	3.17704	0.00259112	0.0181665	-2.09532	CDCP1	64866	Transcriptomic	ILMN_1724941	Homo sapiens CUB domain containing protein 1 (CDCP1), transcript variant 1, mRNA.
5960014	C15ORF57	0.261457	10.5751	3.30568	0.00178984	0.0137887	-1.75199	C15orf57	90416	Transcriptomic	ILMN_1811264	Homo sapiens chromosome 15 open reading frame 57 (C15orf57), transcript variant 2, mRNA.
3370195	SDHB	0.257406	11.9507	2.92706	0.00520011	0.0308458	-2.73662	SDHB	6390	Transcriptomic	ILMN_1667257	Homo sapiens succinate dehydrogenase complex, subunit B, iron sulfur (Ip) (SDHB), nuclear gene encoding mitochondrial protein, mRNA.
5270500	CCT7	0.255885	9.96264	3.18172	0.00255685	0.0179907	-2.08299	CCT7	10574	Transcriptomic	ILMN_1703718	Homo sapiens chaperonin containing TCP1, subunit 7 (eta) (CCT7), transcript variant 1, mRNA.
4560066	KIAA0895L	0.250307	4.83952	3.50311	0.00100024	0.00882061	-1.2088	KIAA0895L	653319	Transcriptomic	ILMN_2176755	Homo sapiens KIAA0895-like (KIAA0895L), mRNA. XM_933435 XM_933438 XM_933442 XM_933445 XM_933447 XM_941971 XM_945589 XM_945591 XM_945592 XM_945593 XM_945594 XM_945596 XM_945598 XM_945599 XM_945600
450403	PSMD2	0.247168	10.1275	3.07709	0.00343584	0.0225148	-2.35596	PSMD2	5708	Transcriptomic	ILMN_1712432	Homo sapiens proteasome (prosome, macropain) 26S subunit, non-ATPase, 2 (PSMD2), mRNA.
1050204	CASC5	0.245796	4.70959	4.00436	0.000213197	0.00268251	0.249015	CASC5	57082	Transcriptomic	ILMN_2357471	Homo sapiens cancer susceptibility candidate 5 (CASC5), transcript variant 2, mRNA.
3800390	LOC389786	0.240003	4.77183	4.6181	2.88182e-05	0.000548457	2.15853	LOC100505478	100505478	Transcriptomic	ILMN_1652740	PREDICTED: Homo sapiens hypothetical LOC389786 (LOC389786), mRNA.
3310139	ARF1	0.238725	12.7089	3.33157	0.00165991	0.0130322	-1.68185	ARF1	375	Transcriptomic	ILMN_1802203	Homo sapiens ADP-ribosylation factor 1 (ARF1), transcript variant 1, mRNA.
1770520	CYC1	0.23842	10.9138	2.73098	0.00878446	0.0456761	-3.21397	CYC1	1537	Transcriptomic	ILMN_1815115	Homo sapiens cytochrome c-1 (CYC1), mRNA.
3370048	SURF4	0.234984	10.7916	3.62678	0.000689039	0.00660498	-0.859102	SURF4	6836	Transcriptomic	ILMN_1690761	Homo sapiens surfeit 4 (SURF4), mRNA.
1510270	SIRT5	0.226476	7.16009	2.90925	0.00545818	0.0320685	-2.78093	SIRT5	23408	Transcriptomic	ILMN_1799598	Homo sapiens sirtuin (silent mating type information regulation 2 homolog) 5 (S. cerevisiae) (SIRT5), transcript variant 1, mRNA.
1190228	LCLAT1	0.224332	4.70389	2.88124	0.00588851	0.0338676	-2.85027	LCLAT1	253558	Transcriptomic	ILMN_1724191	Homo sapiens lysocardiolipin acyltransferase 1 (LCLAT1), transcript variant 1, mRNA.
5900017	DIAPH3	0.224121	4.98909	2.77223	0.00788018	0.0419216	-3.1155	DIAPH3	81624	Transcriptomic	ILMN_1695226	Homo sapiens diaphanous homolog 3 (Drosophila) (DIAPH3), transcript variant 2, mRNA.
6180170	PFDN1	0.221362	9.70353	2.78882	0.00754146	0.0406449	-3.0756	PFDN1	5201	Transcriptomic	ILMN_1717855	Homo sapiens prefoldin subunit 1 (PFDN1), mRNA.
3610102	FOXS1	0.217586	4.64958	3.26408	0.00201897	0.0150931	-1.86396	FOXS1	2307	Transcriptomic	ILMN_1811790	Homo sapiens forkhead box S1 (FOXS1), mRNA.
2120204	AGPAT3	0.217246	4.97047	2.69261	0.00971026	0.049214	-3.30458	AGPAT3	56894	Transcriptomic	ILMN_2288175	Homo sapiens 1-acylglycerol-3-phosphate O-acyltransferase 3 (AGPAT3), transcript variant 1, mRNA.
1240239	HS.249957	0.211391	5.04802	2.88816	0.00577929	0.0334279	-2.83317	AW578902	NA	Transcriptomic?	ILMN_1832656	RC2-CT0321-110100-013-c08 CT0321 Homo sapiens cDNA, mRNA sequence
2450368	GTF2A2	0.204655	11.4766	2.85813	0.00626695	0.0354478	-2.9071	GTF2A2	2958	Transcriptomic	ILMN_1753719	Homo sapiens general transcription factor IIA, 2, 12kDa (GTF2A2), mRNA.
2230367	CERK	-0.187737	11.0285	-2.72829	0.00884644	0.0459475	-3.22033	CERK	64781	Transcriptomic	ILMN_1767475	Homo sapiens ceramide kinase (CERK), transcript variant 1, mRNA.
2710114	GNB1	-0.207824	12.4277	-2.86191	0.00620344	0.0351788	-2.89781	GNB1	2782	Transcriptomic	ILMN_1760320	Homo sapiens guanine nucleotide binding protein (G protein), beta polypeptide 1 (GNB1), mRNA.
5090392	GMPR2	-0.21012	11.3181	-2.68999	0.00977666	0.0494602	-3.31073	GMPR2	51292	Transcriptomic	ILMN_2365595	Homo sapiens guanosine monophosphate reductase 2 (GMPR2), transcript variant 2, mRNA.
3060022	PHF13	-0.213858	9.04046	-2.6964	0.00961475	0.0488143	-3.29565	PHF13	148479	Transcriptomic	ILMN_1761560	Homo sapiens PHD finger protein 13 (PHF13), mRNA.
270736	TRABD	-0.219942	12.4901	-3.40244	0.00134851	0.0111462	-1.48815	TRABD	80305	Transcriptomic	ILMN_1755737	Homo sapiens TraB domain containing (TRABD), mRNA.
1070754	CAP1	-0.226168	13.5217	-3.10195	0.00320437	0.0213619	-2.29164	CAP1	10487	Transcriptomic	ILMN_1797604	Homo sapiens CAP, adenylate cyclase-associated protein 1 (yeast) (CAP1), mRNA.
7570551	SRRM2	-0.236684	11.6465	-2.71335	0.00919925	0.0472454	-3.25572	SRRM2	23524	Transcriptomic	ILMN_1734602	Homo sapiens serine/arginine repetitive matrix 2 (SRRM2), mRNA.
3830538	CCDC130	-0.239005	11.5715	-3.11213	0.00311391	0.0208899	-2.26521	CCDC130	81576	Transcriptomic	ILMN_1758633	Homo sapiens coiled-coil domain containing 130 (CCDC130), mRNA.
6590520	C14ORF131	-0.243908	9.84041	-2.75509	0.00824485	0.0434382	-3.15653	ZNF839	55778	Transcriptomic	ILMN_2186858	Homo sapiens chromosome 14 open reading frame 131 (C14orf131), mRNA.
6980685	LOC730740	-0.244542	13.5439	-3.12736	0.00298297	0.0202307	-2.22554	H3F3A	3020	Transcriptomic	ILMN_1748767	PREDICTED: Homo sapiens similar to H3 histone, family 3B (LOC730740), mRNA.
6590201	ATP6AP1	-0.244818	11.802	-2.95047	0.00487804	0.0294111	-2.67807	ATP6AP1	537	Transcriptomic	ILMN_1697694	Homo sapiens ATPase, H+ transporting, lysosomal accessory protein 1 (ATP6AP1), mRNA.
6370341	SPOP	-0.249035	11.5033	-2.89193	0.00572072	0.0332283	-2.82387	SPOP	8405	Transcriptomic	ILMN_2397024	Homo sapiens speckle-type POZ protein (SPOP), transcript variant 5, mRNA.
7510273	TRIM39	-0.249856	7.38334	-2.71217	0.00922754	0.0473163	-3.25849	TRIM39	56658	Transcriptomic	ILMN_2413517	Homo sapiens tripartite motif-containing 39 (TRIM39), transcript variant 2, mRNA.
3890300	PRR13	-0.252884	13.6821	-3.84428	0.000352729	0.00397557	-0.227835	PRR13	54458	Transcriptomic	ILMN_2344204	Homo sapiens proline rich 13 (PRR13), transcript variant 2, mRNA.
6380431	RXRB	-0.256116	10.8415	-2.87228	0.00603259	0.034485	-2.87234	RXRB	6257	Transcriptomic	ILMN_1774074	Homo sapiens retinoid X receptor, beta (RXRB), mRNA.
2970563	RPRC1	-0.258342	12.1045	-3.13619	0.00290949	0.0198471	-2.2025	MAP7D1	55700	Transcriptomic	ILMN_1777906	Homo sapiens arginine/proline rich coiled-coil 1 (RPRC1), mRNA.
3460754	AXIN1	-0.263607	10.4545	-3.24283	0.00214646	0.0157986	-1.92081	AXIN1	8312	Transcriptomic	ILMN_1766185	Homo sapiens axin 1 (AXIN1), transcript variant 2, mRNA.
1710746	PRKRIP1	-0.264222	8.94026	-3.02847	0.00393448	0.0249396	-2.48074	LOC100630923	79706	Transcriptomic	ILMN_1804490	Homo sapiens PRKR interacting protein 1 (IL11 inducible) (PRKRIP1), mRNA.
7570711	PRR14	-0.264783	11.4705	-2.91334	0.0053979	0.031765	-2.77077	PRR14	78994	Transcriptomic	ILMN_1745329	Homo sapiens proline rich 14 (PRR14), mRNA.
5810176	RASSF5	-0.26736	12.1472	-2.8903	0.00574599	0.0333092	-2.82789	RASSF5	83593	Transcriptomic	ILMN_2362902	Homo sapiens Ras association (RalGDS/AF-6) domain family member 5 (RASSF5), transcript variant 2, mRNA.
4730685	RAB7A	-0.267419	12.4362	-3.5604	0.000842266	0.00773567	-1.04767	RAB7A	7879	Transcriptomic	ILMN_1716524	Homo sapiens RAB7A, member RAS oncogene family (RAB7A), mRNA.
7160327	ARPC2	-0.269261	13.6386	-4.0483	0.000185399	0.00241297	0.381624	ARPC2	10109	Transcriptomic	ILMN_1792489	Homo sapiens actin related protein 2/3 complex, subunit 2, 34kDa (ARPC2), transcript variant 2, mRNA.
1780619	EHD1	-0.269269	12.5747	-3.11985	0.0030469	0.0205633	-2.24513	EHD1	10938	Transcriptomic	ILMN_1651832	Homo sapiens EH-domain containing 1 (EHD1), mRNA.
1090072	KIAA0494	-0.272525	11.0116	-3.51301	0.000971049	0.00859873	-1.18106	KIAA0494	9813	Transcriptomic	ILMN_1697597	Homo sapiens KIAA0494 (KIAA0494), mRNA.
5130470	PPP2R2D	-0.273171	5.11459	-2.7524	0.00830352	0.0436658	-3.16296	PPP2R2D	55844	Transcriptomic	ILMN_1683589	Homo sapiens protein phosphatase 2, regulatory subunit B, delta isoform (PPP2R2D), transcript variant 2, mRNA.
620240	ABR	-0.275365	11.0243	-3.04939	0.0037121	0.0238783	-2.4272	ABR	29	Transcriptomic	ILMN_1672878	Homo sapiens active BCR-related gene (ABR), transcript variant 2, mRNA.
6590661	MED22	-0.276285	10.9608	-3.64228	0.000657312	0.00638167	-0.814783	MED22	6837	Transcriptomic	ILMN_1697218	Homo sapiens mediator complex subunit 22 (MED22), transcript variant c, mRNA.
1190193	CRY2	-0.278554	9.51279	-3.49605	0.00102155	0.00896809	-1.22854	CRY2	1408	Transcriptomic	ILMN_1796180	Homo sapiens cryptochrome 2 (photolyase-like) (CRY2), mRNA.
3610286	GLTSCR2	-0.281093	13.8637	-4.05091	0.000183865	0.00239689	0.389515	GLTSCR2	29997	Transcriptomic	ILMN_1703565	Homo sapiens glioma tumor suppressor candidate region gene 2 (GLTSCR2), mRNA.
1090400	ATXN2	-0.283662	10.4764	-2.74842	0.00839111	0.0440184	-3.17247	ATXN2	6311	Transcriptomic	ILMN_1743829	Homo sapiens ataxin 2 (ATXN2), mRNA.
4880168	PTTG1IP	-0.283922	12.283	-3.68288	0.000580709	0.00584094	-0.698192	PTTG1IP	754	Transcriptomic	ILMN_2128750	Homo sapiens pituitary tumor-transforming 1 interacting protein (PTTG1IP), mRNA.
1300408	HCLS1	-0.284447	13.2971	-2.78483	0.00762167	0.0409392	-3.08521	HCLS1	3059	Transcriptomic	ILMN_1727402	Homo sapiens hematopoietic cell-specific Lyn substrate 1 (HCLS1), mRNA.
7550484	SRGN	-0.28559	14.0147	-2.77471	0.00782869	0.0417329	-3.10955	SRGN	5552	Transcriptomic	ILMN_1760347	Homo sapiens serglycin (SRGN), mRNA.
2850091	SAFB2	-0.286327	10.4196	-2.87743	0.00594931	0.0341226	-2.85965	SAFB2	9667	Transcriptomic	ILMN_1705679	Homo sapiens scaffold attachment factor B2 (SAFB2), mRNA.
2760131	ZNF20	-0.286379	8.44119	-2.96061	0.00474442	0.0288128	-2.65262	ZNF625-ZNF20	7568	Transcriptomic	ILMN_1670377	Homo sapiens zinc finger protein 20 (ZNF20), mRNA.
20164	YIPF1	-0.287124	10.9318	-2.76767	0.00797589	0.0423262	-3.12645	YIPF1	54432	Transcriptomic	ILMN_2052163	Homo sapiens Yip1 domain family, member 1 (YIPF1), mRNA.
2640411	UNC84B	-0.287828	13.1903	-3.02406	0.00398289	0.0251717	-2.49198	SUN2	25777	Transcriptomic	ILMN_2099301	Homo sapiens unc-84 homolog B (C. elegans) (UNC84B), mRNA.
4120491	DGKD	-0.289342	10.4964	-3.30893	0.00177302	0.0136861	-1.74321	DGKD	8527	Transcriptomic	ILMN_1765326	Homo sapiens diacylglycerol kinase, delta 130kDa (DGKD), transcript variant 1, mRNA.
3940309	CDAN1	-0.290097	7.88482	-2.98282	0.00446355	0.0275636	-2.59664	CDAN1	146059	Transcriptomic	ILMN_1659727	PREDICTED: Homo sapiens congenital dyserythropoietic anemia, type I (CDAN1), mRNA.
1230767	IFITM2	-0.290284	14.3551	-2.98839	0.0043956	0.0272372	-2.58257	IFITM2	10581	Transcriptomic	ILMN_1673352	Homo sapiens interferon induced transmembrane protein 2 (1-8D) (IFITM2), mRNA.
7650333	PSAP	-0.291036	13.7144	-3.43913	0.00120997	0.0102244	-1.38689	PSAP	5660	Transcriptomic	ILMN_1749109	Homo sapiens prosaposin (PSAP), transcript variant 2, mRNA.
940746	DRD1IP	-0.292111	4.89866	-2.85439	0.00633015	0.0357333	-2.91625	CALY	50632	Transcriptomic	ILMN_1771622	Homo sapiens dopamine receptor D1 interacting protein (DRD1IP), mRNA.
5860358	CANT1	-0.293627	10.7312	-3.38916	0.0014023	0.0114737	-1.52465	CANT1	124583	Transcriptomic	ILMN_1664012	Homo sapiens calcium activated nucleotidase 1 (CANT1), mRNA.
3170239	CSK	-0.293842	12.1389	-3.3178	0.00172789	0.0134369	-1.71921	CSK	1445	Transcriptomic	ILMN_1754121	Homo sapiens c-src tyrosine kinase (CSK), mRNA.
3870010	SNRNP70	-0.294338	11.8405	-2.98658	0.00441762	0.0273087	-2.58715	SNRNP70	6625	Transcriptomic	ILMN_1732053	Homo sapiens small nuclear ribonucleoprotein 70kDa (U1) (SNRNP70), mRNA.
6110332	ARHGAP19	-0.297513	9.16397	-3.31215	0.00175649	0.0135988	-1.73449	ARHGAP19	84986	Transcriptomic	ILMN_1688953	Homo sapiens Rho GTPase activating protein 19 (ARHGAP19), mRNA.
4590369	LOC728969	-0.297572	7.74503	-3.77621	0.000435774	0.00466757	-0.427539	HS6ST1	9394	Transcriptomic	ILMN_3233179	PREDICTED: Homo sapiens similar to heparan sulfate 6-O-sulfotransferase 1 (LOC728969), mRNA.
1090564	TMEM175	-0.30292	10.507	-3.23927	0.00216858	0.0159174	-1.93033	TMEM175	84286	Transcriptomic	ILMN_1654629	Homo sapiens transmembrane protein 175 (TMEM175), mRNA.
650519	TMBIM6	-0.303294	13.5297	-2.89762	0.00563325	0.0328913	-2.80979	TMBIM6	7009	Transcriptomic	ILMN_1693311	Homo sapiens transmembrane BAX inhibitor motif containing 6 (TMBIM6), transcript variant 1, mRNA.
6620075	CDK5RAP3	-0.304276	10.3677	-3.12597	0.00299472	0.0202906	-2.22917	CDK5RAP3	80279	Transcriptomic	ILMN_3307950	Homo sapiens CDK5 regulatory subunit associated protein 3 (CDK5RAP3), mRNA.
5490523	TBC1D22A	-0.305618	8.19871	-2.69265	0.00970926	0.049214	-3.30449	TBC1D22A	25771	Transcriptomic	ILMN_3251227	Homo sapiens TBC1 domain family, member 22A (TBC1D22A), mRNA.
5560411	ZNF212	-0.305797	9.22535	-3.97431	0.000234481	0.00289597	0.158759	ZNF212	7988	Transcriptomic	ILMN_1684964	Homo sapiens zinc finger protein 212 (ZNF212), mRNA.
6290435	USP4	-0.307581	9.55205	-3.02938	0.00392448	0.0249032	-2.4784	USP4	7375	Transcriptomic	ILMN_1798712	Homo sapiens ubiquitin specific peptidase 4 (proto-oncogene) (USP4), transcript variant 1, mRNA.
1230070	NDRG1	-0.308082	9.57973	-2.71211	0.00922896	0.0473163	-3.25863	NDRG1	10397	Transcriptomic	ILMN_1809931	Homo sapiens N-myc downstream regulated gene 1 (NDRG1), mRNA.
1660300	PRCP	-0.308343	12.0285	-2.89362	0.00569463	0.0331178	-2.81969	PRCP	5547	Transcriptomic	ILMN_1769091	Homo sapiens prolylcarboxypeptidase (angiotensinase C) (PRCP), transcript variant 2, mRNA.
540681	S100A10	-0.308512	13.4476	-2.78607	0.00759672	0.0408395	-3.08224	S100A10	6281	Transcriptomic	ILMN_2046730	Homo sapiens S100 calcium binding protein A10 (S100A10), mRNA.
6760451	DIXDC1	-0.308947	4.77558	-3.37251	0.00147258	0.0118789	-1.57026	DIXDC1	85458	Transcriptomic	ILMN_1736704	Homo sapiens DIX domain containing 1 (DIXDC1), transcript variant 1, mRNA.
4730152	DSTYK	-0.309595	7.99462	-3.58437	0.000783512	0.00731923	-0.979807	DSTYK	25778	Transcriptomic	ILMN_3257566	Homo sapiens dual serine/threonine and tyrosine protein kinase (DSTYK), transcript variant 2, mRNA.
2030014	ANKRD6	-0.311677	5.14775	-3.29966	0.00182143	0.0139633	-1.76826	ANKRD6	22881	Transcriptomic	ILMN_1698159	Homo sapiens ankyrin repeat domain 6 (ANKRD6), mRNA.
1740192	HS.62314	-0.311737	7.24032	-3.13209	0.00294339	0.020026	-2.2132	OBFC1	79991	Transcriptomic	ILMN_1906158	Homo sapiens cDNA FLJ33158 fis, clone UTERU2000418
1990092	CYB561D1	-0.312707	10.3942	-3.84306	0.000354069	0.00398493	-0.23142	CYB561D1	284613	Transcriptomic	ILMN_3256325	Homo sapiens cytochrome b-561 domain containing 1 (CYB561D1), transcript variant 2, mRNA.
3290113	ADRBK1	-0.314897	12.5398	-3.52779	0.000928989	0.00835639	-1.13957	ADRBK1	156	Transcriptomic	ILMN_3307926	Homo sapiens adrenergic, beta, receptor kinase 1 (ADRBK1), mRNA.
7550719	MTL5	-0.315432	5.07613	-3.15742	0.00273971	0.0189758	-2.14691	MTL5	9633	Transcriptomic	ILMN_1661778	Homo sapiens metallothionein-like 5, testis-specific (tesmin) (MTL5), transcript variant 1, mRNA.
5420358	CD99L2	-0.31572	10.5512	-3.21536	0.0023226	0.0167441	-1.99397	CD99L2	83692	Transcriptomic	ILMN_2388142	Homo sapiens CD99 molecule-like 2 (CD99L2), transcript variant 3, mRNA.
5560324	LOC100129104	-0.316089	7.73221	-3.26767	0.00199818	0.0149663	-1.85435	CR619813	NA	Transcriptomic	ILMN_3255144	PREDICTED: Homo sapiens similar to hydroxyproline-rich glycoprotein VSP-3 (LOC100129104), mRNA.
6380445	SFRS5	-0.316183	11.2511	-2.7161	0.00913338	0.0470131	-3.24922	SRSF5	6430	Transcriptomic	ILMN_2378868	Homo sapiens splicing factor, arginine/serine-rich 5 (SFRS5), transcript variant 2, mRNA.
270678	DNAL4	-0.316748	9.63335	-4.16779	0.000126424	0.00178509	0.745652	DNAL4	10126	Transcriptomic	ILMN_1801845	Homo sapiens dynein, axonemal, light chain 4 (DNAL4), mRNA.
5550136	SMAP2	-0.317303	13.1125	-3.58973	0.000770921	0.0072275	-0.964595	SMAP2	64744	Transcriptomic	ILMN_2081682	Homo sapiens small ArfGAP2 (SMAP2), mRNA.
3850148	ARHGAP25	-0.318608	12.1216	-2.71887	0.00906735	0.0468019	-3.24265	ARHGAP25	9938	Transcriptomic	ILMN_1777998	Homo sapiens Rho GTPase activating protein 25 (ARHGAP25), transcript variant 2, mRNA.
840768	SDF2	-0.323211	11.0508	-3.33306	0.00165273	0.0129926	-1.67781	SDF2	6388	Transcriptomic	ILMN_1713978	Homo sapiens stromal cell-derived factor 2 (SDF2), mRNA.
4900386	TOP3B	-0.323718	8.07183	-2.85338	0.00634751	0.0358227	-2.91875	TOP3B	8940	Transcriptomic	ILMN_1765021	Homo sapiens topoisomerase (DNA) III beta (TOP3B), mRNA.
3360619	ZFP106	-0.324075	10.1916	-2.84645	0.00646672	0.0363034	-2.93571	ZFP106	64397	Transcriptomic	ILMN_2043265	Homo sapiens zinc finger protein 106 homolog (mouse) (ZFP106), mRNA.
1690608	ALDH3A2	-0.324353	7.97114	-3.18593	0.00252631	0.0178293	-2.07187	ALDH3A2	224	Transcriptomic	ILMN_1794825	Homo sapiens aldehyde dehydrogenase 3 family, member A2 (ALDH3A2), transcript variant 2, mRNA.
3420445	TSTD1	-0.325045	7.02949	-3.01409	0.00409447	0.0257382	-2.51738	TSTD1	100131187	Transcriptomic	ILMN_3234456	Homo sapiens thiosulfate sulfurtransferase (rhodanese)-like domain containing 1 (TSTD1), transcript variant 3, mRNA.
6200086	PSAP	-0.32508	13.7862	-3.62944	0.000683497	0.00656526	-0.85151	PSAP	5660	Transcriptomic	ILMN_2355559	Homo sapiens prosaposin (PSAP), transcript variant 1, mRNA.
3780681	MBP	-0.326077	12.4099	-3.57756	0.000799776	0.00743639	-0.999093	MBP	4155	Transcriptomic	ILMN_1672660	Homo sapiens myelin basic protein (MBP), transcript variant 8, mRNA.
2100437	GMEB2	-0.326149	10.1252	-3.89934	0.000296929	0.00347865	-0.0649342	GMEB2	26205	Transcriptomic	ILMN_1683204	Homo sapiens glucocorticoid modulatory element binding protein 2 (GMEB2), mRNA.
4830239	ITPKB	-0.326866	9.49162	-3.58454	0.000783108	0.00731836	-0.979322	ITPKB	3707	Transcriptomic	ILMN_1700432	Homo sapiens inositol 1,4,5-trisphosphate 3-kinase B (ITPKB), mRNA.
5290131	DYNC1LI2	-0.327937	10.0944	-3.88966	0.000306076	0.00356622	-0.0936485	DYNC1LI2	1783	Transcriptomic	ILMN_1783448	Homo sapiens dynein, cytoplasmic 1, light intermediate chain 2 (DYNC1LI2), mRNA.
6250075	DHTKD1	-0.330609	8.16241	-2.82492	0.00685033	0.0377968	-2.9882	DHTKD1	55526	Transcriptomic	ILMN_1664369	Homo sapiens dehydrogenase E1 and transketolase domain containing 1 (DHTKD1), mRNA.
7650653	EGLN2	-0.330701	12.3785	-3.84623	0.000350591	0.00396098	-0.222088	RAB4B-EGLN2	112398	Transcriptomic	ILMN_2354391	Homo sapiens egl nine homolog 2 (C. elegans) (EGLN2), transcript variant 3, mRNA.
4260187	CRTC2	-0.331361	9.99725	-3.28848	0.00188141	0.0142693	-1.79839	CRTC2	200186	Transcriptomic	ILMN_1657771	Homo sapiens CREB regulated transcription coactivator 2 (CRTC2), mRNA.
3140022	ZSCAN2	-0.332251	7.93714	-3.60849	0.000728355	0.00690569	-0.91125	ZSCAN2	54993	Transcriptomic	ILMN_1726512	Homo sapiens zinc finger and SCAN domain containing 2 (ZSCAN2), transcript variant 1, mRNA.
4610484	C14ORF93	-0.332298	9.72486	-3.09713	0.00324808	0.0215657	-2.30414	C14orf93	60686	Transcriptomic	ILMN_1724897	Homo sapiens chromosome 14 open reading frame 93 (C14orf93), mRNA.
130707	ADC	-0.332708	5.2883	-2.9995	0.00426296	0.0266262	-2.55443	ADC	113451	Transcriptomic	ILMN_1659599	Homo sapiens arginine decarboxylase (ADC), mRNA.
7050670	SAFB2	-0.332849	10.4086	-3.18695	0.00251897	0.0177882	-2.06917	SAFB2	9667	Transcriptomic	ILMN_2069446	Homo sapiens scaffold attachment factor B2 (SAFB2), mRNA.
130639	RFWD2	-0.333004	11.6999	-3.47073	0.00110162	0.00951437	-1.29917	RFWD2	64326	Transcriptomic	ILMN_1661002	Homo sapiens ring finger and WD repeat domain 2 (RFWD2), transcript variant 1, mRNA.
770703	ARHGEF6	-0.333828	12.2294	-3.11713	0.00307031	0.0206737	-2.2522	ARHGEF6	9459	Transcriptomic	ILMN_1803423	Homo sapiens Rac/Cdc42 guanine nucleotide exchange factor (GEF) 6 (ARHGEF6), mRNA.
1500600	RAB37	-0.334624	12.1766	-2.892	0.00571963	0.0332283	-2.82369	RAB37	326624	Transcriptomic	ILMN_2255579	Homo sapiens RAB37, member RAS oncogene family (RAB37), transcript variant 3, mRNA.
2940373	TACC1	-0.335103	11.4765	-3.81267	0.000389197	0.0042737	-0.320809	TACC1	6867	Transcriptomic	ILMN_1770084	Homo sapiens transforming, acidic coiled-coil containing protein 1 (TACC1), mRNA.
610750	MCL1	-0.336731	12.7938	-3.05749	0.00362925	0.0234661	-2.40642	MCL1	4170	Transcriptomic	ILMN_1803988	Homo sapiens myeloid cell leukemia sequence 1 (BCL2-related) (MCL1), transcript variant 1, mRNA.
5810068	SIPA1	-0.337969	11.5194	-3.51918	0.000953265	0.00849717	-1.16374	SIPA1	6494	Transcriptomic	ILMN_1682930	Homo sapiens signal-induced proliferation-associated gene 1 (SIPA1), transcript variant 2, mRNA.
1170162	DSTYK	-0.3389	7.28811	-2.86201	0.00620175	0.0351777	-2.89757	DSTYK	25778	Transcriptomic	ILMN_3180989	Homo sapiens dual serine/threonine and tyrosine protein kinase (DSTYK), transcript variant 1, mRNA.
510475	FER	-0.340085	5.56878	-3.62428	0.000694288	0.00663902	-0.866235	FER	2241	Transcriptomic	ILMN_1789618	Homo sapiens fer (fps/fes related) tyrosine kinase (FER), mRNA.
650068	PRPF40A	-0.340612	5.8122	-2.68656	0.00986405	0.0498213	-3.31877	PRPF40A	55660	Transcriptomic	ILMN_1666648	Homo sapiens PRP40 pre-mRNA processing factor 40 homolog A (S. cerevisiae) (PRPF40A), mRNA.
3800168	SLC2A3	-0.340677	12.7847	-3.17683	0.00259265	0.0181703	-2.09586	SLC2A3	6515	Transcriptomic	ILMN_1775708	Homo sapiens solute carrier family 2 (facilitated glucose transporter), member 3 (SLC2A3), mRNA.
2690092	HS.105575	-0.342474	6.0043	-3.05882	0.00361583	0.0234363	-2.40301	BX538256	NA	Transcriptomic?	ILMN_1905053	Homo sapiens mRNA; cDNA DKFZp686C1384 (from clone DKFZp686C1384)
380373	BANP	-0.343414	11.6512	-3.36362	0.00151148	0.0121218	-1.59457	BANP	54971	Transcriptomic	ILMN_1663631	Homo sapiens BTG3 associated nuclear protein (BANP), transcript variant 2, mRNA.
3180672	LITAF	-0.344238	13.1479	-3.21813	0.00230423	0.0166424	-1.98661	LITAF	9516	Transcriptomic	ILMN_1713934	Homo sapiens lipopolysaccharide-induced TNF factor (LITAF), mRNA.
4010753	RHOG	-0.346866	13.0816	-3.36597	0.00150109	0.0120557	-1.58814	RHOG	391	Transcriptomic	ILMN_1739792	Homo sapiens ras homolog gene family, member G (rho G) (RHOG), mRNA.
10008	RERE	-0.347198	11.3279	-3.11367	0.0031004	0.0208285	-2.2612	RERE	473	Transcriptomic	ILMN_1802380	Homo sapiens arginine-glutamic acid dipeptide (RE) repeats (RERE), transcript variant 3, mRNA.
610546	ANKHD1	-0.347565	9.4726	-3.05836	0.00362043	0.0234494	-2.40418	ANKHD1	54882	Transcriptomic	ILMN_1765091	Homo sapiens ankyrin repeat and KH domain containing 1 (ANKHD1), transcript variant 1, mRNA.
2970370	PCDH17	-0.348001	5.14851	-3.14092	0.00287085	0.019674	-2.19014	PCDH17	27253	Transcriptomic	ILMN_1781514	Homo sapiens protocadherin 17 (PCDH17), mRNA.
3450722	LOC644033	-0.34862	10.5415	-2.89525	0.00566944	0.0330285	-2.81564	RPL23AP7	284942	Transcriptomic	ILMN_1735955	PREDICTED: Homo sapiens similar to similar to RPL23AP7 protein (LOC644033), mRNA.
620113	ABHD1	-0.348674	5.3369	-2.97182	0.00460071	0.0281513	-2.62441	ABHD1	84696	Transcriptomic	ILMN_1743371	Homo sapiens abhydrolase domain containing 1 (ABHD1), mRNA.
830164	ZFP36L1	-0.34945	12.2246	-2.84289	0.00652867	0.0365285	-2.9444	ZFP36L1	677	Transcriptomic	ILMN_1675448	Homo sapiens zinc finger protein 36, C3H type-like 1 (ZFP36L1), mRNA.
1010672	NR3C2	-0.350266	7.57914	-3.17166	0.00263106	0.0183806	-2.10948	NR3C2	4306	Transcriptomic	ILMN_2210934	Homo sapiens nuclear receptor subfamily 3, group C, member 2 (NR3C2), mRNA.
2100427	FBXO11	-0.350578	11.248	-2.75222	0.00830757	0.0436706	-3.1634	FBXO11	80204	Transcriptomic	ILMN_2285112	Homo sapiens F-box protein 11 (FBXO11), transcript variant 1, mRNA.
3710626	DUSP22	-0.351116	9.81205	-3.22697	0.00224653	0.0163211	-1.96309	DUSP22	56940	Transcriptomic	ILMN_1671809	Homo sapiens dual specificity phosphatase 22 (DUSP22), mRNA.
1070544	EFHD2	-0.352479	13.2275	-3.64913	0.00064375	0.00629689	-0.795174	EFHD2	79180	Transcriptomic	ILMN_1761463	Homo sapiens EF-hand domain family, member D2 (EFHD2), mRNA.
6550273	GPR65	-0.353069	10.3652	-2.77744	0.00777241	0.0415044	-3.103	GPR65	8477	Transcriptomic	ILMN_1734740	Homo sapiens G protein-coupled receptor 65 (GPR65), mRNA.
7380546	FXYD5	-0.354007	13.1803	-3.89375	0.000302181	0.003531	-0.0815296	FXYD5	53827	Transcriptomic	ILMN_2309848	Homo sapiens FXYD domain containing ion transport regulator 5 (FXYD5), transcript variant 2, mRNA.
2490195	S100A10	-0.354083	13.2787	-3.24349	0.00214238	0.0157843	-1.91905	S100A10	6281	Transcriptomic	ILMN_1796712	Homo sapiens S100 calcium binding protein A10 (annexin II ligand, calpactin I, light polypeptide (p11)) (S100A10), mRNA.
60600	VIPR2	-0.354298	5.35475	-2.95543	0.00481234	0.0290972	-2.66565	VIPR2	7434	Transcriptomic	ILMN_1683939	Homo sapiens vasoactive intestinal peptide receptor 2 (VIPR2), mRNA.
650681	CTDSP2	-0.354677	11.4218	-3.20952	0.00236175	0.0169638	-2.00946	CTDSP2	10106	Transcriptomic	ILMN_1692962	Homo sapiens CTD (carboxy-terminal domain, RNA polymerase II, polypeptide A) small phosphatase 2 (CTDSP2), mRNA.
4210561	KIFC2	-0.355911	8.56408	-3.42395	0.00126559	0.0105838	-1.42888	KIFC2	90990	Transcriptomic	ILMN_1803018	Homo sapiens kinesin family member C2 (KIFC2), mRNA.
5900181	SH2B1	-0.357966	8.72189	-3.4782	0.00107741	0.00936735	-1.27838	SH2B1	25970	Transcriptomic	ILMN_2061185	Homo sapiens SH2B adaptor protein 1 (SH2B1), mRNA.
360619	FGR	-0.358393	12.9961	-3.0851	0.00335955	0.0221261	-2.33526	FGR	2268	Transcriptomic	ILMN_1795158	Homo sapiens Gardner-Rasheed feline sarcoma viral (v-fgr) oncogene homolog (FGR), transcript variant 1, mRNA.
4490577	TUBA1A	-0.359294	11.3025	-2.78709	0.00757619	0.0407666	-3.07978	TUBA1A	7846	Transcriptomic	ILMN_1742981	Homo sapiens tubulin, alpha 1a (TUBA1A), mRNA.
3440301	LIN54	-0.359696	8.19869	-4.24864	9.73357e-05	0.00146509	0.994733	LIN54	132660	Transcriptomic	ILMN_1724062	Homo sapiens lin-54 homolog (C. elegans) (LIN54), mRNA.
780762	CSNK1D	-0.360778	10.4607	-2.89011	0.0057489	0.0333098	-2.82836	CSNK1D	1453	Transcriptomic	ILMN_1720708	Homo sapiens casein kinase 1, delta (CSNK1D), transcript variant 1, mRNA.
7610369	TMEM184B	-0.362104	10.0455	-3.05982	0.00360566	0.0233924	-2.40041	TMEM184B	25829	Transcriptomic	ILMN_1747460	Homo sapiens transmembrane protein 184B (TMEM184B), mRNA.
7040270	ZNF362	-0.362152	9.46013	-3.96236	0.000243502	0.00298071	0.12297	ZNF362	149076	Transcriptomic	ILMN_1686968	Homo sapiens zinc finger protein 362 (ZNF362), mRNA.
6590451	CLEC7A	-0.362431	4.85169	-2.92388	0.0052453	0.031051	-2.74454	CLEC7A	64581	Transcriptomic	ILMN_1700610	Homo sapiens C-type lectin domain family 7, member A (CLEC7A), transcript variant 3, mRNA.
1570110	MANBAL	-0.362558	9.87341	-3.55075	0.000867084	0.00792329	-1.07491	MANBAL	63905	Transcriptomic	ILMN_1673944	Homo sapiens mannosidase, beta A, lysosomal-like (MANBAL), transcript variant 2, mRNA.
6350600	DTX2	-0.363891	10.7447	-2.92353	0.0052504	0.0310734	-2.74543	DTX2	113878	Transcriptomic	ILMN_2275098	Homo sapiens deltex homolog 2 (Drosophila) (DTX2), mRNA.
4230626	PRKCD	-0.364554	11.9693	-2.80294	0.00726393	0.0394025	-3.04153	PRKCD	5580	Transcriptomic	ILMN_1801105	Homo sapiens protein kinase C, delta (PRKCD), transcript variant 1, mRNA.
5490070	TGFBR2	-0.364568	12.2909	-3.26091	0.00203754	0.0151739	-1.87247	TGFBR2	7048	Transcriptomic	ILMN_2384241	Homo sapiens transforming growth factor, beta receptor II (70/80kDa) (TGFBR2), transcript variant 1, mRNA.
6380093	PLD3	-0.365057	9.73657	-2.77973	0.00772543	0.0413602	-3.09749	PLD3	23646	Transcriptomic	ILMN_1666976	Homo sapiens phospholipase D family, member 3 (PLD3), transcript variant 1, mRNA.
5720735	JAG1	-0.365194	5.34718	-4.13522	0.000140392	0.0019277	0.64593	JAG1	182	Transcriptomic	ILMN_1691376	Homo sapiens jagged 1 (Alagille syndrome) (JAG1), mRNA.
4290687	NCLN	-0.366447	9.79592	-3.07606	0.00344575	0.0225734	-2.35862	NCLN	56926	Transcriptomic	ILMN_3237632	Homo sapiens nicalin homolog (zebrafish) (NCLN), mRNA.
990711	FAM45A	-0.367067	10.1354	-3.00668	0.00417927	0.0261941	-2.53622	FAM45A	404636	Transcriptomic	ILMN_1691760	Homo sapiens family with sequence similarity 45, member A (FAM45A), mRNA.
4010470	CENPBD1	-0.367844	7.25101	-2.70338	0.00944174	0.048161	-3.27924	CENPBD1	92806	Transcriptomic	ILMN_3238740	Homo sapiens CENPB DNA-binding domains containing 1 (CENPBD1), mRNA.
5080709	DUSP22	-0.367957	11.9016	-3.65965	0.000623427	0.00615713	-0.764998	DUSP22	56940	Transcriptomic	ILMN_1813275	PREDICTED: Homo sapiens dual specificity phosphatase 22 (DUSP22), mRNA.
2140364	ZFYVE20	-0.368133	9.82342	-3.40903	0.0013226	0.0109731	-1.47003	ZFYVE20	64145	Transcriptomic	ILMN_1799890	Homo sapiens zinc finger, FYVE domain containing 20 (ZFYVE20), mRNA.
6560373	RAB24	-0.3689	12.1648	-3.37882	0.00144558	0.0117152	-1.55301	RAB24	53917	Transcriptomic	ILMN_1677843	Homo sapiens RAB24, member RAS oncogene family (RAB24), transcript variant 1, mRNA.
4200673	ZNF697	-0.368932	5.05314	-2.93721	0.00505816	0.0302176	-2.71129	ZNF697	90874	Transcriptomic	ILMN_3249501	Homo sapiens zinc finger protein 697 (ZNF697), mRNA.
6270139	KRBA1	-0.369262	8.73002	-3.81755	0.000383332	0.0042271	-0.306464	KRBA1	84626	Transcriptomic	ILMN_3239060	Homo sapiens KRAB-A domain containing 1 (KRBA1), mRNA.
130360	IDS	-0.369463	10.2655	-3.07916	0.0034159	0.0223966	-2.3506	IDS	3423	Transcriptomic	ILMN_1758626	Homo sapiens iduronate 2-sulfatase (Hunter syndrome) (IDS), transcript variant 1, mRNA.
4570292	PHF12	-0.369534	8.87873	-3.01258	0.00411159	0.0258251	-2.52122	PHF12	57649	Transcriptomic	ILMN_1730799	Homo sapiens PHD finger protein 12 (PHF12), transcript variant 1, mRNA.
2070367	SERTAD2	-0.369795	10.0992	-3.43844	0.00121245	0.0102343	-1.38881	SERTAD2	9792	Transcriptomic	ILMN_1651347	Homo sapiens SERTA domain containing 2 (SERTAD2), mRNA.
6590025	UCN	-0.37013	6.84486	-3.11929	0.00305166	0.0205836	-2.24657	UCN	7349	Transcriptomic	ILMN_2084073	Homo sapiens urocortin (UCN), mRNA.
5910541	CTNS	-0.371508	10.0572	-2.93768	0.00505158	0.0301937	-2.71009	CTNS	1497	Transcriptomic	ILMN_1807719	Homo sapiens cystinosis, nephropathic (CTNS), transcript variant 2, mRNA.
5310348	CCDC21	-0.371691	6.96403	-2.7276	0.00886244	0.0460204	-3.22197	CCDC21	64793	Transcriptomic	ILMN_1812489	Homo sapiens coiled-coil domain containing 21 (CCDC21), mRNA.
650075	ASXL2	-0.372726	11.0241	-3.40472	0.0013395	0.0110874	-1.48189	ASXL2	55252	Transcriptomic	ILMN_1698968	Homo sapiens additional sex combs like 2 (Drosophila) (ASXL2), mRNA.
5310446	RNF121	-0.372781	9.16473	-2.93796	0.00504783	0.030179	-2.70941	RNF121	55298	Transcriptomic	ILMN_2356031	Homo sapiens ring finger protein 121 (RNF121), transcript variant 1, mRNA.
5490408	CEBPD	-0.372948	13.1299	-2.74103	0.00855577	0.0446949	-3.19008	CEBPD	1052	Transcriptomic	ILMN_1782050	Homo sapiens CCAAT/enhancer binding protein (C/EBP), delta (CEBPD), mRNA.
1070376	CEP164	-0.373504	7.84862	-3.16483	0.00268267	0.0186523	-2.12745	CEP164	22897	Transcriptomic	ILMN_1740385	Homo sapiens centrosomal protein 164kDa (CEP164), mRNA.
3520278	GALK1	-0.373516	11.5732	-3.43693	0.0012179	0.0102729	-1.393	GALK1	2584	Transcriptomic	ILMN_1803194	Homo sapiens galactokinase 1 (GALK1), mRNA.
6420286	NDEL1	-0.374048	11.875	-3.46999	0.00110405	0.00952834	-1.30123	NDEL1	81565	Transcriptomic	ILMN_1705064	Homo sapiens nudE nuclear distribution gene E homolog (A. nidulans)-like 1 (NDEL1), transcript variant 2, mRNA.
360050	C7ORF27	-0.374584	9.88454	-2.73616	0.0086659	0.0451726	-3.20166	BRAT1	221927	Transcriptomic	ILMN_1804498	Homo sapiens chromosome 7 open reading frame 27 (C7orf27), mRNA.
4260477	TSPYL2	-0.376514	6.77528	-2.68919	0.00979696	0.0495358	-3.31261	TSPYL2	64061	Transcriptomic	ILMN_2347298	Homo sapiens TSPY-like 2 (TSPYL2), mRNA.
7320414	ZNF326	-0.376907	7.0216	-2.90214	0.00556456	0.032555	-2.79858	ZNF326	284695	Transcriptomic	ILMN_1662021	Homo sapiens zinc finger protein 326 (ZNF326), transcript variant 1, mRNA.
6510397	WDR19	-0.377549	8.49358	-3.70178	0.000548048	0.00557697	-0.64368	WDR19	57728	Transcriptomic	ILMN_1655117	Homo sapiens WD repeat domain 19 (WDR19), mRNA.
6280554	PXMP4	-0.377665	5.9294	-2.82461	0.00685611	0.0378109	-2.98897	PXMP4	11264	Transcriptomic	ILMN_3249742	Homo sapiens peroxisomal membrane protein 4, 24kDa (PXMP4), transcript variant 1, mRNA.
1260373	MTMR14	-0.378408	11.2191	-3.68168	0.00058285	0.00585495	-0.701657	MTMR14	64419	Transcriptomic	ILMN_1659240	Homo sapiens myotubularin related protein 14 (MTMR14), transcript variant 2, mRNA.
6220164	CENTG3	-0.379306	8.14565	-2.98888	0.00438972	0.0272223	-2.58134	AGAP3	116988	Transcriptomic	ILMN_1795918	Homo sapiens centaurin, gamma 3 (CENTG3), mRNA.
6200685	PARVG	-0.380278	11.8825	-4.22081	0.000106526	0.00157395	0.908742	PARVG	64098	Transcriptomic	ILMN_1695851	Homo sapiens parvin, gamma (PARVG), mRNA.
830446	RUNDC1	-0.381359	9.51383	-3.41032	0.00131758	0.0109406	-1.46648	RUNDC1	146923	Transcriptomic	ILMN_1733875	Homo sapiens RUN domain containing 1 (RUNDC1), mRNA.
1940273	SGSM2	-0.381593	11.0836	-3.95207	0.000251543	0.00305442	0.0921787	SGSM2	9905	Transcriptomic	ILMN_1779171	Homo sapiens small G protein signaling modulator 2 (SGSM2), transcript variant 1, mRNA.
4290154	STK11IP	-0.381752	9.00345	-3.01359	0.00410007	0.0257596	-2.51864	STK11IP	114790	Transcriptomic	ILMN_1690085	Homo sapiens serine/threonine kinase 11 interacting protein (STK11IP), mRNA.
3370037	HS.561747	-0.382183	10.2482	-3.0955	0.003263	0.0216349	-2.30837	BU935198	NA	Transcriptomic?	ILMN_1894072	AGENCOURT_10520654 NIH_MGC_128 Homo sapiens cDNA clone IMAGE:6702588 5, mRNA sequence
6370369	CD14	-0.382291	13.7447	-3.03548	0.00385854	0.0246112	-2.46281	CD14	929	Transcriptomic	ILMN_2396444	Homo sapiens CD14 molecule (CD14), transcript variant 2, mRNA.
6650017	ATP6V1B2	-0.382427	12.797	-3.73812	0.000490144	0.00508475	-0.538448	ATP6V1B2	526	Transcriptomic	ILMN_1787705	Homo sapiens ATPase, H+ transporting, lysosomal 56/58kDa, V1 subunit B2 (ATP6V1B2), mRNA.
4390484	TACC3	-0.383418	10.9263	-3.20008	0.00242637	0.0172851	-2.03448	TACC3	10460	Transcriptomic	ILMN_1724407	Homo sapiens transforming, acidic coiled-coil containing protein 3 (TACC3), mRNA.
1240192	CSNK1G2	-0.383561	12.727	-4.29255	8.43858e-05	0.00130879	1.13088	CSNK1G3	1455	Transcriptomic	ILMN_1706521	Homo sapiens casein kinase 1, gamma 2 (CSNK1G2), mRNA.
3930195	MYST3	-0.383728	11.3485	-3.69128	0.000565977	0.0057222	-0.673998	MYST3	7994	Transcriptomic	ILMN_2095840	Homo sapiens MYST histone acetyltransferase (monocytic leukemia) 3 (MYST3), mRNA.
5080615	IL16	-0.38392	9.3929	-3.76215	0.000455121	0.00482815	-0.468529	IL16	3603	Transcriptomic	ILMN_1813572	Homo sapiens interleukin 16 (lymphocyte chemoattractant factor) (IL16), transcript variant 2, mRNA.
5490626	SUMF1	-0.384468	8.73506	-3.46212	0.0011302	0.00969342	-1.32312	SUMF1	285362	Transcriptomic	ILMN_1753472	Homo sapiens sulfatase modifying factor 1 (SUMF1), mRNA.
7050719	C1ORF162	-0.385284	12.6965	-4.01308	0.000207374	0.00262472	0.275293	C1orf162	128346	Transcriptomic	ILMN_1754894	Homo sapiens chromosome 1 open reading frame 162 (C1orf162), mRNA.
7150367	WDR91	-0.385971	8.1119	-3.1875	0.00251502	0.0177817	-2.06772	WDR91	29062	Transcriptomic	ILMN_1652223	Homo sapiens WD repeat domain 91 (WDR91), mRNA.
5670167	DGCR2	-0.386928	10.4826	-3.50425	0.000996833	0.00880049	-1.20561	DGCR2	9993	Transcriptomic	ILMN_1713301	Homo sapiens DiGeorge syndrome critical region gene 2 (DGCR2), mRNA.
1450376	KIAA0556	-0.387148	9.75892	-3.64443	0.000653018	0.00636103	-0.808618	KIAA0556	23247	Transcriptomic	ILMN_1753426	Homo sapiens KIAA0556 (KIAA0556), mRNA.
5550465	CDK5RAP3	-0.387608	11.0051	-3.9175	0.000280473	0.00332571	-0.0109522	CDK5RAP3	80279	Transcriptomic	ILMN_1812557	Homo sapiens CDK5 regulatory subunit associated protein 3 (CDK5RAP3), mRNA.
5080682	CTDSP1	-0.38778	11.2853	-3.04069	0.00380309	0.0243302	-2.44949	CTDSP1	58190	Transcriptomic	ILMN_1728163	Homo sapiens CTD (carboxy-terminal domain, RNA polymerase II, polypeptide A) small phosphatase 1 (CTDSP1), transcript variant 1, mRNA.
3400296	CRABP2	-0.388137	6.02308	-2.69422	0.00966961	0.049061	-3.30079	CRABP2	1382	Transcriptomic	ILMN_1690170	Homo sapiens cellular retinoic acid binding protein 2 (CRABP2), mRNA.
5960402	LOC728211	-0.388558	5.52746	-3.26186	0.00203194	0.015137	-1.86991	AL359580	NA	Transcriptomic?	ILMN_3286131	PREDICTED: Homo sapiens similar to G protein-coupled receptor 124 (LOC728211), miscRNA.
4280113	NFKBIA	-0.388737	12.1672	-3.01621	0.00407052	0.0256014	-2.51199	NFKBIA	4792	Transcriptomic	ILMN_1773154	Homo sapiens nuclear factor of kappa light polypeptide gene enhancer in B-cells inhibitor, alpha (NFKBIA), mRNA.
6620487	CXCL6	-0.388738	5.09636	-3.59035	0.000769462	0.0072167	-0.962816	CXCL6	6372	Transcriptomic	ILMN_1779234	Homo sapiens chemokine (C-X-C motif) ligand 6 (granulocyte chemotactic protein 2) (CXCL6), mRNA.
6110195	ZCCHC24	-0.389143	7.15311	-2.95009	0.00488314	0.0294268	-2.67903	ZCCHC24	219654	Transcriptomic	ILMN_1754660	Homo sapiens zinc finger, CCHC domain containing 24 (ZCCHC24), mRNA.
7210594	ZNF650	-0.38959	7.70793	-4.25486	9.53926e-05	0.00144046	1.01396	UBR3	130507	Transcriptomic	ILMN_2171640	Homo sapiens zinc finger protein 650 (ZNF650), mRNA.
1050176	GCM1	-0.38965	6.37139	-2.76743	0.00798089	0.0423422	-3.12702	GCM1	8521	Transcriptomic	ILMN_1695135	Homo sapiens glial cells missing homolog 1 (Drosophila) (GCM1), mRNA.
6280360	SPG7	-0.389685	10.7734	-3.5214	0.000946946	0.0084555	-1.15751	SPG7	6687	Transcriptomic	ILMN_1754529	Homo sapiens spastic paraplegia 7 (pure and complicated autosomal recessive) (SPG7), nuclear gene encoding mitochondrial protein, transcript variant 1, mRNA.
6590243	PITPNA	-0.390189	7.54496	-2.83212	0.00671973	0.0373043	-2.97067	PITPNA	5306	Transcriptomic	ILMN_1715804	Homo sapiens phosphatidylinositol transfer protein, alpha (PITPNA), mRNA.
3290181	CHMP2A	-0.390595	8.64147	-3.05078	0.00369777	0.0238123	-2.42364	CHMP2A	27243	Transcriptomic	ILMN_1656621	Homo sapiens chromatin modifying protein 2A (CHMP2A), transcript variant 1, mRNA.
6420161	STK36	-0.392073	8.84875	-3.22319	0.002271	0.0164429	-1.97314	STK36	27148	Transcriptomic	ILMN_1693538	Homo sapiens serine/threonine kinase 36, fused homolog (Drosophila) (STK36), mRNA.
2320133	TXNRD1	-0.392413	8.95868	-3.25682	0.00206168	0.0153099	-1.8834	TXNRD1	7296	Transcriptomic	ILMN_2324421	Homo sapiens thioredoxin reductase 1 (TXNRD1), transcript variant 4, mRNA.
1660215	ATP6V0A1	-0.39342	10.169	-3.2335	0.0022048	0.0161177	-1.9457	ATP6V0A1	535	Transcriptomic	ILMN_1752579	Homo sapiens ATPase, H+ transporting, lysosomal V0 subunit a1 (ATP6V0A1), transcript variant 3, mRNA.
4540070	C1ORF175	-0.393699	5.04344	-2.71304	0.0092067	0.0472454	-3.25645	DKFZp434K085	374977	Transcriptomic	ILMN_1792551	Homo sapiens chromosome 1 open reading frame 175 (C1orf175), mRNA.
4920372	KBTBD2	-0.394118	10.1198	-3.88	0.00031548	0.00364682	-0.122285	KBTBD2	25948	Transcriptomic	ILMN_1784540	Homo sapiens kelch repeat and BTB (POZ) domain containing 2 (KBTBD2), mRNA.
5290768	HS.483906	-0.394136	9.46033	-3.7598	0.000458433	0.00485232	-0.47537	NS4ATP2	79685	Transcriptomic	ILMN_1843932	Homo sapiens mRNA; cDNA DKFZp667L2214 (from clone DKFZp667L2214)
3890408	RRBP1	-0.395431	9.84245	-3.00843	0.00415901	0.0260811	-2.53175	RRBP1	6238	Transcriptomic	ILMN_2360784	Homo sapiens ribosome binding protein 1 homolog 180kDa (dog) (RRBP1), transcript variant 1, mRNA.
3360717	PIK3CD	-0.396335	12.0652	-3.66524	0.000612879	0.00608111	-0.748941	PIK3CD	5293	Transcriptomic	ILMN_1766275	Homo sapiens phosphoinositide-3-kinase, catalytic, delta polypeptide (PIK3CD), mRNA.
2320156	LOC402199	-0.397147	5.08165	-3.47863	0.00107602	0.00935871	-1.27716	NA	NA	Transcriptomic?	ILMN_1673808	PREDICTED: Homo sapiens similar to hCG1809904 (LOC402199), mRNA.
2320286	JARID2	-0.400212	9.6687	-3.31359	0.00174915	0.0135588	-1.73059	JARID2	3720	Transcriptomic	ILMN_1764177	Homo sapiens jumonji, AT rich interactive domain 2 (JARID2), mRNA.
4780669	SETD1B	-0.401083	8.05543	-4.2354	0.000101608	0.00151483	0.953783	SETD1B	23067	Transcriptomic	ILMN_1813573	PREDICTED: Homo sapiens SET domain containing 1B (SETD1B), mRNA.
1260014	HS.14555	-0.402389	7.98467	-2.73489	0.00869469	0.0452796	-3.20467	C10orf12	26148	Transcriptomic?	ILMN_1839719	Homo sapiens cDNA: FLJ21513 fis, clone COL05778
3360167	CORO7	-0.403217	10.7286	-3.0375	0.00383697	0.0245002	-2.45765	CORO7	79585	Transcriptomic	ILMN_1795949	Homo sapiens coronin 7 (CORO7), mRNA.
7330097	ADARB1	-0.403969	10.7964	-4.1954	0.000115652	0.00166804	0.830448	ADARB1	104	Transcriptomic	ILMN_1679797	Homo sapiens adenosine deaminase, RNA-specific, B1 (RED1 homolog rat) (ADARB1), transcript variant 1, mRNA.
2850026	H3F3A	-0.404304	14.4003	-5.7735	5.41312e-07	2.24029e-05	5.99204	H3F3A	3020	Transcriptomic	ILMN_1699015	Homo sapiens H3 histone, family 3A (H3F3A), mRNA.
6660475	FGR	-0.404963	12.7144	-4.33755	7.28574e-05	0.00116383	1.27108	FGR	2268	Transcriptomic	ILMN_2368318	Homo sapiens Gardner-Rasheed feline sarcoma viral (v-fgr) oncogene homolog (FGR), transcript variant 3, mRNA.
3290463	DDB1	-0.405058	6.91716	-2.87952	0.00591585	0.0339915	-2.8545	DDB1	1642	Transcriptomic	ILMN_1774735	Homo sapiens damage-specific DNA binding protein 1, 127kDa (DDB1), mRNA.
160411	NCOA1	-0.405358	10.1051	-3.43165	0.00123709	0.0103964	-1.40761	NCOA1	8648	Transcriptomic	ILMN_1669033	Homo sapiens nuclear receptor coactivator 1 (NCOA1), transcript variant 2, mRNA.
4150279	C6ORF47	-0.405373	9.25506	-3.63176	0.000678679	0.00653504	-0.844861	C6orf47	57827	Transcriptomic	ILMN_1795286	Homo sapiens chromosome 6 open reading frame 47 (C6orf47), mRNA.
7560022	KIAA1328	-0.406373	5.53249	-3.75531	0.000464835	0.00489799	-0.488452	KIAA1328	57536	Transcriptomic	ILMN_1745389	Homo sapiens KIAA1328 (KIAA1328), mRNA.
4730682	EXOC3	-0.406997	9.51572	-4.06013	0.000178542	0.00234322	0.417419	EXOC3	11336	Transcriptomic	ILMN_1789419	Homo sapiens exocyst complex component 3 (EXOC3), mRNA.
5290270	S100A4	-0.409389	13.0901	-4.41839	5.58828e-05	0.000938433	1.52448	S100A4	6275	Transcriptomic	ILMN_1684306	Homo sapiens S100 calcium binding protein A4 (S100A4), transcript variant 2, mRNA.
940639	ERP27	-0.409745	9.78579	-3.81988	0.000380563	0.00420598	-0.299615	ERP27	121506	Transcriptomic	ILMN_1655261	Homo sapiens endoplasmic reticulum protein 27 kDa (ERP27), mRNA.
2370291	LPCAT3	-0.409785	9.81048	-4.61856	2.87739e-05	0.000548059	2.16	LPCAT3	10162	Transcriptomic	ILMN_1805225	Homo sapiens lysophosphatidylcholine acyltransferase 3 (LPCAT3), mRNA.
3460477	H3F3A	-0.410275	14.3378	-5.34439	2.42217e-06	7.3435e-05	4.54251	H3F3A	3020	Transcriptomic	ILMN_2106331	Homo sapiens H3 histone, family 3A (H3F3A), mRNA.
6560091	TGFBR2	-0.410297	12.0346	-3.52522	0.000936181	0.00839313	-1.14679	TGFBR2	7048	Transcriptomic	ILMN_1726245	Homo sapiens transforming growth factor, beta receptor II (70/80kDa) (TGFBR2), transcript variant 1, mRNA.
150202	MPZL2	-0.410452	5.30531	-3.09734	0.00324612	0.0215657	-2.30359	MPZL2	10205	Transcriptomic	ILMN_1775016	Homo sapiens myelin protein zero-like 2 (MPZL2), transcript variant 2, mRNA.
1990725	UBR2	-0.410878	10.1299	-3.90569	0.000291073	0.00342372	-0.0460787	UBR2	23304	Transcriptomic	ILMN_1663489	Homo sapiens ubiquitin protein ligase E3 component n-recognin 2 (UBR2), mRNA.
430390	FLJ21865	-0.41093	8.48095	-4.30724	8.04389e-05	0.00125736	1.17659	ENGASE	64772	Transcriptomic	ILMN_1815366	Homo sapiens endo-beta-N-acetylglucosaminidase (FLJ21865), mRNA.
510673	CDS2	-0.411455	9.29794	-3.305	0.00179337	0.0138035	-1.75382	CDS2	8760	Transcriptomic	ILMN_1790973	Homo sapiens CDP-diacylglycerol synthase (phosphatidate cytidylyltransferase) 2 (CDS2), mRNA.
4830220	ZNF193	-0.411694	8.14822	-2.75684	0.00820702	0.0432875	-3.15236	ZNF193	7746	Transcriptomic	ILMN_1669516	Homo sapiens zinc finger protein 193 (ZNF193), mRNA.
6380315	ITM2B	-0.412753	13.931	-3.60778	0.000729924	0.00691777	-0.913271	ITM2B	9445	Transcriptomic	ILMN_1751708	Homo sapiens integral membrane protein 2B (ITM2B), mRNA.
4640142	STK19	-0.413146	9.23259	-4.32853	7.5037e-05	0.00119135	1.24294	STK19	8859	Transcriptomic	ILMN_1659782	Homo sapiens serine/threonine kinase 19 (STK19), transcript variant 1, mRNA.
3780270	HBP1	-0.413674	10.0409	-3.5567	0.000851692	0.00781	-1.05811	HBP1	26959	Transcriptomic	ILMN_2160764	Homo sapiens HMG-box transcription factor 1 (HBP1), mRNA.
2480026	FLJ22222	-0.41393	6.00142	-3.03994	0.00381104	0.0243678	-2.45141	C17orf101	79701	Transcriptomic	ILMN_1665289	PREDICTED: Homo sapiens hypothetical protein FLJ22222 (FLJ22222), mRNA.
4050653	BRWD3	-0.41415	7.57936	-3.1703	0.00264126	0.0184267	-2.11306	BRWD3	254065	Transcriptomic	ILMN_1757794	Homo sapiens bromodomain and WD repeat domain containing 3 (BRWD3), mRNA.
430368	ZNF211	-0.415679	8.83359	-4.04122	0.000189628	0.00246118	0.360208	ZNF211	10520	Transcriptomic	ILMN_1811195	Homo sapiens zinc finger protein 211 (ZNF211), transcript variant 1, mRNA.
6200431	AKT1	-0.415682	12.3849	-3.50136	0.00100546	0.00886001	-1.21368	AKT1	207	Transcriptomic	ILMN_2410909	Homo sapiens v-akt murine thymoma viral oncogene homolog 1 (AKT1), transcript variant 3, mRNA.
1410246	BBS2	-0.415758	9.33537	-3.11873	0.00305653	0.0205986	-2.24804	BBS2	583	Transcriptomic	ILMN_1767612	Homo sapiens Bardet-Biedl syndrome 2 (BBS2), mRNA.
6400647	EHD4	-0.416915	8.28686	-3.71773	0.000521862	0.005364	-0.597553	EHD4	30844	Transcriptomic	ILMN_1720083	Homo sapiens EH-domain containing 4 (EHD4), mRNA.
2490537	TNFRSF1B	-0.417023	11.9625	-2.84161	0.00655122	0.0365948	-2.94754	TNFRSF1B	7133	Transcriptomic	ILMN_1764788	Homo sapiens tumor necrosis factor receptor superfamily, member 1B (TNFRSF1B), mRNA.
7320661	GDAP2	-0.417239	7.73306	-3.75388	0.000466896	0.00490868	-0.492624	GDAP2	54834	Transcriptomic	ILMN_1789059	Homo sapiens ganglioside induced differentiation associated protein 2 (GDAP2), mRNA.
5550600	CIC	-0.417407	8.79029	-2.97847	0.00451732	0.0278006	-2.60763	CIC	23152	Transcriptomic	ILMN_1784780	Homo sapiens capicua homolog (Drosophila) (CIC), mRNA.
6370039	RAVER2	-0.418046	5.17734	-3.19111	0.00248931	0.0176468	-2.0582	RAVER2	55225	Transcriptomic	ILMN_1804737	Homo sapiens ribonucleoprotein, PTB-binding 2 (RAVER2), mRNA.
3120452	MTMR10	-0.418144	9.99057	-3.11213	0.00311392	0.0208899	-2.26522	MTMR10	54893	Transcriptomic	ILMN_3251728	Homo sapiens myotubularin related protein 10 (MTMR10), mRNA.
6580500	LOC100132707	-0.418218	8.19286	-3.63024	0.000681817	0.00655181	-0.849198	LOC100132707	100132707	Transcriptomic	ILMN_3230337	Homo sapiens hypothetical LOC100132707 (LOC100132707), transcript variant 1, non-coding RNA.
6040703	TRIM39	-0.418691	10.2053	-4.86772	1.24371e-05	0.000275329	2.96546	TRIM39	56658	Transcriptomic	ILMN_1736562	Homo sapiens tripartite motif-containing 39 (TRIM39), transcript variant 1, mRNA.
5810600	MAP3K5	-0.4189	10.3086	-3.36304	0.00151406	0.0121311	-1.59616	MAP3K5	4217	Transcriptomic	ILMN_1726547	Homo sapiens mitogen-activated protein kinase kinase kinase 5 (MAP3K5), mRNA.
1740433	MSL3L1	-0.419668	10.1104	-2.88879	0.00576947	0.0334011	-2.83162	MSL3	10943	Transcriptomic	ILMN_1713156	Homo sapiens male-specific lethal 3-like 1 (Drosophila) (MSL3L1), transcript variant 1, mRNA.
1980521	SLC44A2	-0.42097	12.8321	-5.59583	1.00898e-06	3.64818e-05	5.38918	SLC44A2	57153	Transcriptomic	ILMN_1771987	Homo sapiens solute carrier family 44, member 2 (SLC44A2), mRNA.
2350722	PLA2G4B	-0.422036	10.648	-3.64612	0.000649679	0.00633243	-0.803798	JMJD7-PLA2G4B	8681	Transcriptomic	ILMN_1697629	Homo sapiens phospholipase A2, group IVB (cytosolic) (PLA2G4B), mRNA.
70672	TCIRG1	-0.42248	12.3238	-3.92414	0.000274678	0.0032752	0.00882047	TCIRG1	10312	Transcriptomic	ILMN_1711994	Homo sapiens T-cell, immune regulator 1, ATPase, H+ transporting, lysosomal V0 subunit A3 (TCIRG1), transcript variant 2, mRNA.
4150102	HS.296031	-0.422691	11.2142	-4.41917	5.57405e-05	0.000937639	1.52692	PDK3	5165	Transcriptomic	ILMN_1827736	Homo sapiens cDNA clone IMAGE:5262734
1820324	APAF1	-0.42324	10.4312	-3.43225	0.00123488	0.01039	-1.40593	APAF1	317	Transcriptomic	ILMN_1659463	Homo sapiens apoptotic peptidase activating factor 1 (APAF1), transcript variant 1, mRNA.
4150438	LRRFIP2	-0.423258	8.8833	-3.235	0.00219532	0.0160646	-1.9417	LRRFIP2	9209	Transcriptomic	ILMN_1707156	Homo sapiens leucine rich repeat (in FLII) interacting protein 2 (LRRFIP2), transcript variant 2, mRNA.
2810592	UPF2	-0.424532	6.12128	-2.89087	0.00573717	0.0332972	-2.82649	UPF2	26019	Transcriptomic	ILMN_1679417	Homo sapiens UPF2 regulator of nonsense transcripts homolog (yeast) (UPF2), transcript variant 1, mRNA.
5360735	FAM54B	-0.424561	8.72879	-3.70446	0.000543563	0.00554576	-0.63594	FAM54B	56181	Transcriptomic	ILMN_3264466	Homo sapiens family with sequence similarity 54, member B (FAM54B), transcript variant 1, mRNA.
1740326	CHPF2	-0.426215	9.00066	-3.05731	0.00363101	0.0234661	-2.40687	MIR671	54480	Transcriptomic	ILMN_1772991	Homo sapiens chondroitin polymerizing factor 2 (CHPF2), mRNA.
6020482	KHDRBS3	-0.426704	4.84736	-3.66119	0.000620498	0.0061401	-0.760566	KHDRBS3	10656	Transcriptomic	ILMN_1727790	Homo sapiens KH domain containing, RNA binding, signal transduction associated 3 (KHDRBS3), mRNA.
830278	GLIPR2	-0.427025	13.1453	-5.58149	1.06088e-06	3.80069e-05	5.34065	GLIPR2	152007	Transcriptomic	ILMN_1652631	Homo sapiens GLI pathogenesis-related 2 (GLIPR2), mRNA.
4900653	IFFO2	-0.427184	7.87306	-4.25789	9.44574e-05	0.00143095	1.02335	IFFO2	126917	Transcriptomic	ILMN_3236367	Homo sapiens intermediate filament family orphan 2 (IFFO2), mRNA.
5290259	KLHL22	-0.42751	10.0983	-4.19158	0.000117086	0.00168298	0.818706	KLHL22	84861	Transcriptomic	ILMN_1705390	Homo sapiens kelch-like 22 (Drosophila) (KLHL22), mRNA.
4920437	HS.445414	-0.428451	8.53789	-2.921	0.00528664	0.0312327	-2.75172	EU154351	NA	Transcriptomic	ILMN_1907042	Homo sapiens cDNA FLJ41270 fis, clone BRAMY2036387
3290753	CTBP2	-0.429971	5.63824	-2.76317	0.00807108	0.0427145	-3.13721	CTBP2	1488	Transcriptomic	ILMN_1691294	Homo sapiens C-terminal binding protein 2 (CTBP2), transcript variant 1, mRNA.
1240440	TXNIP	-0.431897	14.2133	-4.49872	4.28648e-05	0.000758571	1.77817	TXNIP	10628	Transcriptomic	ILMN_1697448	Homo sapiens thioredoxin interacting protein (TXNIP), mRNA.
5560520	RELT	-0.434024	5.69743	-3.23654	0.00218563	0.0160075	-1.9376	RELT	84957	Transcriptomic	ILMN_1748614	Homo sapiens RELT tumor necrosis factor receptor (RELT), transcript variant 2, mRNA.
4230168	MANBA	-0.435433	9.7484	-3.11673	0.0030738	0.0206794	-2.25324	MANBA	4126	Transcriptomic	ILMN_1800733	Homo sapiens mannosidase, beta A, lysosomal (MANBA), mRNA.
3390068	E4F1	-0.43615	9.88369	-3.47246	0.00109598	0.00948317	-1.29437	E4F1	1877	Transcriptomic	ILMN_1720287	Homo sapiens E4F transcription factor 1 (E4F1), mRNA.
1690630	FAM43A	-0.436945	8.92286	-2.93868	0.00503781	0.0301453	-2.70759	FAM43A	131583	Transcriptomic	ILMN_1706015	Homo sapiens family with sequence similarity 43, member A (FAM43A), mRNA.
450397	IFNAR2	-0.437296	11.4638	-2.71486	0.00916289	0.0471114	-3.25214	IFNAR2	3455	Transcriptomic	ILMN_1791057	Homo sapiens interferon (alpha, beta and omega) receptor 2 (IFNAR2), transcript variant 1, mRNA.
940039	GRB2	-0.437889	10.7638	-3.75465	0.000465786	0.0049036	-0.490378	GRB2	2885	Transcriptomic	ILMN_1742521	Homo sapiens growth factor receptor-bound protein 2 (GRB2), transcript variant 1, mRNA.
3060561	THOC5	-0.437943	10.5799	-3.58457	0.000783028	0.00731836	-0.979226	THOC5	8563	Transcriptomic	ILMN_1667883	Homo sapiens THO complex 5 (THOC5), transcript variant 1, mRNA.
5910347	ZNF250	-0.438184	6.98662	-4.49767	4.30137e-05	0.000760059	1.77485	ZNF250	58500	Transcriptomic	ILMN_1757230	Homo sapiens zinc finger protein 250 (ZNF250), mRNA.
5050519	RHOQ	-0.438244	11.7812	-3.29915	0.00182412	0.0139794	-1.76964	RHOQ	23433	Transcriptomic	ILMN_1810559	Homo sapiens ras homolog gene family, member Q (RHOQ), mRNA.
7160433	UBN1	-0.438391	11.0141	-3.5508	0.00086694	0.00792329	-1.07475	UBN1	29855	Transcriptomic	ILMN_2399503	Homo sapiens ubinuclein 1 (UBN1), transcript variant 2, mRNA.
1690446	PNPLA6	-0.438451	11.1755	-2.94991	0.00488558	0.0294339	-2.67949	PNPLA6	10908	Transcriptomic	ILMN_1799614	Homo sapiens patatin-like phospholipase domain containing 6 (PNPLA6), mRNA.
2070373	DENND5A	-0.438582	10.7743	-3.22067	0.00228748	0.0165519	-1.97984	DENND5A	23258	Transcriptomic	ILMN_3245413	Homo sapiens DENN/MADD domain containing 5A (DENND5A), mRNA.
3130445	HS.536451	-0.438978	7.9661	-3.10577	0.00317008	0.0211814	-2.28172	BX105743	NA	Transcriptomic?	ILMN_1859787	BX105743 NCI_CGAP_GC6 Homo sapiens cDNA clone IMAGp998H135716, mRNA sequence
870039	AHCYL2	-0.439295	7.61432	-3.92727	0.000271979	0.00325293	0.0181725	AHCYL2	23382	Transcriptomic	ILMN_1712786	Homo sapiens S-adenosylhomocysteine hydrolase-like 2 (AHCYL2), mRNA.
940753	RALB	-0.439479	11.5844	-3.21241	0.00234227	0.0168549	-2.00179	RALB	5899	Transcriptomic	ILMN_1676358	Homo sapiens v-ral simian leukemia viral oncogene homolog B (ras related; GTP binding protein) (RALB), mRNA.
1580487	CHD7	-0.439947	9.41528	-4.10067	0.000156843	0.00210176	0.540553	CHD7	55636	Transcriptomic	ILMN_1677376	Homo sapiens chromodomain helicase DNA binding protein 7 (CHD7), mRNA.
3290717	GMCL1	-0.440256	9.77494	-3.05742	0.00362998	0.0234661	-2.4066	GMCL1	64395	Transcriptomic	ILMN_2194627	Homo sapiens germ cell-less homolog 1 (Drosophila) (GMCL1), mRNA.
5700132	ZXDC	-0.4412	7.75104	-4.84502	1.34318e-05	0.000294022	2.89147	ZXDC	79364	Transcriptomic	ILMN_1743643	Homo sapiens ZXD family zinc finger C (ZXDC), mRNA.
6510553	ARID3A	-0.443085	10.7083	-2.92493	0.00523037	0.0309713	-2.74193	ARID3A	1820	Transcriptomic	ILMN_1670130	Homo sapiens AT rich interactive domain 3A (BRIGHT-like) (ARID3A), mRNA.
2640519	NBPF1	-0.44378	6.92865	-3.36308	0.00151388	0.0121311	-1.59605	NBPF1	55672	Transcriptomic	ILMN_2410421	Homo sapiens neuroblastoma breakpoint family, member 1 (NBPF1), mRNA. XM_934962 XM_934964 XM_934966 XM_934967 XM_934969 XM_934972 XM_934973 XM_934974 XM_934975 XM_934976 XM_934978
2640408	DENND5A	-0.444658	11.6705	-3.90484	0.000291843	0.00343106	-0.0485781	DENND5A	23258	Transcriptomic	ILMN_1785356	Homo sapiens DENN/MADD domain containing 5A (DENND5A), mRNA.
150392	HS.522924	-0.444988	8.30887	-4.56684	3.41895e-05	0.000631726	1.99472	AB074280	NA	Transcriptomic?	ILMN_1849941	Homo sapiens cDNA FLJ43160 fis, clone FCBBF2000199
520600	SAP30BP	-0.446507	8.31194	-4.56019	3.49545e-05	0.000643327	1.97352	SAP30BP	29115	Transcriptomic	ILMN_2199022	Homo sapiens SAP30 binding protein (SAP30BP), mRNA.
6770091	LOC642031	-0.446791	10.0751	-3.2018	0.00241444	0.0172348	-2.02991	FBRSL1	57666	Transcriptomic?	ILMN_1655694	PREDICTED: Homo sapiens hypothetical protein LOC642031 (LOC642031), mRNA.
7380241	PLCD3	-0.447507	5.51553	-3.5349	0.000909371	0.00823275	-1.11956	PLCD3	113026	Transcriptomic	ILMN_1722798	Homo sapiens phospholipase C, delta 3 (PLCD3), mRNA.
7570195	KIAA0355	-0.44825	8.67803	-4.01582	0.00020558	0.00260483	0.283535	KIAA0355	9710	Transcriptomic	ILMN_1659845	Homo sapiens KIAA0355 (KIAA0355), mRNA.
4180324	FAM46B	-0.448328	4.8636	-4.54277	3.70385e-05	0.000675327	1.91805	FAM46B	115572	Transcriptomic	ILMN_1808011	Homo sapiens family with sequence similarity 46, member B (FAM46B), mRNA.
1770500	CAT	-0.448876	12.732	-2.76056	0.00812701	0.042962	-3.14348	CAT	847	Transcriptomic	ILMN_1651705	Homo sapiens catalase (CAT), mRNA.
3130296	AMY2A	-0.449475	9.50569	-2.81282	0.0070752	0.0386198	-3.01759	AMY2A	279	Transcriptomic	ILMN_1801303	Homo sapiens amylase, alpha 2A (pancreatic) (AMY2A), mRNA.
4860343	MAP4K4	-0.449524	9.37631	-3.35189	0.0015643	0.0124181	-1.62659	MAP4K4	9448	Transcriptomic	ILMN_2375002	Homo sapiens mitogen-activated protein kinase kinase kinase kinase 4 (MAP4K4), transcript variant 3, mRNA.
7150240	TRIM2	-0.449928	4.97069	-2.78472	0.00762399	0.0409392	-3.08549	TRIM2	23321	Transcriptomic	ILMN_1745079	Homo sapiens tripartite motif-containing 2 (TRIM2), mRNA.
5560360	RIPK5	-0.450752	9.45981	-4.33069	7.45094e-05	0.00118458	1.24967	DSTYK	25778	Transcriptomic	ILMN_2352023	Homo sapiens receptor interacting protein kinase 5 (RIPK5), transcript variant 2, mRNA.
730685	RGS19	-0.451122	12.3953	-3.73886	0.000489027	0.00507991	-0.536298	RGS19	10287	Transcriptomic	ILMN_1677085	Homo sapiens regulator of G-protein signaling 19 (RGS19), transcript variant 1, mRNA.
3140438	GRAMD1A	-0.451241	10.6086	-4.86158	1.2699e-05	0.000280333	2.94542	GRAMD1A	57655	Transcriptomic	ILMN_1737157	Homo sapiens GRAM domain containing 1A (GRAMD1A), mRNA.
1440300	SLC27A3	-0.451721	10.6667	-3.77337	0.000439618	0.00469552	-0.435827	SLC27A3	11000	Transcriptomic	ILMN_1719627	Homo sapiens solute carrier family 27 (fatty acid transporter), member 3 (SLC27A3), mRNA.
4860242	TAGAP	-0.452206	8.08813	-2.75234	0.00830479	0.0436658	-3.1631	TAGAP	117289	Transcriptomic	ILMN_1676408	Homo sapiens T-cell activation RhoGTPase activating protein (TAGAP), transcript variant 3, mRNA.
7200240	ARHGAP4	-0.452975	11.2692	-4.10204	0.000156158	0.00209634	0.544715	ARHGAP4	393	Transcriptomic	ILMN_1770824	Homo sapiens Rho GTPase activating protein 4 (ARHGAP4), mRNA.
2600463	TNFRSF10B	-0.453053	10.5537	-3.9648	0.000241633	0.00295938	0.130273	TNFRSF10B	8795	Transcriptomic	ILMN_1699265	Homo sapiens tumor necrosis factor receptor superfamily, member 10b (TNFRSF10B), transcript variant 1, mRNA.
1780273	ALOX5	-0.453306	12.9759	-3.224	0.00226574	0.0164203	-1.97099	ALOX5	240	Transcriptomic	ILMN_1680996	PREDICTED: Homo sapiens arachidonate 5-lipoxygenase (ALOX5), mRNA.
1010253	NT5C2	-0.453363	11.3982	-4.74667	1.87239e-05	0.000385754	2.57229	NT5C2	22978	Transcriptomic	ILMN_1682165	Homo sapiens 5'-nucleotidase, cytosolic II (NT5C2), mRNA.
3120743	LAMP2	-0.453382	10.8668	-2.84252	0.00653523	0.0365394	-2.94531	LAMP2	3920	Transcriptomic	ILMN_1752351	Homo sapiens lysosomal-associated membrane protein 2 (LAMP2), transcript variant LAMP2B, mRNA.
7570066	RFWD2	-0.453896	11.4135	-3.96713	0.000239861	0.00294234	0.137251	RFWD2	64326	Transcriptomic	ILMN_2408001	Homo sapiens ring finger and WD repeat domain 2 (RFWD2), transcript variant 1, mRNA.
2450504	LONRF3	-0.454033	5.36014	-3.0043	0.00420677	0.0263454	-2.54224	LONRF3	79836	Transcriptomic	ILMN_1720452	Homo sapiens LON peptidase N-terminal domain and ring finger 3 (LONRF3), transcript variant 1, mRNA.
4050156	ERBB2	-0.454668	7.88578	-2.83655	0.00664048	0.0369605	-2.95987	ERBB2	2064	Transcriptomic	ILMN_2352131	Homo sapiens v-erb-b2 erythroblastic leukemia viral oncogene homolog 2, neuro/glioblastoma derived oncogene homolog (avian) (ERBB2), transcript variant 1, mRNA.
5550170	ARHGEF10L	-0.454699	5.89957	-2.95502	0.00481775	0.0291224	-2.66668	ARHGEF10L	55160	Transcriptomic	ILMN_2389445	Homo sapiens Rho guanine nucleotide exchange factor (GEF) 10-like (ARHGEF10L), transcript variant 2, mRNA.
2070195	SNAPC4	-0.455933	9.25634	-5.27154	3.11722e-06	9.06427e-05	4.29889	SNAPC4	6621	Transcriptomic	ILMN_1677484	Homo sapiens small nuclear RNA activating complex, polypeptide 4, 190kDa (SNAPC4), mRNA.
20358	MEIS2	-0.456396	5.09743	-2.89052	0.00574252	0.0332972	-2.82734	MEIS2	4212	Transcriptomic	ILMN_1695945	Homo sapiens Meis homeobox 2 (MEIS2), transcript variant g, mRNA.
4250736	FNDC3B	-0.456772	9.8541	-3.06873	0.00351708	0.0229574	-2.3775	FNDC3B	64778	Transcriptomic	ILMN_3253456	Homo sapiens fibronectin type III domain containing 3B (FNDC3B), transcript variant 1, mRNA.
4570358	CNTNAP1	-0.457683	6.04094	-3.09541	0.00326376	0.0216349	-2.30859	CNTNAP1	8506	Transcriptomic	ILMN_1692398	Homo sapiens contactin associated protein 1 (CNTNAP1), mRNA.
6840022	MANBAL	-0.457708	7.61923	-2.80682	0.00718928	0.0391061	-3.03214	MANBAL	63905	Transcriptomic	ILMN_2395926	Homo sapiens mannosidase, beta A, lysosomal-like (MANBAL), transcript variant 2, mRNA.
3870138	TBC1D24	-0.458262	7.50052	-3.61541	0.000713231	0.00677991	-0.891534	TBC1D24	57465	Transcriptomic	ILMN_1780197	Homo sapiens TBC1 domain family, member 24 (TBC1D24), mRNA. XM_945422
3360408	MYO9B	-0.458583	10.8488	-3.95543	0.000248889	0.00303145	0.102231	MYO9B	4650	Transcriptomic	ILMN_1672547	Homo sapiens myosin IXB (MYO9B), mRNA.
130128	LOC285016	-0.458774	5.23673	-3.4026	0.00134789	0.011145	-1.48771	FAM150B	285016	Transcriptomic	ILMN_2089752	Homo sapiens hypothetical protein LOC285016 (LOC285016), mRNA.
540093	WFIKKN1	-0.458816	5.21824	-3.4216	0.00127441	0.0106538	-1.43537	WFIKKN1	117166	Transcriptomic	ILMN_1809601	Homo sapiens WAP, follistatin/kazal, immunoglobulin, kunitz and netrin domain containing 1 (WFIKKN1), mRNA.
510341	VEZF1	-0.459243	10.7065	-3.49334	0.00102986	0.00903087	-1.23612	VEZF1	7716	Transcriptomic	ILMN_1705310	Homo sapiens vascular endothelial zinc finger 1 (VEZF1), mRNA.
7400050	CCM2	-0.459407	11.8095	-5.23544	3.53134e-06	0.00010008	4.17849	CCM2	83605	Transcriptomic	ILMN_1784352	Homo sapiens cerebral cavernous malformation 2 (CCM2), transcript variant 1, mRNA.
3390605	AZI1	-0.459525	8.2076	-3.64644	0.000649038	0.00633014	-0.802869	AZI1	22994	Transcriptomic	ILMN_1746206	Homo sapiens 5-azacytidine induced 1 (AZI1), transcript variant 1, mRNA.
3840079	RAB3GAP1	-0.45981	9.82033	-3.43234	0.00123458	0.01039	-1.40571	RAB3GAP1	22930	Transcriptomic	ILMN_1739876	Homo sapiens RAB3 GTPase activating protein subunit 1 (catalytic) (RAB3GAP1), mRNA.
5340519	HS.445239	-0.460428	6.66662	-2.71619	0.00913119	0.0470131	-3.249	AK022839	NA	Transcriptomic?	ILMN_1869943	Homo sapiens cDNA FLJ12777 fis, clone NT2RP2001720
450414	PPM1H	-0.461248	5.20717	-3.64264	0.000656592	0.00638167	-0.813751	PPM1H	57460	Transcriptomic	ILMN_1713846	Homo sapiens protein phosphatase 1H (PP2C domain containing) (PPM1H), mRNA.
6380086	GORASP1	-0.462083	9.49572	-4.25737	9.46166e-05	0.00143151	1.02174	GORASP1	64689	Transcriptomic	ILMN_1716821	Homo sapiens golgi reassembly stacking protein 1, 65kDa (GORASP1), mRNA.
6520129	ZNF148	-0.462194	11.7958	-4.05895	0.000179212	0.00234851	0.413864	ZNF148	7707	Transcriptomic	ILMN_2143822	Homo sapiens zinc finger protein 148 (ZNF148), mRNA.
1510630	DUS2L	-0.463165	9.61225	-4.40214	5.89516e-05	0.000983197	1.47339	DUS2L	54920	Transcriptomic	ILMN_1811650	Homo sapiens dihydrouridine synthase 2-like, SMM1 homolog (S. cerevisiae) (DUS2L), mRNA.
4200743	NBEAL2	-0.46419	11.7787	-4.10347	0.000155444	0.00208914	0.549074	NBEAL2	23218	Transcriptomic	ILMN_1660629	Homo sapiens neurobeachin-like 2 (NBEAL2), mRNA.
1770689	CHTF18	-0.466075	7.92029	-3.73629	0.000492912	0.0051067	-0.543759	CHTF18	63922	Transcriptomic	ILMN_1756705	Homo sapiens CTF18, chromosome transmission fidelity factor 18 homolog (S. cerevisiae) (CHTF18), mRNA.
780041	LAMP2	-0.466839	11.6079	-3.29849	0.00182759	0.0139876	-1.7714	LAMP2	3920	Transcriptomic	ILMN_2279961	Homo sapiens lysosomal-associated membrane protein 2 (LAMP2), transcript variant LAMP2B, mRNA.
1770730	SPAG9	-0.466898	9.50662	-2.92651	0.00520787	0.0308798	-2.73799	SPAG9	9043	Transcriptomic	ILMN_2263718	Homo sapiens sperm associated antigen 9 (SPAG9), mRNA.
2760706	C16ORF48	-0.467661	8.97532	-4.61165	2.94462e-05	0.000556187	2.13786	C16orf48	84080	Transcriptomic	ILMN_1787324	Homo sapiens chromosome 16 open reading frame 48 (C16orf48), mRNA.
3890563	LAMP2	-0.467709	10.3596	-2.92175	0.00527583	0.0312002	-2.74985	LAMP2	3920	Transcriptomic	ILMN_1659753	Homo sapiens lysosomal-associated membrane protein 2 (LAMP2), transcript variant LAMP2B, mRNA.
6350521	DGKG	-0.468289	5.34416	-3.74197	0.000484353	0.00505148	-0.527243	DGKG	1608	Transcriptomic	ILMN_1741960	Homo sapiens diacylglycerol kinase, gamma 90kDa (DGKG), transcript variant 3, mRNA.
670332	NPEPPS	-0.470064	10.5619	-4.55221	3.58936e-05	0.000658031	1.94812	NPEPPS	9520	Transcriptomic	ILMN_2116127	Homo sapiens aminopeptidase puromycin sensitive (NPEPPS), mRNA.
2470681	MGC16703	-0.47253	5.50462	-3.64133	0.000659221	0.00639108	-0.81751	MGC16703	113691	Transcriptomic	ILMN_1652940	Homo sapiens tubulin, alpha pseudogene (MGC16703), non-coding RNA.
940435	TRIM8	-0.472583	10.824	-4.52943	3.87158e-05	0.00070021	1.87564	TRIM8	81603	Transcriptomic	ILMN_1746704	Homo sapiens tripartite motif-containing 8 (TRIM8), mRNA.
6560202	LOC100134742	-0.472774	5.09784	-3.16217	0.00270298	0.0187546	-2.13443	AF035281	155060	Transcriptomic	ILMN_3244304	PREDICTED: Homo sapiens hypothetical protein LOC100134742 (LOC100134742), mRNA.
1300326	TEK	-0.473668	5.09856	-3.3985	0.00136427	0.0112505	-1.49899	TEK	7010	Transcriptomic	ILMN_1751576	Homo sapiens TEK tyrosine kinase, endothelial (venous malformations, multiple cutaneous and mucosal) (TEK), mRNA.
430402	ABCA3	-0.47373	6.2571	-3.32747	0.00167988	0.0131488	-1.69298	ABCA3	21	Transcriptomic	ILMN_1758523	Homo sapiens ATP-binding cassette, sub-family A (ABC1), member 3 (ABCA3), mRNA.
2760437	SYTL1	-0.47409	10.4516	-4.10112	0.000156619	0.00210019	0.541911	SYTL1	84958	Transcriptomic	ILMN_1750785	Homo sapiens synaptotagmin-like 1 (SYTL1), mRNA.
940450	AMT	-0.475633	8.03266	-4.15704	0.00013088	0.0018292	0.712682	AMT	275	Transcriptomic	ILMN_1665331	Homo sapiens aminomethyltransferase (AMT), mRNA.
3130241	TMEM167B	-0.475646	9.30349	-3.41935	0.00128289	0.0107056	-1.44157	TMEM167B	56900	Transcriptomic	ILMN_1795893	Homo sapiens transmembrane protein 167B (TMEM167B), mRNA.
7150324	LRMP	-0.47601	11.0561	-3.80912	0.000393502	0.00431089	-0.3312	LRMP	4033	Transcriptomic	ILMN_1804419	Homo sapiens lymphoid-restricted membrane protein (LRMP), mRNA.
3170072	SNRNP200	-0.476111	7.9684	-3.90052	0.000295828	0.00346922	-0.061418	SNRNP200	23020	Transcriptomic	ILMN_1705928	Homo sapiens small nuclear ribonucleoprotein 200kDa (U5) (SNRNP200), mRNA.
1440768	TANC2	-0.476243	6.94209	-3.41046	0.001317	0.0109397	-1.46607	TANC2	26115	Transcriptomic	ILMN_3244286	Homo sapiens tetratricopeptide repeat, ankyrin repeat and coiled-coil containing 2 (TANC2), mRNA.
7550008	RNF216	-0.476695	9.31779	-3.83799	0.000359707	0.00402907	-0.246354	RNF216	54476	Transcriptomic	ILMN_1729980	Homo sapiens ring finger protein 216 (RNF216), transcript variant 1, mRNA.
7040243	PICK1	-0.476874	8.47412	-3.9616	0.00024409	0.00298635	0.120683	PICK1	9463	Transcriptomic	ILMN_2373982	Homo sapiens protein interacting with PRKCA 1 (PICK1), transcript variant 1, mRNA.
5090309	FAR1	-0.477544	10.0415	-2.9613	0.00473553	0.0287662	-2.6509	FAR1	84188	Transcriptomic	ILMN_2143250	Homo sapiens fatty acyl CoA reductase 1 (FAR1), mRNA.
7050193	RAB40C	-0.478079	11.2011	-5.40467	1.96481e-06	6.18376e-05	4.7447	RAB40C	57799	Transcriptomic	ILMN_1712705	Homo sapiens RAB40C, member RAS oncogene family (RAB40C), mRNA.
2190390	NCOA1	-0.478847	9.82916	-3.29685	0.00183632	0.0140362	-1.77583	NCOA1	8648	Transcriptomic	ILMN_1785785	Homo sapiens nuclear receptor coactivator 1 (NCOA1), transcript variant 2, mRNA.
5720154	ZBTB48	-0.479301	10.8915	-3.50658	0.00098989	0.00874248	-1.19906	ZBTB48	3104	Transcriptomic	ILMN_1801101	Homo sapiens zinc finger and BTB domain containing 48 (ZBTB48), mRNA.
2100241	RAPH1	-0.479797	5.17782	-4.2313	0.000102967	0.00153023	0.941122	RAPH1	65059	Transcriptomic	ILMN_1783846	Homo sapiens Ras association (RalGDS/AF-6) and pleckstrin homology domains 1 (RAPH1), transcript variant 1, mRNA.
3140382	SCAP	-0.480136	10.41	-3.89078	0.000305005	0.00355551	-0.090331	SCAP	22937	Transcriptomic	ILMN_1677534	Homo sapiens SREBF chaperone (SCAP), mRNA.
5420343	ATF6	-0.480961	10.4358	-4.15495	0.000131763	0.00183935	0.706284	ATF6	22926	Transcriptomic	ILMN_1703471	Homo sapiens activating transcription factor 6 (ATF6), mRNA.
5310605	CCNY	-0.482479	11.7874	-4.32707	7.5396e-05	0.00119624	1.23838	CCNY	219771	Transcriptomic	ILMN_2261784	Homo sapiens cyclin Y (CCNY), transcript variant 1, mRNA.
1070044	GMIP	-0.482615	10.7519	-2.86148	0.00621061	0.0352109	-2.89887	GMIP	51291	Transcriptomic	ILMN_1805693	Homo sapiens GEM interacting protein (GMIP), mRNA.
2260446	CACNB4	-0.48408	5.27101	-3.80032	0.000404403	0.00440767	-0.357006	CACNB4	785	Transcriptomic	ILMN_1673503	Homo sapiens calcium channel, voltage-dependent, beta 4 subunit (CACNB4), transcript variant 1, mRNA.
6330224	ADCY4	-0.484108	8.0553	-3.18198	0.00255495	0.0179881	-2.0823	ADCY4	196883	Transcriptomic	ILMN_2148944	Homo sapiens adenylate cyclase 4 (ADCY4), mRNA.
1940647	HBP1	-0.484421	9.73503	-3.86939	0.000326123	0.00374403	-0.153674	HBP1	26959	Transcriptomic	ILMN_1685415	Homo sapiens HMG-box transcription factor 1 (HBP1), mRNA.
4590615	C7ORF59	-0.485033	11.9365	-3.49123	0.00103636	0.00907432	-1.24202	C7orf59	389541	Transcriptomic	ILMN_1779735	Homo sapiens chromosome 7 open reading frame 59 (C7orf59), mRNA.
6420019	CADM4	-0.485378	6.08921	-3.36826	0.00149108	0.011991	-1.5819	CADM4	199731	Transcriptomic	ILMN_1812096	Homo sapiens cell adhesion molecule 4 (CADM4), mRNA.
2690064	CEP63	-0.485544	10.2583	-3.83751	0.000360248	0.00402935	-0.247774	CEP63	80254	Transcriptomic	ILMN_1787808	Homo sapiens centrosomal protein 63kDa (CEP63), transcript variant 1, mRNA.
6380161	BTK	-0.485684	10.9514	-3.9871	0.000225179	0.00280618	0.197147	BTK	695	Transcriptomic	ILMN_1662026	Homo sapiens Bruton agammaglobulinemia tyrosine kinase (BTK), mRNA.
3780674	ZNF503	-0.487238	6.20653	-2.81197	0.00709131	0.0386808	-3.01966	ZNF503	84858	Transcriptomic	ILMN_1787265	Homo sapiens zinc finger protein 503 (ZNF503), mRNA.
4640398	C6ORF97	-0.489003	5.171	-3.86324	0.000332454	0.00380158	-0.17186	C6orf97	80129	Transcriptomic	ILMN_1772588	Homo sapiens chromosome 6 open reading frame 97 (C6orf97), mRNA.
6480092	FAM65A	-0.489128	10.5527	-3.7662	0.000449469	0.00478767	-0.456739	FAM65A	79567	Transcriptomic	ILMN_1680037	Homo sapiens family with sequence similarity 65, member A (FAM65A), mRNA.
730341	HS.516646	-0.489239	10.4938	-3.24808	0.00211431	0.0156069	-1.90681	CREB1	1385	Transcriptomic	ILMN_1841334	Homo sapiens cDNA FLJ44370 fis, clone TRACH3008902
6560327	ACAD10	-0.4893	8.31443	-4.44694	5.08656e-05	0.000872524	1.61443	ACAD10	80724	Transcriptomic	ILMN_1687303	Homo sapiens acyl-Coenzyme A dehydrogenase family, member 10 (ACAD10), mRNA.
5550278	ICAM3	-0.489841	13.2517	-5.35287	2.35199e-06	7.16778e-05	4.57091	ICAM3	3385	Transcriptomic	ILMN_2212763	Homo sapiens intercellular adhesion molecule 3 (ICAM3), mRNA.
1510020	LRCH4	-0.491884	11.3471	-3.39601	0.00137432	0.011288	-1.50584	LRCH4	4034	Transcriptomic	ILMN_2157075	Homo sapiens leucine-rich repeats and calponin homology (CH) domain containing 4 (LRCH4), mRNA.
2480193	LOC283588	-0.492044	6.52408	-3.13997	0.00287858	0.0197031	-2.19263	LOC283588	283588	Transcriptomic?	ILMN_3295651	PREDICTED: Homo sapiens hypothetical LOC283588 (LOC283588), miscRNA.
7560014	TOP3A	-0.492104	7.2097	-4.25031	9.68117e-05	0.00145908	0.999879	TOP3A	7156	Transcriptomic	ILMN_1700487	Homo sapiens topoisomerase (DNA) III alpha (TOP3A), mRNA.
940291	MIDN	-0.492205	10.0971	-4.37404	6.46501e-05	0.00105426	1.38522	MIDN	90007	Transcriptomic	ILMN_1746408	Homo sapiens midnolin (MIDN), mRNA.
2570575	FAM150B	-0.492356	5.65878	-3.78552	0.000423386	0.0045637	-0.400319	FAM150B	285016	Transcriptomic	ILMN_3247082	Homo sapiens family with sequence similarity 150, member B (FAM150B), mRNA.
5560020	PPP4R1	-0.492479	9.82271	-4.36086	6.75042e-05	0.0010902	1.34395	PPP4R1	9989	Transcriptomic	ILMN_2345512	Homo sapiens protein phosphatase 4, regulatory subunit 1 (PPP4R1), transcript variant 2, mRNA.
2450435	HS.568741	-0.493079	8.30663	-3.65075	0.000640565	0.0062762	-0.790509	BC042566	NA	Transcriptomic?	ILMN_1846922	TC125227 Human breast cancer tissue, large insert, pCMV expression library Homo sapiens cDNA clone TC125227 5 similar to Homo sapiens LOC399828 (LOC387724), mRNA sequence
2680020	DAGLB	-0.493189	9.99817	-4.36229	6.71886e-05	0.00108585	1.34843	DAGLB	221955	Transcriptomic	ILMN_1658885	Homo sapiens diacylglycerol lipase, beta (DAGLB), mRNA.
460575	TBX1	-0.493279	5.4782	-3.87482	0.000320637	0.00369189	-0.137625	TBX1	6899	Transcriptomic	ILMN_1698015	Homo sapiens T-box 1 (TBX1), transcript variant C, mRNA.
3190753	ARSG	-0.49348	8.12106	-4.30178	8.18833e-05	0.00127673	1.15961	ARSG	22901	Transcriptomic	ILMN_1720604	Homo sapiens arylsulfatase G (ARSG), mRNA.
1820296	WTAP	-0.493576	9.38121	-4.46575	4.78035e-05	0.000825769	1.67382	WTAP	9589	Transcriptomic	ILMN_2279339	Homo sapiens Wilms tumor 1 associated protein (WTAP), transcript variant 1, mRNA.
3940026	HEBP2	-0.494084	11.7596	-3.51307	0.000970869	0.00859873	-1.18088	HEBP2	23593	Transcriptomic	ILMN_1755077	Homo sapiens heme binding protein 2 (HEBP2), mRNA.
650601	CDK5RAP3	-0.494493	10.9278	-4.46745	4.75365e-05	0.000822028	1.67918	CDK5RAP3	80279	Transcriptomic	ILMN_2383489	Homo sapiens CDK5 regulatory subunit associated protein 3 (CDK5RAP3), transcript variant 2, mRNA.
5130139	HSBP1	-0.495777	10.6535	-6.94111	8.69036e-09	7.601e-07	10.0028	HSBP1	3281	Transcriptomic	ILMN_1667030	Homo sapiens heat shock factor binding protein 1 (HSBP1), mRNA.
5080348	WDFY2	-0.49588	8.86912	-4.57915	3.28158e-05	0.000609703	2.03401	WDFY2	115825	Transcriptomic	ILMN_1802292	Homo sapiens WD repeat and FYVE domain containing 2 (WDFY2), mRNA.
620008	M6PRBP1	-0.496299	11.4188	-4.56924	3.39177e-05	0.000627691	2.00237	PLIN3	10226	Transcriptomic	ILMN_1660021	Homo sapiens mannose-6-phosphate receptor binding protein 1 (M6PRBP1), mRNA.
6060440	FNDC3B	-0.496479	10.1046	-3.21368	0.0023338	0.0168093	-1.99843	FNDC3B	64778	Transcriptomic	ILMN_3178302	Homo sapiens fibronectin type III domain containing 3B (FNDC3B), transcript variant 2, mRNA.
70671	RPL13L	-0.496769	6.00269	-4.54331	3.69714e-05	0.000674628	1.91979	RPL13P5	283345	Transcriptomic	ILMN_1740181	Homo sapiens ribosomal protein L13-like (RPL13L), non-coding RNA.
6280672	TMEM49	-0.497391	12.6281	-3.82527	0.00037424	0.00414632	-0.283784	VMP1	81671	Transcriptomic	ILMN_1692754	Homo sapiens transmembrane protein 49 (TMEM49), mRNA.
7320747	PSTPIP1	-0.497863	10.1544	-3.46598	0.00111731	0.00960393	-1.3124	PSTPIP1	9051	Transcriptomic	ILMN_1703327	Homo sapiens proline-serine-threonine phosphatase interacting protein 1 (PSTPIP1), mRNA.
60504	CTBS	-0.498994	8.76179	-3.03735	0.00383855	0.0245011	-2.45803	CTBS	1486	Transcriptomic	ILMN_2144574	Homo sapiens chitobiase, di-N-acetyl- (CTBS), mRNA.
1170047	CRIP1	-0.499354	13.3958	-4.39532	6.02887e-05	0.00100015	1.45195	CRIP1	1396	Transcriptomic	ILMN_1656920	Homo sapiens cysteine-rich protein 1 (intestinal) (CRIP1), mRNA.
10161	MOBKL2A	-0.499437	11.3017	-3.16684	0.00266739	0.0185626	-2.12217	MOBKL2A	126308	Transcriptomic	ILMN_1721344	Homo sapiens MOB1, Mps One Binder kinase activator-like 2A (yeast) (MOBKL2A), mRNA.
1010048	CXXC5	-0.500136	8.98013	-3.13396	0.00292788	0.0199378	-2.20832	CXXC5	51523	Transcriptomic?	ILMN_1745256	Homo sapiens CXXC finger 5 (CXXC5), mRNA.
6480743	FRYL	-0.500231	8.28211	-3.64239	0.000657082	0.00638167	-0.814453	FRYL	285527	Transcriptomic	ILMN_1747223	Homo sapiens FRY-like (FRYL), mRNA.
6980753	NADK	-0.500733	11.0144	-2.89718	0.00563994	0.0329221	-2.81087	NADK	65220	Transcriptomic	ILMN_1758963	Homo sapiens NAD kinase (NADK), mRNA.
5490414	MBOAT1	-0.501079	9.22905	-3.89977	0.000296532	0.00347573	-0.063666	MBOAT1	154141	Transcriptomic	ILMN_1764082	Homo sapiens membrane bound O-acyltransferase domain containing 1 (MBOAT1), mRNA.
7610050	ABCC5	-0.501095	8.86729	-3.27154	0.00197597	0.0148425	-1.84396	ABCC5	10057	Transcriptomic	ILMN_1651964	Homo sapiens ATP-binding cassette, sub-family C (CFTR/MRP), member 5 (ABCC5), transcript variant 2, mRNA.
3060292	LAMP2	-0.501299	11.5074	-3.9358	0.000264781	0.00318307	0.0435787	LAMP2	3920	Transcriptomic	ILMN_1673282	Homo sapiens lysosomal-associated membrane protein 2 (LAMP2), transcript variant LAMP2A, mRNA.
2850100	RNASET2	-0.501933	13.6213	-5.21072	3.84579e-06	0.000106427	4.09617	RNASET2	8635	Transcriptomic	ILMN_1671565	Homo sapiens ribonuclease T2 (RNASET2), mRNA.
870711	POL3S	-0.502674	7.48638	-2.93079	0.00514744	0.0305874	-2.7273	PRSS53	339105	Transcriptomic	ILMN_2133187	Homo sapiens polyserase 3 (POL3S), mRNA.
4730050	CLTCL1	-0.503444	6.2224	-4.37985	6.34301e-05	0.0010387	1.40342	CLTCL1	8218	Transcriptomic	ILMN_1739734	Homo sapiens clathrin, heavy chain-like 1 (CLTCL1), mRNA.
70646	CAPN2	-0.503616	7.4736	-3.66374	0.000615696	0.00610648	-0.753257	CAPN2	824	Transcriptomic	ILMN_1716057	Homo sapiens calpain 2, (m/II) large subunit (CAPN2), mRNA.
510092	RHBDL1	-0.503772	5.51118	-4.32284	7.64454e-05	0.00121044	1.22519	RHBDL1	9028	Transcriptomic	ILMN_1660864	Homo sapiens rhomboid, veinlet-like 1 (Drosophila) (RHBDL1), mRNA.
430168	SCMH1	-0.505527	8.41893	-5.40467	1.96478e-06	6.18376e-05	4.74471	SCMH1	22955	Transcriptomic	ILMN_1653861	Homo sapiens sex comb on midleg homolog 1 (Drosophila) (SCMH1), transcript variant 1, mRNA.
3450136	RNF144	-0.505869	9.34032	-3.95469	0.000249473	0.00303492	0.100011	RNF144A	9781	Transcriptomic	ILMN_1777660	Homo sapiens ring finger protein 144 (RNF144), mRNA.
1190739	ITPRIPL2	-0.507193	10.1183	-2.97696	0.00453614	0.0278327	-2.61145	ITPRIPL2	162073	Transcriptomic	ILMN_1751034	Homo sapiens inositol 1,4,5-triphosphate receptor interacting protein-like 2 (ITPRIPL2), mRNA.
1740373	ULK1	-0.507941	10.8311	-3.65242	0.000637322	0.00625748	-0.785734	ULK1	8408	Transcriptomic	ILMN_1735052	Homo sapiens unc-51-like kinase 1 (C. elegans) (ULK1), mRNA.
3800019	NCR3	-0.508553	8.84814	-2.96782	0.00465148	0.0284101	-2.63448	NCR3	259197	Transcriptomic	ILMN_2044471	Homo sapiens natural cytotoxicity triggering receptor 3 (NCR3), mRNA.
3420358	MAP2K4	-0.508859	8.49436	-2.98292	0.00446236	0.0275635	-2.5964	MAP2K4	6416	Transcriptomic	ILMN_2100693	Homo sapiens mitogen-activated protein kinase kinase 4 (MAP2K4), mRNA.
4180717	OSBPL2	-0.50931	10.8648	-5.81419	4.69173e-07	1.99812e-05	6.13059	OSBPL2	9885	Transcriptomic	ILMN_1656482	Homo sapiens oxysterol binding protein-like 2 (OSBPL2), transcript variant 2, mRNA.
2750386	RPGR	-0.509467	6.31263	-3.35234	0.00156224	0.0124083	-1.62536	RPGR	6103	Transcriptomic	ILMN_2336803	Homo sapiens retinitis pigmentosa GTPase regulator (RPGR), transcript variant A, mRNA.
610358	PGS1	-0.509877	11.2791	-4.49039	4.40636e-05	0.00077511	1.75177	PGS1	9489	Transcriptomic	ILMN_2075051	Homo sapiens phosphatidylglycerophosphate synthase 1 (PGS1), mRNA.
6110386	PRCP	-0.50995	10.9995	-3.30897	0.00177281	0.0136861	-1.74309	PRCP	5547	Transcriptomic	ILMN_2367215	Homo sapiens prolylcarboxypeptidase (angiotensinase C) (PRCP), transcript variant 1, mRNA.
6130326	VAV3	-0.510155	8.59094	-3.88736	0.00030829	0.00359024	-0.100469	VAV3	10451	Transcriptomic	ILMN_1657679	Homo sapiens vav 3 guanine nucleotide exchange factor (VAV3), transcript variant 1, mRNA.
1410564	MPP7	-0.510247	6.79385	-2.9869	0.0044137	0.0272989	-2.58634	MPP7	143098	Transcriptomic	ILMN_1721774	Homo sapiens membrane protein, palmitoylated 7 (MAGUK p55 subfamily member 7) (MPP7), mRNA.
1240544	HS.576735	-0.510655	8.06783	-3.88341	0.000312128	0.00362205	-0.112179	ZNF33B	7582	Transcriptomic	ILMN_1901934	602971152F1 NIH_MGC_12 Homo sapiens cDNA clone IMAGE:5110692 5, mRNA sequence
3780487	MPPE1	-0.51141	7.2553	-3.93863	0.000262426	0.00316124	0.0520433	MPPE1	65258	Transcriptomic	ILMN_1667744	Homo sapiens metallophosphoesterase 1 (MPPE1), transcript variant 2, mRNA.
610333	STARD3	-0.511703	8.6869	-2.80886	0.00715021	0.0389116	-3.02718	STARD3	10948	Transcriptomic	ILMN_1657095	Homo sapiens StAR-related lipid transfer (START) domain containing 3 (STARD3), mRNA.
20446	CEBPB	-0.511834	12.8929	-4.12122	0.000146849	0.0019909	0.603156	CEBPB	1051	Transcriptomic	ILMN_1693014	Homo sapiens CCAAT/enhancer binding protein (C/EBP), beta (CEBPB), mRNA.
3170274	OSBPL8	-0.511983	9.80079	-3.18323	0.00254588	0.0179354	-2.07901	OSBPL8	114882	Transcriptomic	ILMN_2405078	Homo sapiens oxysterol binding protein-like 8 (OSBPL8), transcript variant 1, mRNA.
2030132	LOC653506	-0.512891	11.5896	-4.29849	8.27677e-05	0.00128746	1.14935	METRNL	284207	Transcriptomic?	ILMN_1780861	PREDICTED: Homo sapiens similar to meteorin, glial cell differentiation regulator-like (LOC653506), mRNA.
2810156	IGF2R	-0.513422	12.006	-4.23878	0.0001005	0.00150403	0.964243	IGF2R	3482	Transcriptomic	ILMN_1807662	Homo sapiens insulin-like growth factor 2 receptor (IGF2R), mRNA.
3440167	THOC5	-0.515669	10.532	-3.59523	0.000758189	0.00712236	-0.948957	THOC5	8563	Transcriptomic	ILMN_2393169	Homo sapiens THO complex 5 (THOC5), transcript variant 1, mRNA.
4670544	ACSS2	-0.516162	10.8619	-4.24695	9.78735e-05	0.00147101	0.98948	ACSS2	55902	Transcriptomic	ILMN_1714197	Homo sapiens acyl-CoA synthetase short-chain family member 2 (ACSS2), transcript variant 1, mRNA.
1340288	RICS	-0.516628	7.63883	-3.59798	0.00075191	0.00707924	-0.941147	ARHGAP32	9743	Transcriptomic	ILMN_1722726	Homo sapiens Rho GTPase-activating protein (RICS), mRNA.
5690246	SPIRE1	-0.516677	7.42639	-3.60376	0.000738862	0.00698555	-0.924704	SPIRE1	56907	Transcriptomic	ILMN_1757845	Homo sapiens spire homolog 1 (Drosophila) (SPIRE1), transcript variant 2, mRNA.
3460133	PAK2	-0.516952	10.9111	-5.27272	3.1045e-06	9.04254e-05	4.30283	PAK2	5062	Transcriptomic	ILMN_1712687	Homo sapiens p21 (CDKN1A)-activated kinase 2 (PAK2), mRNA.
6660161	RNF144A	-0.518357	8.93414	-4.16937	0.000125782	0.00177914	0.7505	RNF144A	9781	Transcriptomic	ILMN_3238326	Homo sapiens ring finger protein 144A (RNF144A), mRNA.
1300358	LOC100132324	-0.518728	9.09184	-4.18649	0.000119026	0.00170204	0.803064	AK097701	NA	Transcriptomic	ILMN_3247781	PREDICTED: Homo sapiens misc_RNA (LOC100132324), miscRNA.
1510722	RNF130	-0.51888	11.9986	-3.45163	0.00116597	0.00992735	-1.35227	RNF130	55819	Transcriptomic	ILMN_1729294	Homo sapiens ring finger protein 130 (RNF130), mRNA.
2760519	CKLF	-0.519248	11.5307	-4.56632	3.42483e-05	0.000632314	1.99307	CMTM1	113540	Transcriptomic	ILMN_2414027	Homo sapiens chemokine-like factor (CKLF), transcript variant 6, mRNA.
1940332	CORO6	-0.51993	5.50751	-3.25232	0.00208859	0.015447	-1.89545	CORO6	84940	Transcriptomic	ILMN_1813386	Homo sapiens coronin 6 (CORO6), mRNA.
870451	ASB8	-0.520803	9.46666	-3.63315	0.000675825	0.00651866	-0.840899	ASB8	140461	Transcriptomic	ILMN_2173740	Homo sapiens ankyrin repeat and SOCS box-containing 8 (ASB8), mRNA.
5310360	TLE4	-0.521565	10.1663	-2.98129	0.00448247	0.0276295	-2.60053	TLE4	7091	Transcriptomic	ILMN_2103761	Homo sapiens transducin-like enhancer of split 4 (E(sp1) homolog, Drosophila) (TLE4), mRNA.
6400224	EHBP1L1	-0.521801	10.7669	-4.17741	0.000122563	0.00173886	0.775177	EHBP1L1	254102	Transcriptomic	ILMN_3244457	Homo sapiens EH domain binding protein 1-like 1 (EHBP1L1), mRNA.
6860202	TKT	-0.522881	12.9293	-5.46048	1.61809e-06	5.34789e-05	4.93236	TKT	7086	Transcriptomic	ILMN_1736597	Homo sapiens transketolase (Wernicke-Korsakoff syndrome) (TKT), mRNA.
3610162	IDS	-0.52379	10.7082	-5.60606	9.7352e-07	3.5473e-05	5.4238	IDS	3423	Transcriptomic	ILMN_1815445	Homo sapiens iduronate 2-sulfatase (Hunter syndrome) (IDS), transcript variant 2, mRNA.
520747	HS.355933	-0.525359	7.89731	-4.26579	9.20629e-05	0.00140191	1.04783	AK097900	NA	Transcriptomic?	ILMN_1915076	Homo sapiens cDNA FLJ41921 fis, clone PERIC2002766
4780370	RAPSN	-0.525403	5.22526	-4.1607	0.000129345	0.00180991	0.723914	RAPSN	5913	Transcriptomic	ILMN_1724806	Homo sapiens receptor-associated protein of the synapse (RAPSN), transcript variant 1, mRNA.
2690324	ITPRIP	-0.525631	11.4114	-4.74365	1.89153e-05	0.000389016	2.56252	ITPRIP	85450	Transcriptomic	ILMN_1805192	Homo sapiens inositol 1,4,5-triphosphate receptor interacting protein (ITPRIP), mRNA.
1050059	PHKA2	-0.525822	10.8106	-4.87998	1.19303e-05	0.000266118	3.00547	PHKA2	5256	Transcriptomic	ILMN_1814074	Homo sapiens phosphorylase kinase, alpha 2 (liver) (PHKA2), mRNA.
2490240	PTPRE	-0.52598	11.7294	-3.26191	0.00203165	0.015137	-1.86978	PTPRE	5791	Transcriptomic	ILMN_2383611	Homo sapiens protein tyrosine phosphatase, receptor type, E (PTPRE), transcript variant 2, mRNA.
1710541	TMEM71	-0.526359	10.3578	-2.93276	0.00511995	0.0304859	-2.7224	TMEM71	137835	Transcriptomic	ILMN_1674402	Homo sapiens transmembrane protein 71 (TMEM71), mRNA.
4590008	B3GALT2	-0.527402	5.77828	-3.00305	0.00422134	0.0264225	-2.54542	B3GALT2	8707	Transcriptomic	ILMN_1709907	Homo sapiens UDP-Gal:betaGlcNAc beta 1,3-galactosyltransferase, polypeptide 2 (B3GALT2), mRNA.
3840521	STK40	-0.5276	12.4036	-5.4393	1.74188e-06	5.66134e-05	4.8611	STK40	83931	Transcriptomic	ILMN_2075927	Homo sapiens serine/threonine kinase 40 (STK40), mRNA.
7040647	SLC26A11	-0.528586	8.0716	-4.71131	2.10892e-05	0.000425154	2.45807	SLC26A11	284129	Transcriptomic	ILMN_1739751	PREDICTED: Homo sapiens solute carrier family 26, member 11 (SLC26A11), mRNA.
7200079	HSPA7	-0.528663	11.39	-3.63313	0.000675867	0.00651866	-0.840957	HSPA7	3310	Transcriptomic	ILMN_3235964	Homo sapiens heat shock 70kDa protein 7 (HSP70B) (HSPA7), non-coding RNA.
2970347	ITPRIP	-0.528688	10.4559	-3.51018	0.000979289	0.00866515	-1.18897	ITPRIP	85450	Transcriptomic	ILMN_3239181	Homo sapiens inositol 1,4,5-triphosphate receptor interacting protein (ITPRIP), mRNA.
6760364	LCOR	-0.529409	9.68835	-4.99971	7.9359e-06	0.000191195	3.39783	LCOR	84458	Transcriptomic	ILMN_1689817	Homo sapiens ligand dependent nuclear receptor corepressor (LCOR), mRNA.
7550181	IFNAR1	-0.529627	10.0156	-4.5823	3.24736e-05	0.000604302	2.04406	IFNAR1	3454	Transcriptomic	ILMN_1752923	Homo sapiens interferon (alpha, beta and omega) receptor 1 (IFNAR1), mRNA.
670167	TALDO1	-0.530382	5.90992	-2.72442	0.00893662	0.0463236	-3.22951	TALDO1	6888	Transcriptomic	ILMN_1670998	PREDICTED: Homo sapiens transaldolase 1 (TALDO1), mRNA.
3060730	HIPK3	-0.530438	6.12745	-2.77642	0.00779335	0.0415822	-3.10544	HIPK3	10114	Transcriptomic	ILMN_1746941	Homo sapiens homeodomain interacting protein kinase 3 (HIPK3), transcript variant 1, mRNA.
5870687	ZNF629	-0.53073	7.52899	-4.98084	8.46392e-06	0.000201814	3.33581	ZNF629	23361	Transcriptomic	ILMN_1810891	PREDICTED: Homo sapiens zinc finger protein 629 (ZNF629), mRNA.
4890068	MAP3K11	-0.53195	11.0386	-3.47059	0.0011021	0.00951507	-1.29958	MAP3K11	4296	Transcriptomic	ILMN_1651788	Homo sapiens mitogen-activated protein kinase kinase kinase 11 (MAP3K11), mRNA.
110685	SYK	-0.53232	11.0491	-3.76975	0.000444557	0.0047375	-0.44637	SYK	6850	Transcriptomic	ILMN_2059549	Homo sapiens spleen tyrosine kinase (SYK), mRNA.
4040397	PDGFB	-0.532328	6.3005	-3.08916	0.00332152	0.0219187	-2.32477	PDGFB	5155	Transcriptomic	ILMN_1775822	Homo sapiens platelet-derived growth factor beta polypeptide (simian sarcoma viral (v-sis) oncogene homolog) (PDGFB), transcript variant 1, mRNA.
4230403	NUMB	-0.532414	11.6544	-3.45198	0.00116474	0.00992665	-1.35128	NUMB	8650	Transcriptomic	ILMN_2331266	Homo sapiens numb homolog (Drosophila) (NUMB), transcript variant 3, mRNA.
510762	FAM62B	-0.532487	11.0673	-4.05292	0.00018269	0.00238565	0.395605	ESYT2	57488	Transcriptomic	ILMN_2057573	Homo sapiens family with sequence similarity 62 (C2 domain containing) member B (FAM62B), mRNA.
3170195	FAM193B	-0.533439	8.9822	-4.14006	0.000138228	0.00190915	0.660708	FAM193B	54540	Transcriptomic	ILMN_1654630	Homo sapiens family with sequence similarity 193, member B (FAM193B), transcript variant 1, mRNA. XM_944464 XM_944467 XM_944470
1240386	KLHL21	-0.534822	9.37559	-3.35642	0.00154368	0.0122918	-1.61422	KLHL21	9903	Transcriptomic	ILMN_1692785	Homo sapiens kelch-like 21 (Drosophila) (KLHL21), mRNA.
2450129	FLOT2	-0.535202	13.1882	-5.57607	1.08115e-06	3.83237e-05	5.32233	FLOT2	2319	Transcriptomic	ILMN_1726222	Homo sapiens flotillin 2 (FLOT2), mRNA.
4250167	SOX13	-0.53523	7.11427	-3.90665	0.000290194	0.00341852	-0.0432148	SOX13	9580	Transcriptomic	ILMN_1683755	Homo sapiens SRY (sex determining region Y)-box 13 (SOX13), mRNA.
770754	TTYH3	-0.535351	9.69127	-3.90343	0.000293139	0.00344457	-0.0527743	TTYH3	80727	Transcriptomic	ILMN_1692731	Homo sapiens tweety homolog 3 (Drosophila) (TTYH3), mRNA.
3190437	LRSAM1	-0.535947	9.86822	-4.0708	0.000172562	0.00227747	0.449781	LRSAM1	90678	Transcriptomic	ILMN_1811102	Homo sapiens leucine rich repeat and sterile alpha motif containing 1 (LRSAM1), transcript variant 1, mRNA.
770440	ULK1	-0.536626	11.0153	-3.63646	0.000669062	0.00646365	-0.831442	ULK1	8408	Transcriptomic	ILMN_1705144	Homo sapiens unc-51-like kinase 1 (C. elegans) (ULK1), mRNA.
2100678	DNTTIP1	-0.536643	10.323	-4.26986	9.08523e-05	0.00139368	1.06046	DNTTIP1	116092	Transcriptomic	ILMN_1691117	Homo sapiens deoxynucleotidyltransferase, terminal, interacting protein 1 (DNTTIP1), mRNA.
3930377	TRIM38	-0.537035	9.54884	-3.14083	0.00287153	0.019674	-2.19036	TRIM38	10475	Transcriptomic	ILMN_1697971	Homo sapiens tripartite motif-containing 38 (TRIM38), mRNA.
6660356	TMX4	-0.538053	11.1103	-4.20433	0.00011236	0.00163462	0.857949	TMX4	56255	Transcriptomic	ILMN_2204754	Homo sapiens thioredoxin-related transmembrane protein 4 (TMX4), mRNA.
3830537	SNRNP200	-0.538484	7.81233	-4.61641	2.89815e-05	0.000550227	2.15311	SNRNP200	23020	Transcriptomic	ILMN_3235185	Homo sapiens small nuclear ribonucleoprotein 200kDa (U5) (SNRNP200), mRNA.
5420564	NFIL3	-0.538931	10.5253	-3.67348	0.000597638	0.00596773	-0.725241	NFIL3	4783	Transcriptomic	ILMN_1707312	Homo sapiens nuclear factor, interleukin 3 regulated (NFIL3), mRNA.
2760100	LOC100130291	-0.539074	9.20353	-4.84438	1.34609e-05	0.000294383	2.88939	DSTNP2	171220	Transcriptomic	ILMN_3190972	PREDICTED: Homo sapiens misc_RNA (LOC100130291), miscRNA.
3940133	FAM46A	-0.539178	11.9428	-4.20669	0.000111507	0.00162523	0.865209	FAM46A	55603	Transcriptomic	ILMN_1740466	Homo sapiens family with sequence similarity 46, member A (FAM46A), mRNA.
520360	MS4A6A	-0.539348	11.7935	-3.63751	0.000666917	0.00645211	-0.828424	MS4A6A	64231	Transcriptomic	ILMN_1721035	Homo sapiens membrane-spanning 4-domains, subfamily A, member 6A (MS4A6A), transcript variant 3, mRNA.
5290397	CLCF1	-0.539852	7.94338	-3.58417	0.000783984	0.00732072	-0.980372	CLCF1	23529	Transcriptomic	ILMN_1661197	Homo sapiens cardiotrophin-like cytokine factor 1 (CLCF1), transcript variant 1, mRNA.
3870102	HNMT	-0.541146	7.38533	-3.51371	0.000969019	0.00859338	-1.1791	HNMT	3176	Transcriptomic	ILMN_1790881	Homo sapiens histamine N-methyltransferase (HNMT), transcript variant 2, mRNA.
3370041	VNN3	-0.541496	7.6575	-2.74788	0.00840292	0.0440504	-3.17375	VNN3	55350	Transcriptomic	ILMN_2387680	Homo sapiens vanin 3 (VNN3), transcript variant 3, mRNA.
4490735	KIAA0232	-0.544026	7.14352	-2.8416	0.00655139	0.0365948	-2.94756	KIAA0232	9778	Transcriptomic	ILMN_1795704	Homo sapiens KIAA0232 (KIAA0232), transcript variant 1, mRNA.
1110300	TMEM154	-0.544078	10.7958	-2.92768	0.00519135	0.0308016	-2.73508	TMEM154	201799	Transcriptomic	ILMN_2088124	Homo sapiens transmembrane protein 154 (TMEM154), mRNA.
4120037	CBL	-0.544139	9.75988	-3.92976	0.000269856	0.00323249	0.0255934	CBL	867	Transcriptomic	ILMN_1716080	Homo sapiens Cas-Br-M (murine) ecotropic retroviral transforming sequence (CBL), mRNA.
1450400	ZDHHC11	-0.544651	6.50826	-2.99499	0.00431643	0.0268815	-2.56588	ZDHHC11	79844	Transcriptomic	ILMN_1694514	Homo sapiens zinc finger, DHHC-type containing 11 (ZDHHC11), mRNA.
3930452	CDC2L6	-0.545369	10.1639	-5.79482	5.02247e-07	2.10836e-05	6.0646	CDK19	23097	Transcriptomic	ILMN_1676891	Homo sapiens cell division cycle 2-like 6 (CDK8-like) (CDC2L6), mRNA.
7560538	ITCH	-0.546067	8.60613	-4.23569	0.000101513	0.00151437	0.95468	ITCH	83737	Transcriptomic	ILMN_1752283	Homo sapiens itchy homolog E3 ubiquitin protein ligase (mouse) (ITCH), mRNA.
2360376	SLC24A6	-0.546113	10.7083	-4.82985	1.41395e-05	0.000305921	2.84211	SLC24A6	80024	Transcriptomic	ILMN_1701655	Homo sapiens solute carrier family 24 (sodium/potassium/calcium exchanger), member 6 (SLC24A6), mRNA.
1940300	VAPA	-0.547344	9.01151	-4.64187	2.66175e-05	0.00051408	2.2347	VAPA	9218	Transcriptomic	ILMN_1779410	Homo sapiens VAMP (vesicle-associated membrane protein)-associated protein A, 33kDa (VAPA), transcript variant 1, mRNA.
2760309	HS.5724	-0.54878	8.98026	-4.2585	9.42696e-05	0.00142903	1.02525	LPP	4026	Transcriptomic	ILMN_1839019	Homo sapiens mRNA; cDNA DKFZp779O0231 (from clone DKFZp779O0231)
6520215	ANXA1	-0.54933	12.5345	-3.55458	0.000857154	0.00785396	-1.06411	ANXA1	301	Transcriptomic	ILMN_2184184	Homo sapiens annexin A1 (ANXA1), mRNA.
610424	CROCC	-0.549334	7.17799	-4.12692	0.000144187	0.00196507	0.620555	CROCC	9696	Transcriptomic	ILMN_1799672	Homo sapiens ciliary rootlet coiled-coil, rootletin (CROCC), mRNA.
6960209	CBL	-0.549345	10.4944	-4.10578	0.000154298	0.00207851	0.556106	CBL	867	Transcriptomic	ILMN_2181968	Homo sapiens Cas-Br-M (murine) ecotropic retroviral transforming sequence (CBL), mRNA.
2140156	ALS2	-0.549772	8.74657	-3.12216	0.00302711	0.020471	-2.23911	ALS2	57679	Transcriptomic	ILMN_1750256	Homo sapiens amyotrophic lateral sclerosis 2 (juvenile) (ALS2), mRNA.
3180541	LOC440093	-0.54995	12.5132	-3.56678	0.000826227	0.00762116	-1.02963	H3F3C	440093	Transcriptomic	ILMN_1769705	Homo sapiens histone H3-like (LOC440093), mRNA.
6940433	STAT5B	-0.552675	10.4572	-5.59613	1.00791e-06	3.64818e-05	5.3902	STAT5B	6777	Transcriptomic	ILMN_1684034	Homo sapiens signal transducer and activator of transcription 5B (STAT5B), mRNA.
290088	WIPF1	-0.553247	4.95305	-5.51236	1.35044e-06	4.5662e-05	5.1072	WIPF1	7456	Transcriptomic	ILMN_2262957	Homo sapiens WAS/WASL interacting protein family, member 1 (WIPF1), transcript variant 2, mRNA.
6520646	IQGAP1	-0.553722	11.6019	-5.754	5.79679e-07	2.3575e-05	5.92571	IQGAP1	8826	Transcriptomic	ILMN_1803819	Homo sapiens IQ motif containing GTPase activating protein 1 (IQGAP1), mRNA.
2810491	RFP	-0.553766	9.23198	-5.71529	6.64027e-07	2.60135e-05	5.79415	TRIM27	5987	Transcriptomic	ILMN_1730005	Homo sapiens ret finger protein (RFP), transcript variant beta, mRNA.
2030280	CAMK1D	-0.553859	9.88081	-3.79884	0.000406259	0.00441969	-0.36133	CAMK1D	57118	Transcriptomic	ILMN_1751561	Homo sapiens calcium/calmodulin-dependent protein kinase ID (CAMK1D), transcript variant 2, mRNA.
4490524	ACSS2	-0.555135	10.7326	-4.61503	2.91155e-05	0.000550987	2.14868	ACSS2	55902	Transcriptomic	ILMN_2336595	Homo sapiens acyl-CoA synthetase short-chain family member 2 (ACSS2), transcript variant 2, mRNA.
510255	C7ORF43	-0.555389	10.3591	-4.14024	0.000138147	0.00190915	0.661262	C7orf43	55262	Transcriptomic	ILMN_1770030	Homo sapiens chromosome 7 open reading frame 43 (C7orf43), mRNA.
4150369	GK	-0.555807	9.93889	-2.84144	0.0065542	0.0366018	-2.94795	GK	2710	Transcriptomic	ILMN_2393296	Homo sapiens glycerol kinase (GK), transcript variant 1, mRNA.
6280458	BCL6	-0.555882	12.2332	-3.45365	0.00115901	0.00988444	-1.34666	BCL6	604	Transcriptomic	ILMN_1737314	Homo sapiens B-cell CLL/lymphoma 6 (zinc finger protein 51) (BCL6), transcript variant 1, mRNA.
2360136	LOC440926	-0.556457	11.7323	-3.6773	0.00059071	0.0059187	-0.714267	H3F3A	3020	Transcriptomic	ILMN_2402936	Homo sapiens H3 histone, family 3A pseudogene (LOC440926), non-coding RNA.
2230039	ABCF2	-0.557217	5.80765	-3.48199	0.00106531	0.00928626	-1.26781	ABCF2	10061	Transcriptomic	ILMN_2284941	Homo sapiens ATP-binding cassette, sub-family F (GCN20), member 2 (ABCF2), nuclear gene encoding mitochondrial protein, transcript variant 2, mRNA.
4920521	C2ORF68	-0.557464	8.45447	-6.87633	1.09345e-08	9.00164e-07	9.77951	C2orf68	388969	Transcriptomic	ILMN_3247681	Homo sapiens chromosome 2 open reading frame 68 (C2orf68), mRNA.
380079	SPATA7	-0.557592	6.9427	-2.73478	0.00869728	0.045283	-3.20494	SPATA7	55812	Transcriptomic	ILMN_1652409	Homo sapiens spermatogenesis associated 7 (SPATA7), transcript variant 2, mRNA.
4810615	SLC25A44	-0.558168	10.9368	-5.00805	7.71292e-06	0.000187556	3.42528	SLC25A44	9673	Transcriptomic	ILMN_1810514	Homo sapiens solute carrier family 25, member 44 (SLC25A44), mRNA.
5050370	TNFAIP8L2	-0.558952	10.0371	-3.57626	0.00080293	0.0074578	-1.00279	SCNM1	79005	Transcriptomic	ILMN_1744113	Homo sapiens tumor necrosis factor, alpha-induced protein 8-like 2 (TNFAIP8L2), mRNA.
6620601	ZBTB40	-0.559026	7.98876	-3.60583	0.000734251	0.00695316	-0.918823	ZBTB40	9923	Transcriptomic	ILMN_1784037	Homo sapiens zinc finger and BTB domain containing 40 (ZBTB40), transcript variant 1, mRNA.
2750551	MTX1	-0.559579	9.59874	-3.95467	0.000249483	0.00303492	0.0999723	MTX1	4580	Transcriptomic	ILMN_1667222	Homo sapiens metaxin 1 (MTX1), nuclear gene encoding mitochondrial protein, transcript variant 2, mRNA.
2900594	PGD	-0.561044	12.3151	-3.55684	0.000851344	0.00781	-1.05773	PGD	5226	Transcriptomic	ILMN_1794165	Homo sapiens phosphogluconate dehydrogenase (PGD), mRNA.
3360138	ARL11	-0.561914	5.60896	-3.39626	0.00137329	0.011288	-1.50514	ARL11	115761	Transcriptomic	ILMN_1808383	Homo sapiens ADP-ribosylation factor-like 11 (ARL11), mRNA.
3930082	FLJ12355	-0.562299	6.84766	-4.07677	0.000169303	0.00223823	0.4679	LOC80054	80054	Transcriptomic	ILMN_1697115	PREDICTED: Homo sapiens hypothetical protein FLJ12355 (FLJ12355), misc RNA.
4250286	HS.473255	-0.562464	8.62148	-3.0002	0.00425472	0.0265998	-2.55266	BC009629	NA	Transcriptomic?	ILMN_1832425	Homo sapiens cDNA FLJ26692 fis, clone MPG07890
3930020	CTSF	-0.563378	7.94912	-4.01523	0.000205967	0.00260832	0.281752	CTSF	8722	Transcriptomic	ILMN_1804955	Homo sapiens cathepsin F (CTSF), mRNA.
3930411	CAMTA1	-0.564058	5.98513	-2.77798	0.00776132	0.0414679	-3.1017	CAMTA1	23261	Transcriptomic	ILMN_1661940	Homo sapiens calmodulin binding transcription activator 1 (CAMTA1), mRNA.
4220372	RNF141	-0.564491	7.31695	-4.07121	0.000172336	0.00227577	0.451026	RNF141	50862	Transcriptomic	ILMN_1815010	Homo sapiens ring finger protein 141 (RNF141), mRNA.
2350524	GLCE	-0.5646	8.54334	-3.81603	0.000385149	0.00424116	-0.310933	GLCE	26035	Transcriptomic	ILMN_1714349	Homo sapiens glucuronic acid epimerase (GLCE), mRNA.
940274	GK	-0.56498	9.57504	-3.23731	0.00218079	0.015982	-1.93554	GK	2710	Transcriptomic	ILMN_1725471	Homo sapiens glycerol kinase (GK), transcript variant 2, mRNA.
6420386	GPSM3	-0.565417	12.0434	-4.68214	2.32585e-05	0.000459801	2.36411	GPSM3	63940	Transcriptomic	ILMN_1662799	Homo sapiens G-protein signaling modulator 3 (AGS3-like, C. elegans) (GPSM3), mRNA.
3120431	IMPDH1	-0.565765	11.9959	-3.26963	0.00198688	0.0149102	-1.84908	IMPDH1	3614	Transcriptomic	ILMN_1676515	Homo sapiens IMP (inosine monophosphate) dehydrogenase 1 (IMPDH1), transcript variant 1, mRNA.
110180	ARHGAP9	-0.5659	12.2913	-4.82625	1.43129e-05	0.000308985	2.83039	ARHGAP9	64333	Transcriptomic	ILMN_1663916	Homo sapiens Rho GTPase activating protein 9 (ARHGAP9), transcript variant 2, mRNA.
3870347	MFSD6L	-0.565965	5.30252	-3.99685	0.000218334	0.0027318	0.226425	MFSD6L	162387	Transcriptomic	ILMN_1670611	Homo sapiens major facilitator superfamily domain containing 6-like (MFSD6L), mRNA.
5080367	CKLF	-0.56613	11.8528	-5.41046	1.92562e-06	6.09807e-05	4.76417	CMTM1	113540	Transcriptomic	ILMN_1712389	Homo sapiens chemokine-like factor (CKLF), transcript variant 5, mRNA.
6860280	FAM13AOS	-0.566349	7.86319	-3.67499	0.000594895	0.00595047	-0.720911	FAM13AOS	285512	Transcriptomic	ILMN_3245879	Homo sapiens FAM13A opposite strand (non-protein coding) (FAM13AOS), non-coding RNA.
4070091	RORC	-0.566597	5.73088	-3.07944	0.00341322	0.0223916	-2.34988	RORC	6097	Transcriptomic	ILMN_1734366	Homo sapiens RAR-related orphan receptor C (RORC), transcript variant 2, mRNA.
150224	LOC196752	-0.567066	8.81837	-3.57765	0.00079958	0.00743639	-0.998863	AX747098	NA	Transcriptomic	ILMN_1803743	Homo sapiens similar to CG32542-PA (LOC196752), mRNA.
240653	TM6SF1	-0.569096	9.4547	-2.76829	0.00796275	0.0422938	-3.12496	TM6SF1	53346	Transcriptomic	ILMN_1750961	Homo sapiens transmembrane 6 superfamily member 1 (TM6SF1), mRNA.
3930731	DHRS7	-0.569555	12.0398	-5.20418	3.93353e-06	0.000108338	4.0744	DHRS7	51635	Transcriptomic	ILMN_1807455	Homo sapiens dehydrogenase/reductase (SDR family) member 7 (DHRS7), mRNA.
870056	FAM119B	-0.569956	8.02312	-4.30933	7.9892e-05	0.00125234	1.1831	METTL21B	25895	Transcriptomic	ILMN_1723846	Homo sapiens family with sequence similarity 119, member B (FAM119B), transcript variant 1, mRNA.
5270575	MAPK8IP3	-0.570777	9.79575	-4.0577	0.000179927	0.00235349	0.41008	MAPK8IP3	23162	Transcriptomic	ILMN_1811574	Homo sapiens mitogen-activated protein kinase 8 interacting protein 3 (MAPK8IP3), transcript variant 2, mRNA.
2650594	ARHGAP9	-0.573173	11.9621	-4.94634	9.52064e-06	0.000221748	3.22255	ARHGAP9	64333	Transcriptomic	ILMN_2382657	Homo sapiens Rho GTPase activating protein 9 (ARHGAP9), transcript variant 3, mRNA.
4220605	ETS2	-0.573874	7.86178	-3.38455	0.00142142	0.0115776	-1.53728	ETS2	2114	Transcriptomic	ILMN_1720158	Homo sapiens v-ets erythroblastosis virus E26 oncogene homolog 2 (avian) (ETS2), mRNA.
7510392	DIP2B	-0.573943	10.5574	-3.95662	0.000247956	0.00302419	0.10579	DIP2B	57609	Transcriptomic	ILMN_2180352	Homo sapiens DIP2 disco-interacting protein 2 homolog B (Drosophila) (DIP2B), mRNA.
7560520	HS.348844	-0.574502	6.27641	-3.3266	0.00168418	0.0131605	-1.69536	MID2	11043	Transcriptomic	ILMN_1915188	Homo sapiens cDNA FLJ41813 fis, clone NT2RI2011450
6400592	SNORD95	-0.575115	6.44351	-4.12409	0.0001455	0.00197815	0.611938	SNORD95	NA	Transcriptomic	ILMN_3243452	Homo sapiens small nucleolar RNA, C/D box 95 (SNORD95), small nucleolar RNA.
4200575	VAMP2	-0.575667	9.114	-2.82892	0.00677759	0.0375367	-2.97848	VAMP2	6844	Transcriptomic	ILMN_1713491	Homo sapiens vesicle-associated membrane protein 2 (synaptobrevin 2) (VAMP2), mRNA.
5390095	RASSF2	-0.576405	12.2573	-4.39918	5.95291e-05	0.000990716	1.46407	RASSF2	9770	Transcriptomic	ILMN_1709683	Homo sapiens Ras association (RalGDS/AF-6) domain family 2 (RASSF2), transcript variant 2, mRNA.
2940537	PPP3CA	-0.576492	7.91209	-5.16038	4.57422e-06	0.000122673	3.92884	PPP3CA	5530	Transcriptomic	ILMN_1670970	Homo sapiens protein phosphatase 3 (formerly 2B), catalytic subunit, alpha isoform (PPP3CA), mRNA.
3120050	MLL5	-0.577255	9.80586	-3.76328	0.000453533	0.0048158	-0.465231	MLL5	55904	Transcriptomic	ILMN_2259633	Homo sapiens myeloid/lymphoid or mixed-lineage leukemia 5 (trithorax homolog, Drosophila) (MLL5), transcript variant 1, mRNA.
2850259	TMX4	-0.578649	9.75243	-5.31029	2.72603e-06	8.14892e-05	4.42836	TMX4	56255	Transcriptomic	ILMN_1702759	Homo sapiens thioredoxin-related transmembrane protein 4 (TMX4), mRNA.
6220746	GLIPR1	-0.579073	10.6913	-4.97467	8.64411e-06	0.000205461	3.31552	GLIPR1	11010	Transcriptomic	ILMN_1769245	Homo sapiens GLI pathogenesis-related 1 (GLIPR1), mRNA.
2060477	AGPAT9	-0.580497	9.8352	-3.00204	0.00423317	0.0264824	-2.54799	AGPAT9	84803	Transcriptomic	ILMN_1794875	Homo sapiens 1-acylglycerol-3-phosphate O-acyltransferase 9 (AGPAT9), mRNA.
7160059	ATP6V0B	-0.580817	12.1551	-6.47324	4.5684e-08	2.85112e-06	8.3903	ATP6V0B	533	Transcriptomic	ILMN_1721391	Homo sapiens ATPase, H+ transporting, lysosomal 21kDa, V0 subunit b (ATP6V0B), transcript variant 1, mRNA.
6100703	RAF1	-0.58215	11.2278	-6.63403	2.5828e-08	1.76186e-06	8.94426	RAF1	5894	Transcriptomic	ILMN_1813489	Homo sapiens v-raf-1 murine leukemia viral oncogene homolog 1 (RAF1), mRNA.
1710102	EIF2C1	-0.582276	8.60784	-4.80985	1.51296e-05	0.000323646	2.77706	EIF2C1	26523	Transcriptomic	ILMN_1671326	Homo sapiens eukaryotic translation initiation factor 2C, 1 (EIF2C1), mRNA.
990239	KCNE3	-0.583488	5.80975	-3.7404	0.000486716	0.00506936	-0.531831	KCNE3	10008	Transcriptomic	ILMN_1789387	Homo sapiens potassium voltage-gated channel, Isk-related family, member 3 (KCNE3), mRNA.
5270619	FGD3	-0.583905	12.4107	-5.19319	4.08544e-06	0.000111605	4.03784	FGD3	89846	Transcriptomic	ILMN_1772686	Homo sapiens FYVE, RhoGEF and PH domain containing 3 (FGD3), transcript variant 2, mRNA.
4120044	LOC646214	-0.584191	9.83265	-6.68282	2.17222e-08	1.53073e-06	9.11247	LOC646214	646214	Transcriptomic	ILMN_3243351	PREDICTED: Homo sapiens misc_RNA (LOC646214), miscRNA.
7000369	CD14	-0.584245	12.1524	-3.45595	0.0011511	0.00983516	-1.34027	CD14	929	Transcriptomic	ILMN_1740015	Homo sapiens CD14 molecule (CD14), transcript variant 1, mRNA.
3170431	LRCH4	-0.584493	10.9517	-3.24274	0.00214701	0.0157986	-1.92105	SAP25	100316904	Transcriptomic	ILMN_1654518	Homo sapiens leucine-rich repeats and calponin homology (CH) domain containing 4 (LRCH4), mRNA.
1430403	FGD4	-0.584851	5.61655	-3.75436	0.000466205	0.00490362	-0.491228	FGD4	121512	Transcriptomic	ILMN_1698728	Homo sapiens FYVE, RhoGEF and PH domain containing 4 (FGD4), mRNA.
3800273	LOC730994	-0.585029	10.6605	-4.33443	7.36041e-05	0.00117337	1.26134	LOC728392	728392	Transcriptomic	ILMN_1680774	PREDICTED: Homo sapiens similar to NACHT, leucine rich repeat and PYD (pyrin domain) containing 1, transcript variant 1 (LOC730994), mRNA.
5310670	HS.573047	-0.585165	8.58801	-3.90806	0.00028891	0.00340731	-0.0390161	BX110921	NA	Transcriptomic?	ILMN_1850816	BX110921 Soares fetal liver spleen 1NFLS Homo sapiens cDNA clone IMAGp998C02389, mRNA sequence
6840020	TNFSF13B	-0.585293	12.3714	-4.29966	8.24524e-05	0.00128389	1.153	TNFSF13B	10673	Transcriptomic	ILMN_2066858	Homo sapiens tumor necrosis factor (ligand) superfamily, member 13b (TNFSF13B), transcript variant 1, mRNA.
7380279	GLT25D1	-0.585505	10.7439	-5.72954	6.31638e-07	2.49572e-05	5.84258	GLT25D1	79709	Transcriptomic	ILMN_1727043	Homo sapiens glycosyltransferase 25 domain containing 1 (GLT25D1), mRNA.
3420228	PPP1R13B	-0.585977	7.90527	-5.41586	1.88982e-06	6.01377e-05	4.7823	PPP1R13B	23368	Transcriptomic	ILMN_1748831	Homo sapiens protein phosphatase 1, regulatory (inhibitor) subunit 13B (PPP1R13B), mRNA.
2940471	RGS14	-0.586603	9.40912	-2.99766	0.00428471	0.0267052	-2.55911	RGS14	10636	Transcriptomic	ILMN_1696828	Homo sapiens regulator of G-protein signaling 14 (RGS14), mRNA.
840253	ALDH2	-0.587142	10.2979	-3.39406	0.00138223	0.0113371	-1.5112	ALDH2	217	Transcriptomic	ILMN_1793859	Homo sapiens aldehyde dehydrogenase 2 family (mitochondrial) (ALDH2), nuclear gene encoding mitochondrial protein, mRNA.
3850202	IGSF6	-0.588018	10.2739	-2.77697	0.00778216	0.041532	-3.10414	IGSF6	10261	Transcriptomic	ILMN_1653498	Homo sapiens immunoglobulin superfamily, member 6 (IGSF6), mRNA.
1850717	STK40	-0.589305	7.24037	-2.8639	0.00617027	0.0350585	-2.89292	STK40	83931	Transcriptomic	ILMN_1679311	Homo sapiens serine/threonine kinase 40 (STK40), mRNA.
990202	VAPB	-0.589353	6.6247	-2.90065	0.00558717	0.0326628	-2.80228	VAPB	9217	Transcriptomic	ILMN_1678459	Homo sapiens VAMP (vesicle-associated membrane protein)-associated protein B and C (VAPB), mRNA.
7210685	MKL1	-0.589712	9.15922	-3.58668	0.000778066	0.00728575	-0.973258	MKL1	57591	Transcriptomic	ILMN_1651767	Homo sapiens megakaryoblastic leukemia (translocation) 1 (MKL1), mRNA.
2370128	DIRC2	-0.589988	8.9013	-4.37866	6.36787e-05	0.00104131	1.39968	DIRC2	84925	Transcriptomic	ILMN_1793743	Homo sapiens disrupted in renal carcinoma 2 (DIRC2), mRNA.
130021	IL2RA	-0.592068	7.25965	-3.19509	0.00246121	0.0174908	-2.04769	IL2RA	3559	Transcriptomic	ILMN_1683774	Homo sapiens interleukin 2 receptor, alpha (IL2RA), mRNA.
2680446	ARF3	-0.592557	9.16923	-3.80073	0.000403889	0.00440411	-0.355806	ARF3	377	Transcriptomic	ILMN_1682938	Homo sapiens ADP-ribosylation factor 3 (ARF3), mRNA.
7210497	NUAK1	-0.593388	5.82137	-3.79597	0.000409894	0.00444437	-0.369743	NUAK1	9891	Transcriptomic	ILMN_2079786	Homo sapiens NUAK family, SNF1-like kinase, 1 (NUAK1), mRNA.
150504	AMPD3	-0.593648	6.06832	-2.96565	0.00467929	0.0285132	-2.63995	AMPD3	272	Transcriptomic	ILMN_1774447	Homo sapiens adenosine monophosphate deaminase (isoform E) (AMPD3), transcript variant 1, mRNA.
5420600	BEST1	-0.594198	9.35199	-3.09706	0.00324873	0.0215657	-2.30433	BEST1	7439	Transcriptomic	ILMN_1718982	Homo sapiens bestrophin 1 (BEST1), mRNA.
5360706	GPR82	-0.594334	5.09585	-2.82472	0.00685406	0.0378085	-2.98869	GPR82	27197	Transcriptomic	ILMN_2070375	Homo sapiens G protein-coupled receptor 82 (GPR82), mRNA.
6420477	TMOD2	-0.594578	8.204	-3.20728	0.00237693	0.017052	-2.0154	TMOD2	29767	Transcriptomic	ILMN_3251132	Homo sapiens tropomodulin 2 (neuronal) (TMOD2), transcript variant 2, mRNA.
7000356	RXRA	-0.59486	11.5856	-4.3994	5.94864e-05	0.000990708	1.46475	RXRA	6256	Transcriptomic	ILMN_1687315	Homo sapiens retinoid X receptor, alpha (RXRA), mRNA.
4640064	LTBR	-0.594865	10.3398	-3.42102	0.00127659	0.0106683	-1.43697	LTBR	4055	Transcriptomic	ILMN_1667476	Homo sapiens lymphotoxin beta receptor (TNFR superfamily, member 3) (LTBR), mRNA.
4210022	CAMK1D	-0.595679	8.22411	-2.98675	0.00441552	0.0273029	-2.58672	CAMK1D	57118	Transcriptomic	ILMN_1795561	Homo sapiens calcium/calmodulin-dependent protein kinase ID (CAMK1D), transcript variant 2, mRNA.
2600735	TLR6	-0.596402	9.20088	-3.257	0.00206062	0.0153069	-1.88293	TLR1	7096	Transcriptomic	ILMN_1654560	Homo sapiens toll-like receptor 6 (TLR6), mRNA.
1780068	MAPK7	-0.596981	8.43979	-3.73492	0.000494986	0.00512592	-0.547717	MAPK7	5598	Transcriptomic	ILMN_1709623	Homo sapiens mitogen-activated protein kinase 7 (MAPK7), transcript variant 2, mRNA.
3710221	IL17RA	-0.596998	10.2858	-2.91474	0.00537738	0.031681	-2.76729	IL17RA	23765	Transcriptomic	ILMN_1728724	Homo sapiens interleukin 17 receptor A (IL17RA), mRNA.
2190192	LOC100128888	-0.599063	7.28485	-4.25665	9.48388e-05	0.00143395	1.01951	RPSAP52	204010	Transcriptomic	ILMN_3258356	PREDICTED: Homo sapiens misc_RNA (LOC100128888), miscRNA.
7320041	CHST15	-0.600028	11.7529	-4.09927	0.00015755	0.00210899	0.53628	CHST15	51363	Transcriptomic	ILMN_1670926	Homo sapiens carbohydrate (N-acetylgalactosamine 4-sulfate 6-O) sulfotransferase 15 (CHST15), mRNA.
130347	NDE1	-0.60072	11.6788	-5.27448	3.08571e-06	9.00612e-05	4.3087	NDE1	54820	Transcriptomic	ILMN_1739805	Homo sapiens nudE nuclear distribution gene E homolog 1 (A. nidulans) (NDE1), mRNA.
6200577	CREB5	-0.600747	11.0249	-3.20752	0.00237525	0.0170467	-2.01475	CREB5	9586	Transcriptomic	ILMN_1731714	Homo sapiens cAMP responsive element binding protein 5 (CREB5), transcript variant 1, mRNA.
1230026	LOC339192	-0.601501	9.20661	-3.48567	0.00105368	0.00919857	-1.25754	CR604709	339192	Transcriptomic	ILMN_3289508	PREDICTED: Homo sapiens hypothetical protein LOC339192 (LOC339192), mRNA.
450553	AHNAK	-0.602425	11.8307	-5.40451	1.96586e-06	6.18376e-05	4.74418	AHNAK	79026	Transcriptomic	ILMN_1714567	Homo sapiens AHNAK nucleoprotein (AHNAK), transcript variant 1, mRNA.
6560482	EFHC1	-0.602493	6.40183	-5.11481	5.35014e-06	0.000140275	3.77774	EFHC1	114327	Transcriptomic	ILMN_1755051	Homo sapiens EF-hand domain (C-terminal) containing 1 (EFHC1), mRNA.
7320594	ZYX	-0.602808	12.2629	-4.48005	4.55968e-05	0.000797299	1.71904	ZYX	7791	Transcriptomic	ILMN_1701875	Homo sapiens zyxin (ZYX), transcript variant 1, mRNA.
3780326	DNAJB12	-0.603528	8.45121	-4.25545	9.52086e-05	0.00143861	1.0158	DNAJB12	54788	Transcriptomic	ILMN_1712929	Homo sapiens DnaJ (Hsp40) homolog, subfamily B, member 12 (DNAJB12), transcript variant 1, mRNA.
6220180	CABC1	-0.60535	9.30346	-6.71042	1.96966e-08	1.41855e-06	9.20758	ADCK3	56997	Transcriptomic	ILMN_1731064	Homo sapiens chaperone, ABC1 activity of bc1 complex homolog (S. pombe) (CABC1), nuclear gene encoding mitochondrial protein, mRNA.
2650521	LRPAP1	-0.606498	10.2159	-4.09531	0.000159558	0.00213222	0.524242	LRPAP1	4043	Transcriptomic	ILMN_1660341	Homo sapiens low density lipoprotein receptor-related protein associated protein 1 (LRPAP1), mRNA.
3060176	ZNF746	-0.60678	10.451	-6.13168	1.53145e-07	8.01286e-06	7.21607	ZNF746	155061	Transcriptomic	ILMN_1706342	Homo sapiens zinc finger protein 746 (ZNF746), mRNA.
3360451	BANP	-0.606794	6.44132	-2.778	0.00776098	0.0414679	-3.10166	BANP	54971	Transcriptomic	ILMN_2396338	Homo sapiens BTG3 associated nuclear protein (BANP), transcript variant 1, mRNA.
4490242	PKN2	-0.606855	10.1472	-4.60841	2.97657e-05	0.000561481	2.12751	PKN2	5586	Transcriptomic	ILMN_1706825	Homo sapiens protein kinase N2 (PKN2), mRNA.
5260288	DUSP6	-0.607475	12.4145	-3.53884	0.000898696	0.00815499	-1.10849	DUSP6	1848	Transcriptomic	ILMN_2396020	Homo sapiens dual specificity phosphatase 6 (DUSP6), transcript variant 2, mRNA.
6480349	SSBP2	-0.60793	8.94819	-5.14356	4.84675e-06	0.000128513	3.87302	SSBP2	23635	Transcriptomic	ILMN_1711608	Homo sapiens single-stranded DNA binding protein 2 (SSBP2), mRNA.
60719	KCNJ2	-0.608476	10.3682	-2.89239	0.00571349	0.0332192	-2.82271	KCNJ2	3759	Transcriptomic	ILMN_1780334	Homo sapiens potassium inwardly-rectifying channel, subfamily J, member 2 (KCNJ2), mRNA.
1170176	CAMK2G	-0.608634	8.70981	-4.32966	7.4761e-05	0.00118777	1.24645	CAMK2G	818	Transcriptomic	ILMN_2359601	Homo sapiens calcium/calmodulin-dependent protein kinase (CaM kinase) II gamma (CAMK2G), transcript variant 5, mRNA.
2900204	RFX1	-0.608784	9.03246	-4.79641	1.58322e-05	0.000336216	2.73344	RFX1	5989	Transcriptomic	ILMN_1725787	Homo sapiens regulatory factor X, 1 (influences HLA class II expression) (RFX1), mRNA.
3890189	TTLL4	-0.609023	7.28807	-4.65845	2.51811e-05	0.000491597	2.28791	TTLL4	9654	Transcriptomic	ILMN_1746846	Homo sapiens tubulin tyrosine ligase-like family, member 4 (TTLL4), mRNA.
6510195	SIRPD	-0.609031	7.82006	-3.47587	0.0010849	0.00940749	-1.28486	SIRPD	128646	Transcriptomic	ILMN_1769886	Homo sapiens signal-regulatory protein delta (SIRPD), mRNA.
2370358	TYROBP	-0.609479	13.7763	-4.76106	1.78377e-05	0.000370753	2.61885	TYROBP	7305	Transcriptomic	ILMN_1778977	Homo sapiens TYRO protein tyrosine kinase binding protein (TYROBP), transcript variant 1, mRNA.
5420731	CNKSR3	-0.610808	5.52413	-3.33392	0.00164857	0.0129686	-1.67547	CNKSR3	154043	Transcriptomic	ILMN_1748844	Homo sapiens CNKSR family member 3 (CNKSR3), mRNA.
6020543	CPD	-0.611287	9.8155	-2.94446	0.00495896	0.0297592	-2.69315	CPD	1362	Transcriptomic	ILMN_1703074	Homo sapiens carboxypeptidase D (CPD), mRNA.
360110	KLF6	-0.611608	11.7785	-4.67018	2.42106e-05	0.000475818	2.32561	KLF6	1316	Transcriptomic	ILMN_1737406	Homo sapiens Kruppel-like factor 6 (KLF6), transcript variant 1, mRNA.
6480360	TLR8	-0.612238	10.7305	-4.24282	9.91928e-05	0.00148542	0.976717	TLR8	51311	Transcriptomic	ILMN_1657892	Homo sapiens toll-like receptor 8 (TLR8), transcript variant 2, mRNA.
6650408	LPAR2	-0.61245	10.3499	-4.13171	0.000141983	0.00194305	0.635209	LPAR2	9170	Transcriptomic	ILMN_3236220	Homo sapiens lysophosphatidic acid receptor 2 (LPAR2), mRNA.
620603	HS.107418	-0.612913	6.64101	-3.85796	0.000337989	0.00385012	-0.187476	AK021888	NA	Transcriptomic	ILMN_1839051	Homo sapiens cDNA FLJ41853 fis, clone NT2RI3004161
3870301	SORBS3	-0.613893	8.00957	-3.12591	0.00299525	0.0202906	-2.22934	SORBS3	10174	Transcriptomic	ILMN_1789338	Homo sapiens sorbin and SH3 domain containing 3 (SORBS3), transcript variant 1, mRNA.
2940681	UNC119	-0.614043	9.50356	-4.44883	5.05492e-05	0.000868365	1.6204	UNC119	9094	Transcriptomic	ILMN_1664698	Homo sapiens unc-119 homolog (C. elegans) (UNC119), transcript variant 2, mRNA.
7040731	HS.154336	-0.614049	8.58726	-4.50043	4.26222e-05	0.000754847	1.78361	AF070595	NA	Transcriptomic?	ILMN_1855746	Homo sapiens clone 24583 mRNA sequence
2320576	RBM47	-0.614443	10.858	-3.13493	0.00291987	0.0199006	-2.20579	RBM47	54502	Transcriptomic	ILMN_3306730	Homo sapiens RNA binding motif protein 47 (RBM47), transcript variant 2, mRNA.
6350632	TSC22D3	-0.614786	12.8867	-4.88952	1.15501e-05	0.00026036	3.03662	TSC22D3	1831	Transcriptomic	ILMN_1748124	Homo sapiens TSC22 domain family, member 3 (TSC22D3), transcript variant 1, mRNA.
730047	SERPINA1	-0.615168	12.7184	-3.9584	0.000246564	0.00301033	0.111128	SERPINA1	5265	Transcriptomic	ILMN_2338452	Homo sapiens serpin peptidase inhibitor, clade A (alpha-1 antiproteinase, antitrypsin), member 1 (SERPINA1), transcript variant 2, mRNA.
1980328	CACNB3	-0.6155	7.01717	-4.16603	0.000127143	0.00179297	0.740257	CACNB3	784	Transcriptomic	ILMN_2195482	Homo sapiens calcium channel, voltage-dependent, beta 3 subunit (CACNB3), mRNA.
6960630	CD97	-0.615694	13.2056	-6.0289	2.20187e-07	1.07644e-05	6.86388	CD97	976	Transcriptomic	ILMN_1673363	Homo sapiens CD97 molecule (CD97), transcript variant 1, mRNA.
4230017	ST8SIA4	-0.61608	9.62253	-2.71741	0.0091021	0.0469325	-3.24611	ST8SIA4	7903	Transcriptomic	ILMN_2253732	Homo sapiens ST8 alpha-N-acetyl-neuraminide alpha-2,8-sialyltransferase 4 (ST8SIA4), transcript variant 1, mRNA.
1070435	GAS7	-0.616519	10.371	-3.94217	0.000259517	0.00313262	0.062606	GAS7	8522	Transcriptomic	ILMN_1745994	Homo sapiens growth arrest-specific 7 (GAS7), transcript variant c, mRNA.
1090546	PPTC7	-0.616528	9.5503	-4.63451	2.72811e-05	0.000524307	2.21108	PPTC7	160760	Transcriptomic	ILMN_1800855	Homo sapiens PTC7 protein phosphatase homolog (S. cerevisiae) (PPTC7), mRNA.
7320551	LYN	-0.618325	13.4887	-5.07434	6.14731e-06	0.000156456	3.64387	LYN	4067	Transcriptomic	ILMN_1781155	Homo sapiens v-yes-1 Yamaguchi sarcoma viral related oncogene homolog (LYN), mRNA.
5810471	MYO1F	-0.6188	12.3593	-4.01266	0.000207653	0.00262542	0.274018	MYO1F	4542	Transcriptomic	ILMN_1681239	Homo sapiens myosin IF (MYO1F), mRNA.
4150494	NIPBL	-0.618901	9.94809	-6.3178	7.9257e-08	4.48155e-06	7.85533	NIPBL	25836	Transcriptomic	ILMN_2264625	Homo sapiens Nipped-B homolog (Drosophila) (NIPBL), transcript variant A, mRNA.
7560044	ARAP1	-0.619169	10.0827	-3.23016	0.00222604	0.0162224	-1.95459	ARAP1	116985	Transcriptomic	ILMN_3269719	Homo sapiens ArfGAP with RhoGAP domain, ankyrin repeat and PH domain 1 (ARAP1), transcript variant 3, mRNA.
4230619	GCA	-0.619514	12.2116	-3.22585	0.0022538	0.0163587	-1.96609	GCA	25801	Transcriptomic	ILMN_1800602	Homo sapiens grancalcin, EF-hand calcium binding protein (GCA), mRNA.
4040097	KLF6	-0.620103	12.7488	-7.6368	7.43275e-10	1.02598e-07	12.3932	KLF6	1316	Transcriptomic	ILMN_1735014	Homo sapiens Kruppel-like factor 6 (KLF6), transcript variant 2, mRNA.
6040747	AHCTF1	-0.621592	9.2939	-3.77345	0.000439509	0.00469552	-0.435593	AHCTF1	25909	Transcriptomic	ILMN_1747504	Homo sapiens AT hook containing transcription factor 1 (AHCTF1), mRNA.
6420746	FGF9	-0.623219	5.66589	-4.8804	1.19134e-05	0.000265995	3.00683	FGF9	2254	Transcriptomic	ILMN_1762531	Homo sapiens fibroblast growth factor 9 (glia-activating factor) (FGF9), mRNA.
6290292	POMT2	-0.624553	7.13781	-7.03221	6.29212e-09	5.87274e-07	10.3167	POMT2	29954	Transcriptomic	ILMN_1678805	Homo sapiens protein-O-mannosyltransferase 2 (POMT2), mRNA.
2070523	NAGA	-0.625749	8.31169	-3.96948	0.000238086	0.00292662	0.144295	NAGA	4668	Transcriptomic	ILMN_1784651	Homo sapiens N-acetylgalactosaminidase, alpha- (NAGA), mRNA.
2710347	WNT10B	-0.625841	5.74411	-4.91362	1.0642e-05	0.000242688	3.11539	WNT10B	7480	Transcriptomic	ILMN_1712283	Homo sapiens wingless-type MMTV integration site family, member 10B (WNT10B), mRNA.
5810343	SNORA14A	-0.627001	5.96729	-3.20933	0.00236302	0.0169678	-2.00996	SNORA14A	677801	Transcriptomic	ILMN_3241036	Homo sapiens small nucleolar RNA, H/ACA box 14A (SNORA14A), small nucleolar RNA.
2470619	AKT1	-0.628848	11.4059	-5.90234	3.4405e-07	1.52907e-05	6.43117	AKT1	207	Transcriptomic	ILMN_2388507	Homo sapiens v-akt murine thymoma viral oncogene homolog 1 (AKT1), transcript variant 2, mRNA.
5700228	HS.128615	-0.628884	5.82861	-4.35134	6.96424e-05	0.00111933	1.31417	BX097571	NA	Transcriptomic?	ILMN_1842426	BX097571 Soares_NFL_T_GBC_S1 Homo sapiens cDNA clone IMAGp998M213811, mRNA sequence
3870400	TSPYL3	-0.629124	6.7531	-3.30266	0.00180564	0.0138876	-1.76016	BX647159	NA	Transcriptomic?	ILMN_1737360	PREDICTED: Homo sapiens TSPY-like 3 (pseudogene) (TSPYL3), misc RNA.
1440754	OPRL1	-0.629279	10.3773	-4.63242	2.74719e-05	0.000527526	2.2044	OPRL1	4987	Transcriptomic	ILMN_2400922	Homo sapiens opiate receptor-like 1 (OPRL1), transcript variant 2, mRNA.
450193	MOSPD2	-0.629484	10.1794	-5.13939	4.91672e-06	0.000130221	3.8592	MOSPD2	158747	Transcriptomic	ILMN_1766094	Homo sapiens motile sperm domain containing 2 (MOSPD2), mRNA.
3370474	SERTAD3	-0.629861	9.11926	-5.79825	4.96224e-07	2.09056e-05	6.07628	SERTAD3	29946	Transcriptomic	ILMN_1801934	Homo sapiens SERTA domain containing 3 (SERTAD3), transcript variant 1, mRNA.
7040670	DHRS3	-0.630316	9.23727	-3.24025	0.00216247	0.0158907	-1.92771	DHRS3	9249	Transcriptomic	ILMN_1752478	Homo sapiens dehydrogenase/reductase (SDR family) member 3 (DHRS3), mRNA.
4880110	FAM126B	-0.630568	9.47268	-3.12806	0.00297707	0.0202024	-2.22371	FAM126B	285172	Transcriptomic	ILMN_1779486	Homo sapiens family with sequence similarity 126, member B (FAM126B), mRNA.
6770242	MARCKSL1	-0.630919	11.2986	-4.03177	0.000195419	0.00250951	0.331648	MARCKSL1	65108	Transcriptomic	ILMN_1714433	Homo sapiens MARCKS-like 1 (MARCKSL1), mRNA.
4780647	TMEM150A	-0.631335	9.35173	-7.50755	1.17182e-09	1.49445e-07	11.9506	TMEM150A	129303	Transcriptomic	ILMN_2299612	Homo sapiens transmembrane protein 150A (TMEM150A), transcript variant 1, mRNA.
2060561	MAPK3	-0.631896	11.2929	-5.74301	6.02477e-07	2.40847e-05	5.88835	MAPK3	5595	Transcriptomic	ILMN_1667260	Homo sapiens mitogen-activated protein kinase 3 (MAPK3), mRNA.
6940402	CUTL1	-0.632033	9.61959	-4.18775	0.000118544	0.00169619	0.806927	CUX1	1523	Transcriptomic	ILMN_2278636	Homo sapiens cut-like 1, CCAAT displacement protein (Drosophila) (CUTL1), transcript variant 1, mRNA.
5870692	GPR132	-0.632329	9.23226	-5.23173	3.5769e-06	0.000101059	4.16611	GPR132	29933	Transcriptomic	ILMN_1811171	Homo sapiens G protein-coupled receptor 132 (GPR132), mRNA.
5360364	TAGAP	-0.633405	8.89822	-4.26513	9.22603e-05	0.00140401	1.04579	TAGAP	117289	Transcriptomic	ILMN_2333774	Homo sapiens T-cell activation RhoGTPase activating protein (TAGAP), transcript variant 2, mRNA.
4890692	LOC285943	-0.634128	5.90259	-3.36826	0.00149104	0.011991	-1.58188	AK311383	285943	Transcriptomic	ILMN_3277209	PREDICTED: Homo sapiens hypothetical protein LOC285943 (LOC285943), miscRNA.
1230286	LTC4S	-0.634424	5.04244	-3.04474	0.00376047	0.0241102	-2.43912	LTC4S	4056	Transcriptomic	ILMN_1668247	Homo sapiens leukotriene C4 synthase (LTC4S), mRNA.
110719	SLC16A3	-0.634794	12.2548	-5.575	1.08518e-06	3.8395e-05	5.31874	SLC16A3	9123	Transcriptomic	ILMN_2364022	Homo sapiens solute carrier family 16, member 3 (monocarboxylic acid transporter 4) (SLC16A3), transcript variant 2, mRNA.
940504	RUNX2	-0.635028	7.95483	-3.43924	0.0012096	0.0102244	-1.38661	RUNX2	860	Transcriptomic	ILMN_1716651	Homo sapiens runt-related transcription factor 2 (RUNX2), transcript variant 1, mRNA.
5860463	NEK6	-0.636877	7.34437	-5.658	8.11697e-07	3.09712e-05	5.59975	NEK6	10783	Transcriptomic	ILMN_1660871	Homo sapiens NIMA (never in mitosis gene a)-related kinase 6 (NEK6), mRNA.
3800369	FAM110B	-0.636948	5.15372	-4.03757	0.000191847	0.00247901	0.349165	FAM110B	90362	Transcriptomic	ILMN_1679217	Homo sapiens family with sequence similarity 110, member B (FAM110B), mRNA.
5080167	NOTCH1	-0.63767	10.7943	-6.05293	2.02279e-07	1.0186e-05	6.94615	NOTCH1	4851	Transcriptomic	ILMN_1729161	Homo sapiens Notch homolog 1, translocation-associated (Drosophila) (NOTCH1), mRNA.
1400059	ZBTB34	-0.63798	9.84869	-4.47704	4.60523e-05	0.00080287	1.70953	ZBTB34	403341	Transcriptomic	ILMN_1655206	Homo sapiens zinc finger and BTB domain containing 34 (ZBTB34), mRNA.
2060286	PPP4R1	-0.638228	11.1349	-3.91241	0.000284993	0.00336739	-0.0260902	PPP4R1	9989	Transcriptomic	ILMN_1724544	Homo sapiens protein phosphatase 4, regulatory subunit 1 (PPP4R1), transcript variant 2, mRNA.
840356	NUAK2	-0.639268	10.4732	-4.47916	4.57307e-05	0.00079845	1.71624	NUAK2	81788	Transcriptomic	ILMN_2094952	Homo sapiens NUAK family, SNF1-like kinase, 2 (NUAK2), mRNA.
510064	DIP2B	-0.640301	9.42899	-4.68672	2.29043e-05	0.000455099	2.37883	DIP2B	57609	Transcriptomic	ILMN_1755589	Homo sapiens DIP2 disco-interacting protein 2 homolog B (Drosophila) (DIP2B), mRNA.
4010348	INPP5B	-0.640717	7.92783	-3.33156	0.00165999	0.0130322	-1.68189	INPP5B	3633	Transcriptomic	ILMN_1810116	Homo sapiens inositol polyphosphate-5-phosphatase, 75kDa (INPP5B), nuclear gene encoding mitochondrial protein, mRNA.
6760255	MNT	-0.641485	10.072	-5.83836	4.30953e-07	1.85555e-05	6.21292	MNT	4335	Transcriptomic	ILMN_1792910	Homo sapiens MAX binding protein (MNT), mRNA.
2650678	RSPH3	-0.641635	7.30718	-3.34064	0.00161657	0.0127688	-1.65721	RSPH3	83861	Transcriptomic	ILMN_1788223	Homo sapiens radial spoke 3 homolog (Chlamydomonas) (RSPH3), mRNA.
4060717	LOC400499	-0.641965	5.51391	-3.47752	0.00107959	0.00937928	-1.28026	AK126539	400499	Transcriptomic	ILMN_1728338	Homo sapiens hypothetical gene supported by AK126539 (LOC400499), mRNA.
1260039	THBS3	-0.642686	9.09254	-5.76716	5.53505e-07	2.2726e-05	5.97046	THBS3	7059	Transcriptomic	ILMN_1804663	Homo sapiens thrombospondin 3 (THBS3), mRNA.
2000307	ATG16L2	-0.644212	11.054	-3.31834	0.00172518	0.0134228	-1.71775	ATG16L2	89849	Transcriptomic	ILMN_1664644	Homo sapiens ATG16 autophagy related 16-like 2 (S. cerevisiae) (ATG16L2), mRNA.
4230228	CDK5RAP3	-0.644913	7.63599	-3.02721	0.00394828	0.0250068	-2.48396	CDK5RAP3	80279	Transcriptomic	ILMN_1658579	Homo sapiens CDK5 regulatory subunit associated protein 3 (CDK5RAP3), transcript variant 1, mRNA.
3290743	IL29	-0.645581	5.93631	-3.81187	0.000390165	0.00428232	-0.323154	IL29	282618	Transcriptomic	ILMN_2149624	Homo sapiens interleukin 29 (interferon, lambda 1) (IL29), mRNA.
3420494	HS.324250	-0.64659	7.59755	-5.42508	1.83024e-06	5.88334e-05	4.81327	AK098095	NA	Transcriptomic	ILMN_1836469	Homo sapiens cDNA FLJ40776 fis, clone TRACH2005210
780725	ADAM8	-0.646902	11.8186	-4.32543	7.58009e-05	0.00120185	1.23327	ADAM8	101	Transcriptomic	ILMN_1708348	Homo sapiens ADAM metallopeptidase domain 8 (ADAM8), mRNA.
2340706	P2RX6	-0.648579	5.33114	-3.26007	0.00204246	0.015196	-1.87471	P2RX6	9127	Transcriptomic	ILMN_3243924	Homo sapiens purinergic receptor P2X, ligand-gated ion channel, 6 (P2RX6), transcript variant 1, mRNA.
110450	SLC12A9	-0.648672	11.4517	-5.56527	1.12273e-06	3.92145e-05	5.28582	SLC12A9	56996	Transcriptomic	ILMN_1695962	Homo sapiens solute carrier family 12 (potassium/chloride transporters), member 9 (SLC12A9), mRNA.
5810689	PRRG4	-0.650145	7.10251	-2.91852	0.00532245	0.0314173	-2.7579	PRRG4	79056	Transcriptomic	ILMN_1661809	Homo sapiens proline rich Gla (G-carboxyglutamic acid) 4 (transmembrane) (PRRG4), mRNA.
4900435	TNFSF13B	-0.650234	12.0928	-3.83587	0.000362094	0.00404422	-0.252605	TNFSF13B	10673	Transcriptomic	ILMN_1758418	Homo sapiens tumor necrosis factor (ligand) superfamily, member 13b (TNFSF13B), transcript variant 1, mRNA.
6270241	TPD52L2	-0.651206	11.1991	-5.55208	1.17567e-06	4.06309e-05	5.24125	TPD52L2	7165	Transcriptomic	ILMN_1699570	Homo sapiens tumor protein D52-like 2 (TPD52L2), transcript variant 5, mRNA.
450674	C10ORF128	-0.651553	7.47195	-3.13004	0.00296053	0.0201018	-2.21857	C10orf128	170371	Transcriptomic	ILMN_1674046	PREDICTED: Homo sapiens chromosome 10 open reading frame 128, transcript variant 5 (C10orf128), mRNA.
1170605	EDG4	-0.652628	11.1806	-4.88639	1.16734e-05	0.000262383	3.02641	LPAR2	9170	Transcriptomic	ILMN_1662741	Homo sapiens endothelial differentiation, lysophosphatidic acid G-protein-coupled receptor, 4 (EDG4), mRNA.
360053	MPPE1	-0.65332	10.5256	-4.43847	5.23074e-05	0.000890744	1.5877	MPPE1	65258	Transcriptomic	ILMN_1776515	Homo sapiens metallophosphoesterase 1 (MPPE1), mRNA.
450202	ELF2	-0.653466	7.66115	-3.20052	0.00242327	0.0172735	-2.03329	ELF2	1998	Transcriptomic	ILMN_2252295	Homo sapiens E74-like factor 2 (ets domain transcription factor) (ELF2), transcript variant 1, mRNA.
7210209	CENTD2	-0.6548	9.53468	-3.41749	0.00128995	0.0107464	-1.44669	ARAP1	116985	Transcriptomic	ILMN_1772233	Homo sapiens centaurin, delta 2 (CENTD2), transcript variant 3, mRNA.
4040136	MARK2	-0.65509	7.61838	-2.84205	0.00654333	0.0365672	-2.94644	MARK2	2011	Transcriptomic	ILMN_2413572	Homo sapiens MAP/microtubule affinity-regulating kinase 2 (MARK2), transcript variant 2, mRNA.
4210280	PGCP	-0.655892	8.94956	-3.63107	0.000680118	0.00654352	-0.846851	PGCP	10404	Transcriptomic	ILMN_1713031	Homo sapiens plasma glutamate carboxypeptidase (PGCP), mRNA.
1430753	PDE4A	-0.656387	6.90328	-5.04212	6.86467e-06	0.000170327	3.53751	PDE4A	5141	Transcriptomic	ILMN_1785768	Homo sapiens phosphodiesterase 4A, cAMP-specific (phosphodiesterase E2 dunce homolog, Drosophila) (PDE4A), mRNA.
6590762	LOC100131253	-0.656659	8.44284	-2.72275	0.00897581	0.0464503	-3.23347	ANKRD49	54851	Transcriptomic	ILMN_3199772	PREDICTED: Homo sapiens misc_RNA (LOC100131253), miscRNA.
2470017	LILRB3	-0.65708	13.0337	-4.83761	1.37731e-05	0.000299536	2.86735	LILRB3	11025	Transcriptomic	ILMN_1784884	Homo sapiens leukocyte immunoglobulin-like receptor, subfamily B (with TM and ITIM domains), member 3 (LILRB3), transcript variant 2, mRNA.
6110731	ITPK1	-0.657116	10.9574	-3.8514	0.000344975	0.00391639	-0.206821	ITPK1	3705	Transcriptomic	ILMN_1715674	Homo sapiens inositol 1,3,4-triphosphate 5/6 kinase (ITPK1), mRNA.
4760364	LILRA4	-0.657247	6.78694	-3.4802	0.001071	0.00932889	-1.27279	LILRA4	23547	Transcriptomic	ILMN_1702385	Homo sapiens leukocyte immunoglobulin-like receptor, subfamily A (with TM domain), member 4 (LILRA4), mRNA.
5560438	EIF2C4	-0.657293	7.8412	-4.03312	0.000194579	0.00250624	0.335737	EIF2C4	192670	Transcriptomic	ILMN_1706304	Homo sapiens eukaryotic translation initiation factor 2C, 4 (EIF2C4), mRNA.
2260471	ABLIM2	-0.657704	5.67861	-4.79609	1.58495e-05	0.000336279	2.73239	ABLIM2	84448	Transcriptomic	ILMN_1758825	Homo sapiens actin binding LIM protein family, member 2 (ABLIM2), mRNA.
20433	HS.452445	-0.658066	9.65737	-3.01394	0.00409616	0.0257419	-2.51776	AL359560	NA	Transcriptomic?	ILMN_1900263	Homo sapiens mRNA; cDNA DKFZp762F0616 (from clone DKFZp762F0616)
2750139	RNF216L	-0.658175	11.2943	-4.37513	6.44202e-05	0.00105197	1.38862	RNF216L	441191	Transcriptomic	ILMN_3225534	Homo sapiens ring finger protein 216-like (RNF216L), transcript variant 2, non-coding RNA.
6290270	MNDA	-0.658853	12.7362	-3.37843	0.00144723	0.0117227	-1.55407	MNDA	4332	Transcriptomic	ILMN_1738992	Homo sapiens myeloid cell nuclear differentiation antigen (MNDA), mRNA.
3460687	RRP12	-0.658879	9.52899	-3.88132	0.000314183	0.00363541	-0.118386	RRP12	23223	Transcriptomic	ILMN_1767253	Homo sapiens ribosomal RNA processing 12 homolog (S. cerevisiae) (RRP12), mRNA.
4670274	CTRC	-0.659395	7.34537	-7.32323	2.24622e-09	2.49692e-07	11.318	CTRC	11330	Transcriptomic	ILMN_1748730	Homo sapiens chymotrypsin C (caldecrin) (CTRC), mRNA.
3440315	PPP2R3B	-0.659437	6.82923	-2.94297	0.0049791	0.0298593	-2.69686	PPP2R3B	28227	Transcriptomic	ILMN_1712257	Homo sapiens protein phosphatase 2 (formerly 2A), regulatory subunit B'', beta (PPP2R3B), transcript variant 1, mRNA.
5900452	CHST7	-0.660366	10.5018	-5.21645	3.77049e-06	0.000104708	4.11525	CHST7	56548	Transcriptomic	ILMN_1732831	Homo sapiens carbohydrate (N-acetylglucosamine 6-O) sulfotransferase 7 (CHST7), mRNA.
1500673	ENHO	-0.660525	5.64311	-3.56819	0.00082271	0.00759588	-1.02563	ENHO	375704	Transcriptomic	ILMN_1713835	Homo sapiens energy homeostasis associated (ENHO), mRNA.
3170338	LOC100134073	-0.661336	5.14128	-3.6003	0.000746662	0.00705059	-0.934568	LYPD1	116372	Transcriptomic	ILMN_3242105	PREDICTED: Homo sapiens similar to LYPDC1 protein (LOC100134073), mRNA.
3450687	CCDC147	-0.663108	5.67477	-3.39777	0.00136721	0.0112572	-1.501	CCDC147	159686	Transcriptomic	ILMN_2100287	Homo sapiens coiled-coil domain containing 147 (CCDC147), mRNA.
2810468	SSH2	-0.666921	11.1821	-6.18353	1.27487e-07	6.8176e-06	7.39399	SSH2	85464	Transcriptomic	ILMN_1672834	Homo sapiens slingshot homolog 2 (Drosophila) (SSH2), mRNA.
6510164	ATP2B1	-0.668262	7.18553	-3.3859	0.00141582	0.011544	-1.5336	ATP2B1	490	Transcriptomic	ILMN_1813399	Homo sapiens ATPase, Ca++ transporting, plasma membrane 1 (ATP2B1), transcript variant 2, mRNA.
4200523	LRRC37B	-0.668461	9.13658	-2.98713	0.00441099	0.0272893	-2.58577	LRRC37B	114659	Transcriptomic	ILMN_1777895	Homo sapiens leucine rich repeat containing 37B (LRRC37B), mRNA.
3310725	DHX34	-0.669461	9.08385	-3.90802	0.000288952	0.00340731	-0.0391526	DHX34	9704	Transcriptomic	ILMN_1747506	Homo sapiens DEAH (Asp-Glu-Ala-His) box polypeptide 34 (DHX34), mRNA.
2140020	LIMK2	-0.669549	6.83957	-2.77015	0.00792374	0.0421328	-3.1205	LIMK2	3985	Transcriptomic	ILMN_2367671	Homo sapiens LIM domain kinase 2 (LIMK2), transcript variant 2b, mRNA.
7040139	ZNF324	-0.669816	9.91544	-5.05754	6.5115e-06	0.000163241	3.5884	ZNF324	25799	Transcriptomic	ILMN_1745784	Homo sapiens zinc finger protein 324 (ZNF324), mRNA.
870500	TTLL3	-0.670894	9.22202	-5.11533	5.34054e-06	0.00014018	3.77948	ARPC4	10093	Transcriptomic	ILMN_1682818	Homo sapiens tubulin tyrosine ligase-like family, member 3 (TTLL3), transcript variant 2, mRNA.
4670750	TNFRSF1A	-0.671034	12.0703	-5.50973	1.3629e-06	4.60171e-05	5.09831	TNFRSF1A	7132	Transcriptomic	ILMN_1685005	Homo sapiens tumor necrosis factor receptor superfamily, member 1A (TNFRSF1A), mRNA.
7570176	TEK	-0.673117	5.27286	-4.75629	1.8127e-05	0.000375315	2.6034	TEK	7010	Transcriptomic	ILMN_2066151	Homo sapiens TEK tyrosine kinase, endothelial (venous malformations, multiple cutaneous and mucosal) (TEK), mRNA.
3870292	ZNF398	-0.673217	9.56354	-7.58947	8.7803e-10	1.18413e-07	12.2312	ZNF398	57541	Transcriptomic	ILMN_2344047	Homo sapiens zinc finger protein 398 (ZNF398), transcript variant 1, mRNA.
3450192	LATS2	-0.674067	7.42065	-3.30751	0.00178035	0.0137332	-1.74704	LATS2	26524	Transcriptomic	ILMN_1703412	Homo sapiens LATS, large tumor suppressor, homolog 2 (Drosophila) (LATS2), mRNA.
770152	ZSWIM6	-0.674286	9.09381	-3.72513	0.000510128	0.00525721	-0.576121	ZSWIM6	57688	Transcriptomic	ILMN_1777061	PREDICTED: Homo sapiens zinc finger, SWIM-type containing 6 (ZSWIM6), mRNA.
5080364	ACTN1	-0.674758	12.1092	-4.53163	3.84338e-05	0.000696976	1.88264	ACTN1	87	Transcriptomic	ILMN_2232177	Homo sapiens actinin, alpha 1 (ACTN1), mRNA.
6350039	SRGAP3	-0.675722	5.52195	-3.8362	0.000361715	0.00404383	-0.251615	SRGAP3	9901	Transcriptomic	ILMN_2400648	Homo sapiens SLIT-ROBO Rho GTPase activating protein 3 (SRGAP3), transcript variant 2, mRNA.
2850576	SEMA4A	-0.677353	10.8783	-2.79071	0.00750369	0.0404786	-3.07104	SEMA4A	64218	Transcriptomic	ILMN_1702787	Homo sapiens sema domain, immunoglobulin domain (Ig), transmembrane domain (TM) and short cytoplasmic domain, (semaphorin) 4A (SEMA4A), mRNA.
3370075	S1PR4	-0.677473	11.7119	-5.48439	1.4888e-06	4.9519e-05	5.01287	S1PR4	8698	Transcriptomic	ILMN_1784737	Homo sapiens sphingosine-1-phosphate receptor 4 (S1PR4), mRNA.
2120731	SRPK2	-0.678298	8.63722	-3.18378	0.00254184	0.0179227	-2.07754	SRPK2	6733	Transcriptomic	ILMN_1695468	Homo sapiens SFRS protein kinase 2 (SRPK2), transcript variant 1, mRNA.
2120634	CMTM4	-0.680775	7.1628	-4.20913	0.000110629	0.00161645	0.872741	CMTM4	146223	Transcriptomic	ILMN_1815319	Homo sapiens CKLF-like MARVEL transmembrane domain containing 4 (CMTM4), transcript variant 2, mRNA.
520376	TMEM216	-0.681038	9.99252	-5.76695	5.53912e-07	2.2726e-05	5.96975	TMEM216	51259	Transcriptomic	ILMN_1732577	Homo sapiens transmembrane protein 216 (TMEM216), mRNA.
5720039	CXCL1	-0.681307	6.69435	-2.73778	0.00862903	0.0450275	-3.1978	CXCL1	2919	Transcriptomic	ILMN_1787897	Homo sapiens chemokine (C-X-C motif) ligand 1 (melanoma growth stimulating activity, alpha) (CXCL1), mRNA.
540156	PVRL3	-0.681506	6.96741	-3.06267	0.0035771	0.0232457	-2.39309	PVRL3	25945	Transcriptomic	ILMN_2188521	Homo sapiens poliovirus receptor-related 3 (PVRL3), mRNA.
6840129	ASAP1	-0.682272	12.1714	-5.74682	5.94478e-07	2.38462e-05	5.9013	ASAP1	50807	Transcriptomic	ILMN_3245057	Homo sapiens ArfGAP with SH3 domain, ankyrin repeat and PH domain 1 (ASAP1), mRNA.
4230373	MAP3K1	-0.68278	12.1783	-6.29314	8.64898e-08	4.8094e-06	7.77055	MAP3K1	4214	Transcriptomic	ILMN_1723020	Homo sapiens mitogen-activated protein kinase kinase kinase 1 (MAP3K1), mRNA.
1820279	TSPAN18	-0.683011	8.58202	-3.53686	0.000904031	0.00819073	-1.11404	TSPAN18	90139	Transcriptomic	ILMN_1699980	Homo sapiens tetraspanin 18 (TSPAN18), transcript variant 2, mRNA.
2710343	WNT10A	-0.683157	6.89607	-2.90783	0.00547932	0.0321686	-2.78447	WNT10A	80326	Transcriptomic	ILMN_1658426	Homo sapiens wingless-type MMTV integration site family, member 10A (WNT10A), mRNA.
160092	HSPA6	-0.683211	11.7937	-3.45999	0.00113737	0.00973948	-1.32904	HSPA7	3310	Transcriptomic	ILMN_1806165	Homo sapiens heat shock 70kDa protein 6 (HSP70B') (HSPA6), mRNA.
110682	S100A11	-0.685836	13.2229	-5.21919	3.73502e-06	0.000103846	4.12437	S100A11	6282	Transcriptomic	ILMN_1750101	Homo sapiens S100 calcium binding protein A11 (S100A11), mRNA.
7050154	FLJ14107	-0.687273	8.3122	-3.52312	0.000942079	0.00843128	-1.15268	FLJ14107	80094	Transcriptomic	ILMN_1811608	PREDICTED: Homo sapiens hypothetical protein FLJ14107 (FLJ14107), misc RNA.
6400524	LOC390705	-0.688571	6.58728	-5.23661	3.51708e-06	9.99174e-05	4.18239	LOC390705	390705	Transcriptomic	ILMN_1671292	PREDICTED: Homo sapiens similar to protein phosphatase 2A 48 kDa regulatory subunit isoform 1; serine/threonine protein phosphatase 2A, 48kDa regulatory subunit; PP2A, subunit B, PR48 isoform; PP2A B subunit PR48; NY-REN-8 antigen (LOC390705), misc RNA.
1470753	PIK3R1	-0.688667	8.89539	-7.72584	5.43457e-10	8.12277e-08	12.6975	PIK3R1	5295	Transcriptomic	ILMN_1760303	Homo sapiens phosphoinositide-3-kinase, regulatory subunit 1 (alpha) (PIK3R1), transcript variant 1, mRNA.
1030468	CHRNA10	-0.689186	7.21948	-6.06097	1.96616e-07	9.98657e-06	6.97369	CHRNA10	57053	Transcriptomic	ILMN_1776314	Homo sapiens cholinergic receptor, nicotinic, alpha 10 (CHRNA10), mRNA.
2570661	TRERF1	-0.689524	9.07742	-5.18639	4.18237e-06	0.000113724	4.01522	TRERF1	55809	Transcriptomic	ILMN_1792076	Homo sapiens transcriptional regulating factor 1 (TRERF1), mRNA.
6860593	HS.568928	-0.689559	10.2278	-6.04153	2.10582e-07	1.04445e-05	6.90713	ARRB1	408	Transcriptomic	ILMN_1819608	Homo sapiens mRNA; cDNA DKFZp762M127 (from clone DKFZp762M127)
7000328	LOC100129550	-0.689936	10.0149	-6.60262	2.88724e-08	1.92477e-06	8.83601	LOC100129550	100129550	Transcriptomic	ILMN_3236239	Homo sapiens hypothetical LOC100129550 (LOC100129550), non-coding RNA.
5050273	MFSD6L	-0.690243	5.94622	-4.50316	4.22387e-05	0.000749753	1.79226	MFSD6L	162387	Transcriptomic	ILMN_3241005	Homo sapiens major facilitator superfamily domain containing 6-like (MFSD6L), mRNA.
7570671	UNKL	-0.692642	8.14069	-5.12116	5.23473e-06	0.000137711	3.79877	UNKL	64718	Transcriptomic	ILMN_1692826	Homo sapiens unkempt homolog (Drosophila)-like (UNKL), transcript variant 1, mRNA.
1260239	ARHGAP27	-0.692859	10.0699	-3.77603	0.000436006	0.00466757	-0.428041	ARHGAP27	201176	Transcriptomic	ILMN_2103362	Homo sapiens Rho GTPase activating protein 27 (ARHGAP27), mRNA.
6420142	HSPBAP1	-0.693364	9.44039	-6.36735	6.64942e-08	3.87184e-06	8.02579	HSPBAP1	79663	Transcriptomic	ILMN_1797031	Homo sapiens HSPB (heat shock 27kDa) associated protein 1 (HSPBAP1), mRNA.
940164	ASAP1	-0.693964	8.97436	-4.61675	2.89485e-05	0.000550044	2.1542	ASAP1	50807	Transcriptomic	ILMN_2233366	Homo sapiens ArfGAP with SH3 domain, ankyrin repeat and PH domain 1 (ASAP1), mRNA.
2650136	RGL2	-0.694282	9.97084	-4.36586	6.64088e-05	0.00107546	1.35958	RGL2	5863	Transcriptomic	ILMN_2124386	Homo sapiens ral guanine nucleotide dissociation stimulator-like 2 (RGL2), mRNA.
1170438	MARK2	-0.695289	7.82431	-2.81179	0.00709466	0.0386811	-3.02009	MARK2	2011	Transcriptomic	ILMN_1736747	Homo sapiens MAP/microtubule affinity-regulating kinase 2 (MARK2), transcript variant 3, mRNA.
1770343	MBD6	-0.695348	11.1028	-6.04615	2.07176e-07	1.03659e-05	6.92295	MBD6	114785	Transcriptomic	ILMN_1746012	Homo sapiens methyl-CpG binding domain protein 6 (MBD6), mRNA.
7320402	APBB3	-0.696343	9.02149	-3.46417	0.00112335	0.00964315	-1.31744	APBB3	10307	Transcriptomic	ILMN_2320513	Homo sapiens amyloid beta (A4) precursor protein-binding, family B, member 3 (APBB3), transcript variant 2, mRNA.
3120279	PRKAG2	-0.696438	7.78769	-4.81189	1.50252e-05	0.000321992	2.78371	PRKAG2	51422	Transcriptomic	ILMN_2387919	Homo sapiens protein kinase, AMP-activated, gamma 2 non-catalytic subunit (PRKAG2), transcript variant c, mRNA.
4390369	AVIL	-0.699878	6.76906	-3.47388	0.00109134	0.00945	-1.2904	AVIL	10677	Transcriptomic	ILMN_1674265	Homo sapiens advillin (AVIL), mRNA.
1190634	GAA	-0.700234	9.02129	-3.3008	0.00181538	0.0139348	-1.76517	GAA	2548	Transcriptomic	ILMN_2410783	Homo sapiens glucosidase, alpha; acid (GAA), transcript variant 3, mRNA.
4230307	AOC2	-0.70177	6.11647	-6.04097	2.11006e-07	1.04445e-05	6.90519	AOC2	314	Transcriptomic	ILMN_1741431	Homo sapiens amine oxidase, copper containing 2 (retina-specific) (AOC2), transcript variant 1, mRNA.
5870482	KDM5B	-0.701985	9.52317	-6.93421	8.90532e-09	7.65466e-07	9.97902	KDM5B	10765	Transcriptomic	ILMN_1755727	Homo sapiens lysine (K)-specific demethylase 5B (KDM5B), mRNA.
6450543	CST3	-0.702073	13.2824	-5.37052	2.21224e-06	6.81012e-05	4.63009	CST3	1471	Transcriptomic	ILMN_1800354	Homo sapiens cystatin C (CST3), mRNA.
4070736	TAGLN2	-0.702232	12.772	-7.00945	6.82058e-09	6.20355e-07	10.2383	TAGLN2	8407	Transcriptomic	ILMN_2090105	Homo sapiens transgelin 2 (TAGLN2), mRNA.
2350156	NCRNA00085	-0.703434	7.94948	-3.64817	0.000645633	0.00630742	-0.797921	UNQ2487	147650	Transcriptomic	ILMN_3247848	Homo sapiens non-protein coding RNA 85 (NCRNA00085), non-coding RNA.
1990278	FCGR2A	-0.704107	12.091	-4.0074	0.000211148	0.00266387	0.258178	FCGR2A	2212	Transcriptomic	ILMN_1666932	Homo sapiens Fc fragment of IgG, low affinity IIa, receptor (CD32) (FCGR2A), mRNA.
3890326	SOD2	-0.704327	13.253	-5.33167	2.53135e-06	7.61547e-05	4.49992	SOD2	6648	Transcriptomic	ILMN_2336781	Homo sapiens superoxide dismutase 2, mitochondrial (SOD2), nuclear gene encoding mitochondrial protein, transcript variant 2, mRNA.
6180224	LOC728653	-0.70469	8.93522	-4.49824	4.29338e-05	0.00075922	1.77663	MECP2	4204	Transcriptomic?	ILMN_1824898	PREDICTED: Homo sapiens hypothetical protein LOC728653 (LOC728653), mRNA.
5340088	LOC100134144	-0.705484	9.27771	-3.36152	0.00152083	0.0121635	-1.60032	MYO15B	80022	Transcriptomic	ILMN_3248649	PREDICTED: Homo sapiens similar to KIAA1783 protein (LOC100134144), mRNA.
7400017	EPHB6	-0.706018	8.52549	-3.11034	0.0031296	0.0209766	-2.26985	EPHB6	2051	Transcriptomic	ILMN_1802646	Homo sapiens EPH receptor B6 (EPHB6), mRNA.
60139	HS.145307	-0.706658	6.80898	-3.71283	0.000529781	0.00543112	-0.611745	AV731331	NA	Transcriptomic?	ILMN_1824297	AV731331 HTF Homo sapiens cDNA clone HTFBAA12 5, mRNA sequence
5570427	GLS	-0.707533	8.86006	-3.74811	0.000475282	0.00498262	-0.509414	GLS	2744	Transcriptomic?	ILMN_2188722	Homo sapiens glutaminase (GLS), mRNA.
670086	MXD1	-0.707706	12.6243	-5.01406	7.55605e-06	0.000184698	3.44507	MXD1	4084	Transcriptomic	ILMN_2214678	Homo sapiens MAX dimerization protein 1 (MXD1), mRNA.
5900735	ANXA11	-0.708035	11.272	-4.77643	1.69371e-05	0.000354862	2.66862	ANXA11	311	Transcriptomic	ILMN_1685170	Homo sapiens annexin A11 (ANXA11), transcript variant a, mRNA.
7650195	LOC727908	-0.709753	9.44584	-2.88421	0.00584144	0.0336712	-2.84294	NBPF1	55672	Transcriptomic	ILMN_3200362	PREDICTED: Homo sapiens hypothetical LOC727908 (LOC727908), partial mRNA.
6400639	MGC18216	-0.711031	8.51131	-5.61037	9.58962e-07	3.50514e-05	5.43838	IGF1R	3480	Transcriptomic	ILMN_1744023	PREDICTED: Homo sapiens hypothetical protein MGC18216 (MGC18216), mRNA.
1260097	C10ORF50	-0.711944	6.36961	-4.39269	6.0812e-05	0.00100494	1.44369	C10orf50	645528	Transcriptomic	ILMN_3254163	PREDICTED: Homo sapiens misc_RNA (C10orf50), miscRNA.
6620725	PPAP2C	-0.712401	6.68614	-4.08713	0.000163792	0.00218012	0.499345	PPAP2C	8612	Transcriptomic	ILMN_1675523	Homo sapiens phosphatidic acid phosphatase type 2C (PPAP2C), transcript variant 3, mRNA.
70767	BAIAP2	-0.712743	6.73302	-5.66021	8.0545e-07	3.08835e-05	5.60722	BAIAP2	10458	Transcriptomic	ILMN_1705922	Homo sapiens BAI1-associated protein 2 (BAIAP2), transcript variant 3, mRNA.
6480142	LAMP2	-0.712844	10.8717	-4.15095	0.000133471	0.00185987	0.694031	LAMP2	3920	Transcriptomic	ILMN_2243687	Homo sapiens lysosomal-associated membrane protein 2 (LAMP2), transcript variant LAMP2A, mRNA.
2470577	ZCWPW1	-0.712913	8.34342	-6.94144	8.68018e-09	7.601e-07	10.0039	ZCWPW1	55063	Transcriptomic	ILMN_1751963	Homo sapiens zinc finger, CW type with PWWP domain 1 (ZCWPW1), mRNA.
1050196	PRKAG2	-0.713246	8.83962	-4.61755	2.88716e-05	0.000549029	2.15675	PRKAG2	51422	Transcriptomic	ILMN_1797531	Homo sapiens protein kinase, AMP-activated, gamma 2 non-catalytic subunit (PRKAG2), transcript variant b, mRNA.
3290646	AMOT	-0.713776	6.66844	-5.49568	1.43133e-06	4.81197e-05	5.05094	AMOT	154796	Transcriptomic	ILMN_1792409	Homo sapiens angiomotin (AMOT), transcript variant 2, mRNA.
4590541	CDH26	-0.715361	6.42559	-4.5789	3.28431e-05	0.000609729	2.03322	CDH26	60437	Transcriptomic	ILMN_2323007	Homo sapiens cadherin-like 26 (CDH26), transcript variant b, mRNA.
3930026	RASL10A	-0.71559	5.27464	-5.9461	2.94883e-07	1.35952e-05	6.58065	RASL10A	10633	Transcriptomic	ILMN_1747673	Homo sapiens RAS-like, family 10, member A (RASL10A), transcript variant 2, mRNA.
2510086	SP1	-0.715823	10.6211	-6.87642	1.09308e-08	9.00164e-07	9.77984	SP1	6667	Transcriptomic	ILMN_1676010	Homo sapiens Sp1 transcription factor (SP1), transcript variant 1, mRNA.
4880017	SNAI3	-0.717177	7.92512	-3.83068	0.000367992	0.00408868	-0.267875	MGC23284	197187	Transcriptomic	ILMN_1690262	Homo sapiens snail homolog 3 (Drosophila) (SNAI3), mRNA.
1430278	CTSK	-0.717549	8.36149	-5.98353	2.58417e-07	1.23002e-05	6.70863	CTSK	1513	Transcriptomic	ILMN_1758895	Homo sapiens cathepsin K (CTSK), mRNA.
6590341	RAB31	-0.717678	11.8364	-5.80776	4.79912e-07	2.03646e-05	6.10867	RAB31	11031	Transcriptomic	ILMN_1660691	Homo sapiens RAB31, member RAS oncogene family (RAB31), mRNA.
5550735	GSTM2	-0.717804	6.95932	-3.42029	0.00127935	0.0106875	-1.43898	GSTM2	2946	Transcriptomic	ILMN_1713162	Homo sapiens glutathione S-transferase M2 (muscle) (GSTM2), mRNA.
770161	C10ORF73	-0.718025	8.74284	-3.84673	0.000350039	0.00395856	-0.220599	FAM170B	170370	Transcriptomic	ILMN_1738047	PREDICTED: Homo sapiens chromosome 10 open reading frame 73 (C10orf73), mRNA.
3440360	ZNF438	-0.718246	8.5241	-4.43656	5.26374e-05	0.000895714	1.58169	ZNF438	220929	Transcriptomic	ILMN_1678494	Homo sapiens zinc finger protein 438 (ZNF438), mRNA.
3370594	LILRA2	-0.718543	11.9148	-5.28498	2.97558e-06	8.73905e-05	4.34378	LILRA2	11027	Transcriptomic	ILMN_1716983	Homo sapiens leukocyte immunoglobulin-like receptor, subfamily A (with TM domain), member 2 (LILRA2), mRNA.
730072	PLEKHA7	-0.718581	6.02822	-3.66924	0.000605446	0.00602263	-0.737458	PLEKHA7	144100	Transcriptomic	ILMN_1702899	Homo sapiens pleckstrin homology domain containing, family A member 7 (PLEKHA7), mRNA.
10639	RASSF4	-0.719362	8.56395	-3.97897	0.000231051	0.00286718	0.172735	RASSF4	83937	Transcriptomic	ILMN_1690566	Homo sapiens Ras association (RalGDS/AF-6) domain family member 4 (RASSF4), mRNA.
2760427	PYGL	-0.719967	12.0913	-4.0832	0.00016586	0.00220388	0.487425	PYGL	5836	Transcriptomic	ILMN_1696187	Homo sapiens phosphorylase, glycogen, liver (PYGL), mRNA.
1440296	H3F3B	-0.720298	10.7689	-7.9628	2.36793e-10	4.37527e-08	13.505	H3F3B	3021	Transcriptomic	ILMN_1695706	Homo sapiens H3 histone, family 3B (H3.3B) (H3F3B), mRNA.
4610538	SUMO1P1	-0.720626	6.38146	-3.16436	0.00268625	0.0186716	-2.12868	SUMO1P1	391257	Transcriptomic	ILMN_1785615	Homo sapiens SUMO1 pseudogene 1 (SUMO1P1) on chromosome 20.
5080471	MAP3K6	-0.720764	7.80008	-5.71003	6.7639e-07	2.63657e-05	5.77629	MAP3K6	9064	Transcriptomic	ILMN_1694539	Homo sapiens mitogen-activated protein kinase kinase kinase 6 (MAP3K6), mRNA.
4490500	ITGAX	-0.722404	11.5188	-4.17865	0.000122077	0.00173754	0.778959	ITGAX	3687	Transcriptomic	ILMN_2254635	Homo sapiens integrin, alpha X (complement component 3 receptor 4 subunit) (ITGAX), mRNA.
6060484	MARCKS	-0.724805	11.6636	-3.21165	0.00234738	0.0168865	-2.00381	MARCKS	4082	Transcriptomic	ILMN_1807042	Homo sapiens myristoylated alanine-rich protein kinase C substrate (MARCKS), mRNA.
840685	IL1B	-0.724818	10.8093	-3.44458	0.00119061	0.0100899	-1.37182	IL1B	3553	Transcriptomic	ILMN_1775501	Homo sapiens interleukin 1, beta (IL1B), mRNA.
6860228	C5ORF41	-0.726749	11.2669	-6.74704	1.72966e-08	1.2718e-06	9.33384	C5orf41	153222	Transcriptomic	ILMN_2195821	Homo sapiens chromosome 5 open reading frame 41 (C5orf41), mRNA.
1260215	KIF27	-0.727011	7.45348	-3.39241	0.00138897	0.0113804	-1.51574	KIF27	55582	Transcriptomic	ILMN_1678810	PREDICTED: Homo sapiens kinesin family member 27 (KIF27), mRNA.
2360494	HS.485155	-0.727034	9.8059	-5.48746	1.47294e-06	4.90967e-05	5.02323	CR624291	NA	Transcriptomic	ILMN_1854833	Homo sapiens cDNA: FLJ22515 fis, clone HRC12122, highly similar to AF052101 Homo sapiens clone 23872 mRNA sequence
6280209	CAMSAP1L1	-0.727642	6.12698	-3.73683	0.000492085	0.00510053	-0.542175	CAMSAP1L1	23271	Transcriptomic	ILMN_1792660	Homo sapiens calmodulin regulated spectrin-associated protein 1-like 1 (CAMSAP1L1), mRNA.
[truncated: 585 more rows]

## Sheet: curedVShealthy
ArrayAddress	TargetID	logFC	AveExpr	t	P.Value	adj.P.Val	B	SymbolReannotated	EntrezReannotated	CodingZone	IlluminaID	DEFINITION
5290100	MAK	-1.27353	6.31516	-5.54581	1.20166e-06	0.00704955	5.16563	MAK	4117	Transcriptomic	ILMN_1803984	Homo sapiens male germ cell-associated kinase (MAK), mRNA.
7210632	AKR1C3	-1.12602	9.10244	-5.5719	1.09702e-06	0.00704955	5.24629	AKR1C3	8644	Transcriptomic	ILMN_1713124	Homo sapiens aldo-keto reductase family 1, member C3 (3-alpha hydroxysteroid dehydrogenase, type II) (AKR1C3), mRNA.
4180301	ZNF365	-0.918769	5.38932	-4.22464	0.000105213	0.0352705	1.20223	ZNF365	22891	Transcriptomic	ILMN_1658094	Homo sapiens zinc finger protein 365 (ZNF365), transcript variant A, mRNA.
6040709	CCDC19	-0.894909	6.21455	-5.17014	4.42311e-06	0.0086494	4.01082	CCDC19	25790	Transcriptomic	ILMN_3245143	Homo sapiens coiled-coil domain containing 19 (CCDC19), mRNA.
6280209	CAMSAP1L1	-0.887706	6.12698	-4.69677	2.21444e-05	0.0197023	2.5824	CAMSAP1L1	23271	Transcriptomic	ILMN_1792660	Homo sapiens calmodulin regulated spectrin-associated protein 1-like 1 (CAMSAP1L1), mRNA.
4230564	ATP2B1	-0.775248	9.11853	-4.13391	0.000140983	0.0389212	0.943576	ATP2B1	490	Transcriptomic	ILMN_2401933	Homo sapiens ATPase, Ca++ transporting, plasma membrane 1 (ATP2B1), transcript variant 1, mRNA.
4780187	HS.19339	-0.675525	8.50133	-4.84501	1.34323e-05	0.0175113	3.0257	AK055323	NA	Transcriptomic	ILMN_1856480	Homo sapiens cDNA clone IMAGE:5263177
3120180	CACNA2D2	-0.599798	6.09502	-3.96322	0.000242844	0.0471453	0.463649	CACNA2D2	9254	Transcriptomic	ILMN_1711049	Homo sapiens calcium channel, voltage-dependent, alpha 2/delta subunit 2 (CACNA2D2), transcript variant 2, mRNA.
7040731	HS.154336	-0.58404	8.58726	-4.41	5.74483e-05	0.0278872	1.73767	AF070595	NA	Transcriptomic?	ILMN_1855746	Homo sapiens clone 24583 mRNA sequence
2000228	FEM1C	-0.568453	9.76936	-3.9324	0.000267629	0.0498427	0.377988	FEM1C	56929	Transcriptomic	ILMN_1703330	Homo sapiens fem-1 homolog c (C. elegans) (FEM1C), mRNA.
3930026	RASL10A	-0.561476	5.27464	-4.80667	1.5293e-05	0.0187818	2.91065	RASL10A	10633	Transcriptomic	ILMN_1747673	Homo sapiens RAS-like, family 10, member A (RASL10A), transcript variant 2, mRNA.
3290646	AMOT	-0.536227	6.66844	-4.25357	9.57918e-05	0.0330566	1.28519	AMOT	154796	Transcriptomic	ILMN_1792409	Homo sapiens angiomotin (AMOT), transcript variant 2, mRNA.
450553	AHNAK	-0.450216	11.8307	-4.16121	0.000129133	0.0378779	1.02115	AHNAK	79026	Transcriptomic	ILMN_1714567	Homo sapiens AHNAK nucleoprotein (AHNAK), transcript variant 1, mRNA.
1820296	WTAP	-0.436753	9.38121	-4.07118	0.000172355	0.0428556	0.766141	WTAP	9589	Transcriptomic	ILMN_2279339	Homo sapiens Wilms tumor 1 associated protein (WTAP), transcript variant 1, mRNA.
5080367	CKLF	-0.425071	11.8528	-4.18528	0.000119492	0.037351	1.08972	CMTM1	113540	Transcriptomic	ILMN_1712389	Homo sapiens chemokine-like factor (CKLF), transcript variant 5, mRNA.
1440296	H3F3B	-0.355691	10.7689	-4.05108	0.000183765	0.0428556	0.709557	H3F3B	3021	Transcriptomic	ILMN_1695706	Homo sapiens H3 histone, family 3B (H3.3B) (H3F3B), mRNA.
7160327	ARPC2	-0.275461	13.6386	-4.26681	9.17572e-05	0.0330566	1.32325	ARPC2	10109	Transcriptomic	ILMN_1792489	Homo sapiens actin related protein 2/3 complex, subunit 2, 34kDa (ARPC2), transcript variant 2, mRNA.
4480162	SND1	0.394059	10.9424	4.27471	8.94318e-05	0.0330566	1.34596	SND1	27044	Transcriptomic	ILMN_1775111	Homo sapiens staphylococcal nuclease and tudor domain containing 1 (SND1), mRNA.
4150053	YBX1	0.459258	13.4786	5.79307	5.05338e-07	0.00592913	5.93212	YBX1	4904	Transcriptomic	ILMN_2124769	Homo sapiens Y box binding protein 1 (YBX1), mRNA.
510209	LOC643310	0.47366	12.0077	4.08907	0.000162777	0.041701	0.816618	ST13	6767	Transcriptomic	ILMN_1756139	PREDICTED: Homo sapiens similar to heat shock 70kD protein binding protein (LOC643310), mRNA.
4050195	FAM10A4	0.483331	11.7719	3.94996	0.000253225	0.0483104	0.426748	ST13	145165	Transcriptomic	ILMN_1726308	Homo sapiens family with sequence similarity 10, member A4 pseudogene (FAM10A4), non-coding RNA.
3130301	PIM1	0.536781	12.2509	4.40959	5.75252e-05	0.0278872	1.73649	PIM1	5292	Transcriptomic	ILMN_1815023	Homo sapiens pim-1 oncogene (PIM1), mRNA.
7210398	GYPC	0.544466	13.7271	4.29558	8.35548e-05	0.0326783	1.40609	GYPC	2995	Transcriptomic	ILMN_1668039	Homo sapiens glycophorin C (Gerbich blood group) (GYPC), transcript variant 2, mRNA.
2320129	CSDA	0.581135	13.8224	3.99664	0.000218475	0.0449715	0.556899	CSDA	8531	Transcriptomic	ILMN_1782788	Homo sapiens cold shock domain protein A (CSDA), mRNA.
3460278	C22ORF13	0.638119	12.2974	4.08975	0.000162425	0.041701	0.818534	C22orf13	83606	Transcriptomic	ILMN_1764410	Homo sapiens chromosome 22 open reading frame 13 (C22orf13), mRNA.
830097	LOC645515	0.710112	9.9616	4.05091	0.000183868	0.0428556	0.709062	ST13	6767	Transcriptomic	ILMN_3285959	PREDICTED: Homo sapiens misc_RNA (LOC645515), miscRNA.
7000577	GYPC	0.752485	13.2033	4.70171	2.17807e-05	0.0197023	2.59708	GYPC	2995	Transcriptomic	ILMN_1682332	Homo sapiens glycophorin C (Gerbich blood group) (GYPC), transcript variant 2, mRNA.
4480730	HBM	0.851143	13.45	3.99336	0.000220759	0.0450075	0.547727	HBM	3042	Transcriptomic	ILMN_2091454	Homo sapiens hemoglobin, mu (HBM), mRNA.
2120689	UBXN6	0.911724	12.4126	4.57028	3.38001e-05	0.022032	2.20755	UBXN6	80700	Transcriptomic	ILMN_1658624	Homo sapiens UBX domain protein 6 (UBXN6), mRNA.
5870307	LOC440359	0.986466	13.0322	4.68979	2.26695e-05	0.0197023	2.56162	CSDAP1	8531	Transcriptomic	ILMN_1706434	PREDICTED: Homo sapiens similar to muscle Y-box protein YB2 (LOC440359), mRNA.
3420372	RBM38	1.06139	11.4575	4.41789	5.59751e-05	0.0278872	1.76068	RBM38	55544	Transcriptomic	ILMN_1704079	Homo sapiens RNA binding motif protein 38 (RBM38), transcript variant 1, mRNA.
6840301	NT5DC2	1.06468	7.03559	4.20022	0.000113862	0.0371094	1.13239	NT5DC2	64943	Transcriptomic	ILMN_1708743	Homo sapiens 5'-nucleotidase domain containing 2 (NT5DC2), mRNA.
2360138	ATP6V0C	1.07842	10.6794	4.00477	0.000212918	0.0449715	0.579628	ATP6V0C	527	Transcriptomic	ILMN_1773849	PREDICTED: Homo sapiens ATPase, H+ transporting, lysosomal 16kDa, V0 subunit c (ATP6V0C), mRNA.
4730523	IGFL2	1.14769	5.46341	4.90678	1.08921e-05	0.016974	3.21161	IGFL2	147920	Transcriptomic	ILMN_1790227	Homo sapiens IGF-like family member 2 (IGFL2), mRNA.
1500010	CDC20	1.16439	8.62047	4.1069	0.000153748	0.041701	0.867017	CDC20	991	Transcriptomic	ILMN_1663390	Homo sapiens cell division cycle 20 homolog (S. cerevisiae) (CDC20), mRNA.
6280170	PDCD1	1.34889	8.23868	5.2875	2.94973e-06	0.00852468	4.37	PDCD1	5133	Transcriptomic	ILMN_1806725	Homo sapiens programmed cell death 1 (PDCD1), mRNA.
5390747	SPTB	1.80395	7.31703	4.27296	8.99405e-05	0.0330566	1.34094	SPTB	6710	Transcriptomic	ILMN_1782845	Homo sapiens spectrin, beta, erythrocytic (SPTB), transcript variant 2, mRNA.

## Sheet: active_caseVScured
ArrayAddress	TargetID	logFC	AveExpr	t	P.Value	adj.P.Val	B	SymbolReannotated	EntrezReannotated	CodingZone	IlluminaID	DEFINITION
630725	IFNG	2.33524	7.27176	5.62487	9.11535e-07	0.000245863	5.59488	IFNG	3458	Transcriptomic	ILMN_2207291	Homo sapiens interferon, gamma (IFNG), mRNA.
6270553	CXCL10	2.05782	7.65811	6.05174	2.0313e-07	0.000103204	7.00084	CXCL10	3627	Transcriptomic	ILMN_1791759	Homo sapiens chemokine (C-X-C motif) ligand 10 (CXCL10), mRNA.
130181	ANKRD22	1.89891	8.08097	4.66307	2.47942e-05	0.00214694	2.50747	ANKRD22	118932	Transcriptomic	ILMN_1799848	Homo sapiens ankyrin repeat domain 22 (ANKRD22), mRNA.
4060064	HMMR	1.76842	6.94141	5.67744	7.58268e-07	0.000228139	5.76726	HMMR	3161	Transcriptomic	ILMN_1781942	Homo sapiens hyaluronan-mediated motility receptor (RHAMM) (HMMR), transcript variant 2, mRNA.
1170300	MT1G	1.74644	7.80923	4.70414	2.16032e-05	0.00197253	2.63587	MT1G	4495	Transcriptomic	ILMN_1715401	Homo sapiens metallothionein 1G (MT1G), mRNA.
4150270	ANKRD22	1.57915	9.53134	4.92099	1.03786e-05	0.00114942	3.31983	ANKRD22	118932	Transcriptomic	ILMN_2132599	Homo sapiens ankyrin repeat domain 22 (ANKRD22), mRNA.
4670458	SEPTIN4	1.36372	8.31698	3.81369	0.000387963	0.0142027	-0.0416781	SEPTIN4	5414	Transcriptomic	ILMN_1776157	Homo sapiens septin 4 (SEPT4), transcript variant 2, mRNA.
5570278	CXCL9	1.32264	5.36189	5.59304	1.01889e-06	0.000269616	5.49063	CXCL9	4283	Transcriptomic	ILMN_1745356	Homo sapiens chemokine (C-X-C motif) ligand 9 (CXCL9), mRNA.
2760500	CD38	1.22109	8.53192	3.97071	0.000237161	0.010306	0.411954	CD38	952	Transcriptomic	ILMN_2233783	Homo sapiens CD38 molecule (CD38), mRNA.
4060056	POLQ	1.21414	6.27621	5.11904	5.27305e-06	0.000793188	3.95247	POLQ	10721	Transcriptomic	ILMN_1740291	Homo sapiens polymerase (DNA directed), theta (POLQ), mRNA.
4760154	CCNE2	1.19224	6.32301	5.0105	7.64868e-06	0.000964967	3.60489	CCNE2	9134	Transcriptomic	ILMN_2412384	Homo sapiens cyclin E2 (CCNE2), transcript variant 2, mRNA.
2340170	TFDP2	1.095	6.24178	3.15996	0.00272003	0.0490986	-1.81862	TFDP2	7029	Transcriptomic	ILMN_1793671	Homo sapiens transcription factor Dp-2 (E2F dimerization partner 2) (TFDP2), mRNA.
6840035	GBP1	1.07667	11.0275	3.90083	0.000295542	0.0117347	0.20894	GBP1	2633	Transcriptomic	ILMN_1701114	Homo sapiens guanylate binding protein 1, interferon-inducible, 67kDa (GBP1), mRNA.
6420373	HRSP12	1.06451	6.74032	3.34985	0.00157365	0.0342554	-1.32287	HRSP12	10247	Transcriptomic	ILMN_1807633	Homo sapiens heat-responsive protein 12 (HRSP12), mRNA.
2940632	KCTD14	1.06082	5.08481	6.42053	5.50712e-08	5.75338e-05	8.2229	NDUFC2	4718	Transcriptomic	ILMN_1731044	Homo sapiens potassium channel tetramerisation domain containing 14 (KCTD14), mRNA.
1110075	CCL25	1.02795	5.24774	7.51512	1.14099e-09	1.03086e-05	11.8439	CCL25	6370	Transcriptomic	ILMN_1737817	Homo sapiens chemokine (C-C motif) ligand 25 (CCL25), mRNA.
7210647	NKD2	1.02459	5.23973	3.80116	0.00040335	0.0145416	-0.0774648	NKD2	85409	Transcriptomic	ILMN_1731206	Homo sapiens naked cuticle homolog 2 (Drosophila) (NKD2), mRNA.
4670114	LOC730249	1.01514	4.98331	5.87305	3.81428e-07	0.000144364	6.41075	IRG1	730249	Transcriptomic?	ILMN_1838319	PREDICTED: Homo sapiens similar to Immune-responsive protein 1 (LOC730249), mRNA.
4250437	RECQL4	0.952547	5.95127	5.15852	4.60357e-06	0.000729915	4.07941	RECQL4	9401	Transcriptomic	ILMN_1703092	Homo sapiens RecQ protein-like 4 (RECQL4), mRNA.
1010360	GCH1	0.940843	7.07643	3.65895	0.000624755	0.0186758	-0.479351	GCH1	2643	Transcriptomic	ILMN_2335813	Homo sapiens GTP cyclohydrolase 1 (GCH1), transcript variant 3, mRNA.
240053	GCH1	0.903086	9.6116	4.23406	0.000102052	0.00584087	1.19214	GCH1	2643	Transcriptomic	ILMN_1812759	Homo sapiens GTP cyclohydrolase 1 (GCH1), transcript variant 4, mRNA.
2190148	GBP1	0.898574	11.332	3.6139	0.000716511	0.0203639	-0.604929	GBP1	2633	Transcriptomic	ILMN_2148785	Homo sapiens guanylate binding protein 1, interferon-inducible, 67kDa (GBP1), mRNA.
4210088	CKS1B	0.895428	8.78218	5.65497	8.20372e-07	0.000236773	5.69355	CKS1B	1163	Transcriptomic	ILMN_1719256	Homo sapiens CDC28 protein kinase regulatory subunit 1B (CKS1B), mRNA.
7150341	MUTYH	0.89471	5.35286	5.56305	1.13146e-06	0.000288596	5.39251	MUTYH	4595	Transcriptomic	ILMN_2277537	Homo sapiens mutY homolog (E. coli) (MUTYH), transcript variant beta3, mRNA.
5870193	FAM64A	0.88742	5.47022	5.54146	1.22006e-06	0.000299958	5.32193	FAM64A	54478	Transcriptomic	ILMN_1728972	Homo sapiens family with sequence similarity 64, member A (FAM64A), mRNA.
6620689	MTHFD2	0.869991	8.80765	4.2934	8.41514e-05	0.00511579	1.37103	MTHFD2	10797	Transcriptomic	ILMN_2405521	Homo sapiens methylenetetrahydrofolate dehydrogenase (NADP+ dependent) 2, methenyltetrahydrofolate cyclohydrolase (MTHFD2), nuclear gene encoding mitochondrial protein, transcript variant 2, mRNA.
3460152	CDC25C	0.838517	5.07508	4.31638	7.80766e-05	0.00491463	1.44056	CDC25C	995	Transcriptomic	ILMN_1725260	Homo sapiens cell division cycle 25 homolog C (S. pombe) (CDC25C), transcript variant 2, mRNA.
5900725	PHLDA1	0.82118	6.45876	3.87012	0.000325381	0.0125376	0.120297	PHLDA1	22822	Transcriptomic	ILMN_1687978	Homo sapiens pleckstrin homology-like domain, family A, member 1 (PHLDA1), mRNA.
780528	CKS2	0.812768	9.28149	3.6967	0.000556655	0.0174585	-0.373475	CKS2	1164	Transcriptomic	ILMN_2072296	Homo sapiens CDC28 protein kinase regulatory subunit 2 (CKS2), mRNA.
5290484	SAR1B	0.803938	9.38776	4.1966	0.000115203	0.00621459	1.0798	SAR1B	51128	Transcriptomic	ILMN_1736888	Homo sapiens SAR1 homolog B (S. cerevisiae) (SAR1B), transcript variant 1, mRNA.
4570224	C17ORF53	0.771755	5.92696	4.03697	0.000192212	0.00887882	0.606056	C17orf53	78995	Transcriptomic	ILMN_1776490	Homo sapiens chromosome 17 open reading frame 53 (C17orf53), mRNA.
610014	HIST1H4K	0.762121	7.29437	3.48102	0.00106838	0.0266144	-0.970184	HIST1H4J	8363	Transcriptomic	ILMN_1662359	Homo sapiens histone cluster 1, H4k (HIST1H4K), mRNA.
6130390	RPL26L1	0.741713	9.13097	3.93153	0.000268362	0.0110988	0.297903	RPL26L1	51121	Transcriptomic	ILMN_2110532	Homo sapiens ribosomal protein L26-like 1 (RPL26L1), mRNA.
4540709	CXCL11	0.7351	5.18296	3.7949	0.000411256	0.0147424	-0.0953209	CXCL11	6373	Transcriptomic	ILMN_2067890	Homo sapiens chemokine (C-X-C motif) ligand 11 (CXCL11), mRNA.
6100324	TMEM126B	0.733372	9.38654	3.42142	0.00127506	0.0300106	-1.13142	TMEM126B	55863	Transcriptomic	ILMN_1766851	Homo sapiens transmembrane protein 126B (TMEM126B), mRNA.
3390093	BOLA3	0.723227	9.67748	5.00202	7.87364e-06	0.000982781	3.57781	BOLA3	388962	Transcriptomic	ILMN_1786658	Homo sapiens bolA homolog 3 (E. coli) (BOLA3), transcript variant 2, mRNA.
6020280	NRAS	0.695972	7.52495	3.53556	0.000907576	0.0238758	-0.821206	NRAS	4893	Transcriptomic	ILMN_1775759	Homo sapiens neuroblastoma RAS viral (v-ras) oncogene homolog (NRAS), mRNA.
130619	PRPS2	0.68609	7.72766	3.71629	0.00052418	0.0167917	-0.318294	PRPS2	5634	Transcriptomic	ILMN_1758104	Homo sapiens phosphoribosyl pyrophosphate synthetase 2 (PRPS2), transcript variant 1, mRNA.
7000403	C20ORF45	0.67944	7.64045	3.46252	0.00112886	0.0275935	-1.02041	SLMO2	51012	Transcriptomic	ILMN_1728168	Homo sapiens chromosome 20 open reading frame 45 (C20orf45), mRNA.
6400025	C16ORF61	0.677449	10.812	5.20982	3.85784e-06	0.000642043	4.24466	C16orf61	56942	Transcriptomic	ILMN_1783333	Homo sapiens chromosome 16 open reading frame 61 (C16orf61), mRNA.
6940561	IFI27L2	0.676812	9.93017	3.24932	0.00210677	0.0415883	-1.5876	IFI27L2	83982	Transcriptomic	ILMN_3238560	Homo sapiens interferon, alpha-inducible protein 27-like 2 (IFI27L2), mRNA.
4810187	STAT1	0.671877	12.1124	3.72711	0.000507025	0.0164562	-0.287738	STAT1	6772	Transcriptomic	ILMN_1777325	Homo sapiens signal transducer and activator of transcription 1, 91kDa (STAT1), transcript variant alpha, mRNA.
5860348	SC4MOL	0.661591	10.1596	4.33956	7.23809e-05	0.00469196	1.51088	SC4MOL	6307	Transcriptomic	ILMN_1720889	Homo sapiens sterol-C4-methyl oxidase-like (SC4MOL), transcript variant 2, mRNA.
6840706	ANAPC10	0.658584	7.72109	3.24077	0.00215925	0.0422593	-1.60988	ANAPC10	10393	Transcriptomic	ILMN_1770378	Homo sapiens anaphase promoting complex subunit 10 (ANAPC10), mRNA.
630091	NCOA7	0.65502	10.3565	3.44964	0.00117286	0.0283735	-1.05528	NCOA7	135112	Transcriptomic	ILMN_1687768	Homo sapiens nuclear receptor coactivator 7 (NCOA7), mRNA.
4780411	LRP8	0.654179	6.84821	3.90859	0.00028843	0.01155	0.231395	LRP8	7804	Transcriptomic	ILMN_1677765	Homo sapiens low density lipoprotein receptor-related protein 8, apolipoprotein e receptor (LRP8), transcript variant 3, mRNA.
2470333	TBPL1	0.649026	10.8368	3.2162	0.00231698	0.0442754	-1.67369	TBPL1	9519	Transcriptomic	ILMN_1708147	Homo sapiens TBP-like 1 (TBPL1), mRNA.
3390468	MRPL22	0.644326	8.58732	3.20834	0.00236971	0.0449536	-1.69404	MRPL22	29093	Transcriptomic	ILMN_1663220	Homo sapiens mitochondrial ribosomal protein L22 (MRPL22), nuclear gene encoding mitochondrial protein, transcript variant 1, mRNA.
5870113	THOC7	0.633236	10.6834	3.62368	0.000695553	0.0200023	-0.577736	THOC7	80145	Transcriptomic	ILMN_1805028	Homo sapiens THO complex 7 homolog (Drosophila) (THOC7), mRNA.
6660411	ALG13	0.630322	8.64603	3.50534	0.000993571	0.0255368	-0.903911	ALG13	79868	Transcriptomic	ILMN_1761456	Homo sapiens asparagine-linked glycosylation 13 homolog (S. cerevisiae) (ALG13), mRNA.
2630202	FLJ45248	0.624391	5.56362	3.91339	0.000284115	0.0114358	0.245294	CR608006	401472	Transcriptomic	ILMN_1807093	Homo sapiens FLJ45248 protein (FLJ45248), mRNA.
2850403	LRP8	0.606191	6.09859	3.80702	0.000396086	0.0143435	-0.0607455	LRP8	7804	Transcriptomic	ILMN_2302654	Homo sapiens low density lipoprotein receptor-related protein 8, apolipoprotein e receptor (LRP8), transcript variant 4, mRNA.
540491	COX7A2	0.573289	11.6291	3.71992	0.000518364	0.0166629	-0.308049	COX7A2	1347	Transcriptomic	ILMN_1701293	Homo sapiens cytochrome c oxidase subunit VIIa polypeptide 2 (liver) (COX7A2), mRNA.
5080326	PSMA6	0.559566	12.1889	3.73934	0.0004883	0.0160933	-0.253171	PSMA6	5687	Transcriptomic	ILMN_2151818	Homo sapiens proteasome (prosome, macropain) subunit, alpha type, 6 (PSMA6), mRNA.
2340370	HIST1H2AI	0.556801	4.95782	4.33334	7.3867e-05	0.00474894	1.49201	HIST1H2AI	8329	Transcriptomic	ILMN_1663453	Homo sapiens histone cluster 1, H2ai (HIST1H2AI), mRNA.
6200390	PRIM1	0.556255	8.07769	4.12643	0.000144414	0.00735769	0.870506	PRIM1	5557	Transcriptomic	ILMN_1694502	Homo sapiens primase, DNA, polypeptide 1 (49kDa) (PRIM1), mRNA.
1510202	RWDD1	0.555741	10.1836	3.30775	0.00177913	0.0370816	-1.43434	RWDD1	51389	Transcriptomic	ILMN_2316806	Homo sapiens RWD domain containing 1 (RWDD1), transcript variant 3, mRNA.
7040470	PSMA6	0.530477	10.2451	3.21632	0.00231617	0.0442754	-1.67337	PSMA6	5687	Transcriptomic	ILMN_1704094	Homo sapiens proteasome (prosome, macropain) subunit, alpha type, 6 (PSMA6), mRNA.
6590196	LSM1	0.523859	11.4828	3.68303	0.000580445	0.017922	-0.411877	LSM1	27257	Transcriptomic	ILMN_2218450	Homo sapiens LSM1 homolog, U6 small nuclear RNA associated (S. cerevisiae) (LSM1), mRNA.
4480327	MRPL32	0.518216	10.2254	3.29483	0.00184712	0.0381218	-1.46837	MRPL32	64983	Transcriptomic	ILMN_1749432	Homo sapiens mitochondrial ribosomal protein L32 (MRPL32), nuclear gene encoding mitochondrial protein, mRNA.
4180441	NDUFA4	0.508095	12.4665	3.66294	0.000617201	0.0185445	-0.468195	NDUFA4	4697	Transcriptomic	ILMN_1751258	Homo sapiens NADH dehydrogenase (ubiquinone) 1 alpha subcomplex, 4, 9kDa (NDUFA4), nuclear gene encoding mitochondrial protein, mRNA.
3420692	C5ORF15	0.489731	10.293	3.65549	0.000631378	0.0188258	-0.489019	C5orf15	56951	Transcriptomic	ILMN_1695917	Homo sapiens chromosome 5 open reading frame 15 (C5orf15), mRNA.
2360477	MAN1A2	0.485827	7.08883	3.36197	0.0015188	0.0338627	-1.29062	MAN1A2	10905	Transcriptomic	ILMN_1755120	Homo sapiens mannosidase, alpha, class 1A, member 2 (MAN1A2), mRNA.
450468	MRPL44	0.483514	9.60549	3.83448	0.000363662	0.0137418	0.0178604	MRPL44	65080	Transcriptomic	ILMN_1671452	Homo sapiens mitochondrial ribosomal protein L44 (MRPL44), nuclear gene encoding mitochondrial protein, mRNA.
1500102	KDELR2	0.462045	10.6638	3.34317	0.00160467	0.0347353	-1.34061	KDELR2	11014	Transcriptomic	ILMN_1724293	Homo sapiens KDEL (Lys-Asp-Glu-Leu) endoplasmic reticulum protein retention receptor 2 (KDELR2), transcript variant 1, mRNA.
4230050	TIMM23	0.445473	11.8028	3.92655	0.000272599	0.0111567	0.283453	TIMM23	100287932	Transcriptomic	ILMN_1679555	Homo sapiens translocase of inner mitochondrial membrane 23 homolog (yeast) (TIMM23), nuclear gene encoding mitochondrial protein, mRNA.
380541	PPPDE2	0.443753	9.85338	3.15573	0.0027529	0.0493057	-1.82947	PPPDE2	27351	Transcriptomic	ILMN_1737580	Homo sapiens PPPDE peptidase domain containing 2 (PPPDE2), mRNA.
520671	NDUFB3	0.409196	10.6659	3.54675	0.000877573	0.0232954	-0.790476	NDUFB3	4709	Transcriptomic	ILMN_2119937	Homo sapiens NADH dehydrogenase (ubiquinone) 1 beta subcomplex, 3, 12kDa (NDUFB3), mRNA.
510441	HIST1H3G	0.40416	4.93461	4.11706	0.00014882	0.00744609	0.842686	HIST1H3G	8355	Transcriptomic	ILMN_1726815	Homo sapiens histone cluster 1, H3g (HIST1H3G), mRNA.
6770541	CCDC18	0.403886	5.80376	3.28895	0.00187886	0.0386072	-1.48382	CCDC18	343099	Transcriptomic	ILMN_1804953	Homo sapiens coiled-coil domain containing 18 (CCDC18), mRNA.
6650458	STOML2	0.391522	10.7355	3.27889	0.00193438	0.0394371	-1.51023	STOML2	30968	Transcriptomic	ILMN_1663002	Homo sapiens stomatin (EPB72)-like 2 (STOML2), mRNA.
1170446	C9ORF10OS	0.335033	9.7578	3.39381	0.00138326	0.0315733	-1.20559	FAM120AOS	158293	Transcriptomic	ILMN_1750969	Homo sapiens chromosome 9 open reading frame 10 opposite strand (C9orf10OS), mRNA.
4760356	ZZEF1	-0.312647	9.98708	-3.19022	0.00249562	0.046626	-1.74085	ZZEF1	23140	Transcriptomic	ILMN_1786396	Homo sapiens zinc finger, ZZ-type with EF-hand domain 1 (ZZEF1), mRNA.
4060167	CTDP1	-0.350104	8.82838	-3.40073	0.00135534	0.0312528	-1.18703	CTDP1	9150	Transcriptomic	ILMN_1815759	Homo sapiens CTD (carboxy-terminal domain, RNA polymerase II, polypeptide A) phosphatase, subunit 1 (CTDP1), transcript variant FCP1a, mRNA.
5550278	ICAM3	-0.402204	13.2517	-3.80966	0.000392849	0.0142703	-0.0531946	ICAM3	3385	Transcriptomic	ILMN_2212763	Homo sapiens intercellular adhesion molecule 3 (ICAM3), mRNA.
2850100	RNASET2	-0.432738	13.6213	-3.89391	0.000302031	0.0118696	0.188919	RNASET2	8635	Transcriptomic	ILMN_1671565	Homo sapiens ribonuclease T2 (RNASET2), mRNA.
1050367	GGA3	-0.436424	9.81215	-3.1672	0.0026647	0.0485397	-1.80007	GGA3	23163	Transcriptomic	ILMN_2402972	Homo sapiens golgi associated, gamma adaptin ear containing, ARF binding protein 3 (GGA3), transcript variant short, mRNA.
[truncated: 144 more rows]
